# Supplementary material for: A metabolomics approach to evaluate the effect of lyophilization versus oven drying on the chemical composition of plant extracts
Source: Sci Rep. 2021 Nov 22;11:22679. doi: 10.1038/s41598-021-02158-6 (PMC8608909; doi:10.1038/s41598-021-02158-6)
Supplement: Supplementary file 1 — Supplementary Information 1. [file 41598_2021_2158_MOESM1_ESM.xlsx]

## Sheet: Sheet1
Sample	WL1	WL2	WL3	WO1	WO2	WO3	WD1	WD2	WD3	EL1	EL2	EL3	EO1	EO2	EO3	ED1	ED2	ED3
(12S,15S)-15-O-Demethyl-10,29-dideoxy-11,12-dihydro-striatin C	0	0	0	0	0	0	0	0	0	24189.3	4435.33	26894.7	13124	1779.33	22918.7	29841.3	3424.67	16554.7
(1E,4Z,6a,8b,10a)-8-Angeloyloxy-10,15-dihydroxy-3-oxo-1,4,11(13)-germacratrien-12,6-olide	6646.67	0	0	0	0	0	0	0	0	45132.7	7619.33	49989.3	16626	2238	36566	34243.3	5949.33	29832
(1RS,2RS)-Guaiacylglycerol 1-glucoside	9712	35233.3	38488	37842.7	261631	5312.67	7127.33	15720	16048.7	17680	21958	21456.7	17736	16693.3	26383.3	29499.3	28337.3	33010
(1xi,3xi)-1,2,3,4-Tetrahydro-1-methyl-beta-carboline-3-carboxylic acid	3401.33	3616	5534	0	0	0	0	0	0	10518.7	8775.33	6032.67	5134.67	9387.33	8465.33	10498.7	9001.33	10525.3
(20R)-Ginsenoside Rh2	2329.33	10463.3	10224	7838.67	18944.7	2192	2130	2280.67	2288.67	5651.33	4533.33	6030	4437.33	4172.67	3842	4006.67	3971.33	4590.67
(2b,3b)-Dihydroxy-30-nor-12,20(29)-oleanadiene-28-glucopyranosyloxy-23-oic acid 3-glucuronide	8027.33	1521.33	973.333	1114	740	1260	1426	1114.67	1584.67	0	68008.7	59484	53526	56015.3	43467.3	40794.7	64782.7	63388.7
(2R,6x)-7-Methyl-3-methylene-1,2,6,7-octanetetrol 2-glucoside	6268	34369.3	36479.3	224739	459347	617743	100211	45957.3	81940.7	19881.3	18384.7	23230.7	18378.7	17684	16988	19454.7	17150	20433.3
(2xi,6xi)-7-Methyl-3-methylene-1,2,6,7-octanetetrol	11234.7	23599.7	24725	11058	10083.7	37606.3	27618	15978	33773.3	11763.7	11444.7	12937	10543	11994.3	11142	11619.7	11477.7	12360.7
(4R,5S,7R,11R)-11,12-Dihydroxy-1(10)-spirovetiven-2-one	2485.67	7339	3670.33	999695	1980.67	17805.3	116782	49262.7	7223.33	3382.67	3292.67	4239	5787.67	9451.67	5185.67	5035.33	3978.67	6015
(5alpha,10alpha)-3,7(11)-Eudesmadien-2-one	16869.3	17084.7	16008.7	17742.7	17755.3	15008	16258.7	16999.3	15684	15256	14466	16674	12506.7	20061.3	19240.7	19209.3	19832	18434.7
(5alpha,8beta,9beta)-5,9-Epoxy-3,6-megastigmadien-8-ol	11183.3	11994.7	4368.67	12567.3	17986	20386.7	6844.67	6520.67	12576	4661.33	3611.33	4500.67	3251.33	3544.67	3490.67	4013.33	3983.33	4249.33
(6alpha,7alpha,10alpha)-1(5),3-Aromadendradiene	4725.33	14688	11512.7	0	6215.33	5088	3704	3316	2626	15212.7	11875.3	13592.7	1474.67	9768.67	10406	8374	13013.3	9853.33
(7'R*,8'S*)-Methyl 4,7'-epoxy-3,8'-bilign-7-ene-4',9'-dihydroxy-3',5-dimethoxy-9-oate	7631.33	9570	8741.33	10050	31092	24727.3	5104.67	2868.67	8546	12892.7	10874.7	13536.7	9050	9493.33	8474	9138.67	10097.3	10483.3
(9S,10E,12S,13S)-9,12,13-Trihydroxy-10-octadecenoic acid	134017	55646	59134.3	14167.7	31547	7357.33	49120	27604.3	56939	43949.7	42381.3	46381.7	42507	49164.7	52412	37704.3	59234.3	47466.7
(9Z,11R,12S,13S,15Z)-12,13-Epoxy-11-hydroxy-9,15-octadecadienoic acid	19463.3	24688	28400.7	85832.7	163993	11540.7	51418	34896.7	79934.7	13782.7	14857.3	16266.7	9712	9864	11942	8768.67	12279.3	9534
(E)-2-Glucosyl-3,4',5-trihydroxystilbene	8408.67	8869.33	8146	7818.67	27182.7	28746.7	11904	6050	31434	3588.67	3510	3040	4129.33	4341.33	3613.33	3511.33	3298.67	3746
(E)-3-Heptenyl 2-methylpropanoate	235.333	512	591.333	532	342.667	591.333	728.667	411.333	654	5682	5111.33	7551.33	511.333	5450	6490	6406	4536.67	7277.33
(E)-4,8-Dimethyl-1,3,7-nonatriene	722.667	2352.67	2629.33	0	0	370.667	0	474.667	0	3432	6076.67	7115.33	0	5531.33	6003.33	6314.67	7374	7227.33
(E)-4'-Methylresveratrol 3-glucoside	8529	32009	33967.7	10313.7	30242.7	63692.3	14215	7940.33	24170	24549.7	20586	22314.7	21014.3	21702.7	22719	22572	16838.3	24381.3
(E)-5-(3,4,5,6-Tetrahydro-3-pyridylidenemethyl)-2-furanmethanol	21582	30486	21518.7	18589.3	20925.3	871.333	2701.33	5028	13538.7	10182	8639.33	7370.67	9356.67	8832	8740.67	9722	6382	10233.3
(E)-6-Methyl-6-(5-methyl-2-furanyl)-3-hepten-2-one	11332.7	7644.67	11391.3	7074.67	14513.3	10687.3	7410.67	5622	13962.7	17266.7	12595.3	12845.3	14134	15755.3	9184	17120.7	16946.7	18422.7
(E)-Avenanthramide D	3537.33	3793.33	3722	7536.67	15928.7	14595.3	19764	11266	21391.3	16087.3	15827.3	19122	12134.7	11268.7	12294.7	17044	12640	16481.3
(E)-Resveratrol 3-glucoside 4'-sulfate	7468.67	11282.7	11162.7	13483.3	12590	21210	11548.7	5458.67	14596	5715.33	5131.33	6016.67	4274	4242.67	4269.33	4698.67	4390	5202.67
(ent-2b,4S,9a)-2,4,9-Trihydroxy-10(14)-oplopen-3-one 2-(2-methylbutanoate) 9-(3-methyl-2E-pentenoate)	0	1842.67	1976.33	1590	1547.67	2802.33	1799.33	6757	13146	5134.67	3105.67	8204.33	2502.67	5306	6429.33	5269.33	3715.33	6322.67
(R)-3,4-Dihydro-2-(4,8,12-trimethyl-3,7,11-tridecatrienyl)-2H-1-benzopyran-6-ol	0	7862.67	8827.33	18594.7	31827.3	66925.3	9554	7496.67	13172	5650.67	3950.67	4764	5288	4175.33	4388	4708	4528.67	5498
(R)-3-Hydroxy-hexadecanoic acid	870	1440.67	1210.67	450	1658	467.333	828	6589.33	10331.3	5622.67	4458	4704.67	4189.33	4280	4984.67	4918	3964	5130.67
(R)-3-Hydroxy-tetradecanoic acid	761.333	10738	8842.67	7788.67	22906	16888.7	6310	196.667	3294.67	666	0	2832	4448.67	3245.33	3350.67	3625.33	731.333	1990
(R)-Higenamine	15110	14669.3	20433.3	8056	14236.7	112	0	0	0	34232	28263.3	31321.3	20884	28668.7	27159.3	31772	29801.3	31242.7
(S)-10,16-Dihydroxyhexadecanoic acid	96525.7	38594.7	39788.3	6979.33	17460.3	23799.3	12137.7	9796.67	24649.3	36102.3	29013	36255.7	11650.7	33014.7	28551.3	29258.3	34527.3	34798.7
(S)-4-(4-Methylphenyl)-2-pentanone	5019.33	6146	5122.67	3566.67	2462.67	1266	3427.33	2014	4922	5602.67	4923.33	4032	0	5391.33	5643.33	5406	6233.33	6617.33
(S)-9-Hydroxy-10-undecenoic acid	7638.67	31757.3	19446	98	990.667	654	1289.33	644.667	1814	33274.7	30561.3	36757.3	30609.3	29220	29043.3	32711.3	41489.3	37746
(S)-Annocherine A	5718	6245.33	6156.67	2446	6058	6964.67	7680.67	4078	8420	18182	17306.7	17687.3	14198	12959.3	13312.7	16344	16031.3	16472
(S)-gamma-Calacorene	0	0	0	0	0	0	0	0	94	4814.67	4254	5236	219.333	5291.33	7870	2348.67	1339.33	5017.33
(S)-Homostachydrine	1328.67	1464	1244	870.667	945.333	2732	1072	279.333	1508	3767.33	4698	5796	3657.33	4513.33	5676.67	6336	6660	6216
(S)-MALATE	456917	221787	224359	200869	417341	450023	291076	94369.3	118136	152745	58990	146427	243340	234804	233734	156117	153090	250511
(S)-Nerolidol 3-O-[a-L-rhamnopyranosyl-(1->2)-b-D-glucopyranoside]	0	12136.7	13650	378	55764	174.667	102.667	73.3333	476.667	1809.33	236.667	2302	4750	4512	1827.33	3685.33	1469.33	2262.67
(S)-NICOTINE	30330.7	22385.3	37032.7	28316	21846	40215.3	15472	14332	29854	8917.33	16543.3	8250	6280.67	2886	2642.67	2407.33	4758	2991.33
(Z)-3-Methyl-2-(2-pentenyl)-2-cyclopenten-1-one	5923.33	6766.67	6682	3192.67	6100	5440	4692.67	2240.67	5344	9643.33	7018.67	8278.67	1316	9396.67	9849.33	10192.7	10878.7	10464.7
(Z)-4',6-Dihydroxyaurone 6-glucoside	6024	6171.33	5291.33	9031.33	10532.7	11396.7	10168	5768.67	9180.67	4554.67	4610.67	4726	3939.33	4092	5537.33	5745.33	5670.67	5211.33
(Z)-4-Hydroxy-6-dodecenoic acid lactone	628	632	357.333	313.333	538.667	336.667	414.667	188.667	278	6313.33	5734.67	8168.67	706.667	6734.67	7324.67	7155.33	4976.67	7183.33
(Z)-N-Coumaroyl-5-hydroxyanthranilic acid	17794	17178.7	20858.7	6122.67	9141.33	376.667	556	2222	3603.33	22156.7	24407.3	14910.7	5734	8478	6416.67	4588	6640.67	5652
[2-(Dimethoxymethyl)-1-heptenyl]benzene	8412.67	8932	9588.67	8256.67	8252	8358	8941.33	8670.67	7883.33	9397.33	9298	10467.3	1294.67	12847.3	12060	12344.7	11701.3	12044
1(10),11-Eremophiladiene-2,9-dione	19563.3	17117.3	15692.7	9877.33	13031.3	16190	7858	5249.33	6580	15754	8735.33	7987.33	556	14850	14828.7	13025.3	13332.7	13964
1-(1-Propenylthio)propyl propyl disulfide	7178.67	10330.7	8146.67	3662	4238.67	3831.33	3778.67	4074	4654	15064.7	14697.3	8810.67	496.667	13658	14310	10594.7	14098	11740
1-(9H-Pyrido[3,4-b]indol-1-yl)-1,4-butanediol	24712.7	42486	61501.3	8927.33	18806	0	0	0	1245.33	113397	92806	95610.7	27536.7	93234	96299.3	107105	91787.3	103615
1-(m-Methoxycinnamoyl)pyrrolidine	3453.33	4618	4714.67	4084	8628	14580.7	14357.3	4824	16371.3	20616.7	21185.3	26288.7	17686	15948	16112.7	20420	17639.3	21670.7
1,1'-(1,4-Dihydro-4-nonyl-3,5-pyridinediyl)bis[1-decanone]	9597.33	18831.3	22122.7	5493.33	41980	10325.3	15924.7	11944	32648	840	210	0	0	0	0	0	0	0
1,11-Undecanedicarboxylic acid	6210	5140.67	6260	6154	44362.7	1046	932	2644.67	2478.67	3106	3598	3839.33	3424	3546	4600.67	4597.33	5378	5545.33
1,2,3-Tris(1-ethoxyethoxy)propane	15594.7	13500.7	14261.3	7720	14430	13426.7	14835.3	8054.67	14112	43374.7	12105.3	12211.3	12863.3	14063.3	15305.3	14592.7	14615.3	13819.3
1,2,6,8-Tetrahydroxy-3-methylanthraquinone 2-O-b-D-glucoside	6260	5983.33	6811.33	0	0	0	0	0	0	21692	19975.3	23970	16106.7	13876.7	14946	15550.7	13506	14462
1,2-Bis(4-hydroxy-3-methoxyphenyl)ethylene	6964	7185.33	7949.33	3582	5016.67	0	0	0	626.667	9355.33	6264.67	8830	7652.67	6251.33	7426.67	7472	6024.67	6745.33
1,2-Dihydro-1,1,6-trimethylnaphthalene	6352	8141.33	7382	6588.67	9358.67	10554.7	5456.67	3742	9056	10092	7726.67	8385.33	8191.33	7837.33	8906.67	9236	8254	9474
1,3,5-Trihydroxy-10-methylacridone	2868	4081.33	4474.67	2549.33	5135.33	3194	3423.33	2074.67	3906	15478.7	14268	15856.7	10838.7	11291.3	10486.7	15480	11774	15248
1,3,9-Trimethyluric acid	29048.7	70629.3	70958.7	7039.33	8260.67	60058	12111.3	10797.3	13182.7	52923.3	57505.3	45083.3	47129.3	45214	49968.7	52748.7	53452	60002.7
1,4,5-Naphthalenetriol	23768	25080.7	21028	9670	9885.33	8820	8697.33	8618.67	8457.33	11342.7	11666	13534.7	2320.67	12930	13479.3	10802.7	10724.7	11255.3
1,7-Dimethyluric acid	39413.3	9639.33	9160.67	12457.3	15750.7	10954	9516.67	6424	10063.3	10854	9226	10881.3	10223.3	9828	10100.7	6899.33	10574	11150.7
1-[1,4-Dihydro-4-nonyl-5-(1-oxodecyl)-3-pyridinyl]-1-dodecanone	6914.67	14152.7	16109.3	4643.33	31722.7	7767.33	12650.7	9494.67	24099.3	426.667	138	0	0	0	0	0	0	0
100.07735/0.95	5030	7593.33	6700.67	20018.7	33912	27086.7	16973.3	8851.33	17504.7	3546	2866.67	3176	2652	2974	3208	2863.33	2372	2928
100.93226/20.08	0	6480.67	3164.67	9594.67	10816.7	166457	11382.7	9648.67	12921.3	1822	1575.33	1872.67	1740.67	1599.33	1504.67	1616.67	1656	1639.33
100.93229/20.38	0	102070	103464	14650.7	44050.7	28299.3	12051.3	8702.67	15583.3	39798	38364.7	40748.7	39326.7	38994.7	40275.3	35246.7	25790.7	39430.7
100.93233/20.24	0	26336	15408.7	603.333	6376.67	1916.67	2676.67	1379.33	3375.33	11922	19779.3	22626	23186	28025.3	22208.7	22402	28886	26339.3
100.93234/20.56	0	1428.67	898	324.667	1520.67	1788	0	16478.7	39132.7	7247.33	12203.3	9295.33	12275.3	10920.7	6960.67	6704	10051.3	7257.33
100.93237/19.56	0	950	1711.33	0	0	0	0	0	0	21931.3	14624.7	13698	14469.3	8544.67	11482.7	19368	8789.33	31946
100.93257/19.37	69806	16503.3	18523.3	1452.67	4936	0	0	0	0	31736	22798.7	36488	25107.3	23962	24393.3	18436.7	14622.7	24447.3
100.93262/19.77	67750	29095.3	35412.7	4014	28406	5518	31410	17206.7	41008.7	30779.3	26726	33333.3	28526	30279.3	28930.7	28438	20248	31053.3
100.93304/19.13	0	0	193.333	0	0	0	0	0	0	602.667	6290	9553.33	7174	5317.33	6252.67	6208	5942.67	7718
100.93439/18.65	63850	468551	460627	55901.3	619812	119526	555367	282602	612101	396897	387469	376646	368607	384913	356186	383512	231233	399187
1005.39116/7.86	3048.67	8185.33	9499.33	2032.67	10008	6010	19186	9573.33	16260.7	6404.67	5879.33	7288.67	6365.33	6045.33	5481.33	6410.67	3999.33	6919.33
101.07241/20.04	21224.7	22377.3	20453.3	6820.67	0	7467.33	22148	22789.3	20333.3	22014.7	5991.33	15298	25947.3	20952.7	7060	5830.67	7138.67	19025.3
101.07261/19.39	27389.3	28426	29376	18026.7	25650.7	25886.7	26195.3	26841.3	23790	24364.7	24972.7	17461.3	7140	16414	16599.3	16572	23383.3	22850
1017.28954/5.5	3322.67	374405	407952	38087.3	327905	61544.7	411670	204501	499251	353716	328773	404445	370928	358057	345034	373993	226203	378526
102.09308/24.94	5578	5330	4977.33	5270.67	5168	5155.33	5276.67	5323.33	3762	4706.67	4596	4442	1415.33	408.667	430.667	458	352.667	320.667
102.12939/20.4	20239.3	14108	6200	13809.3	20651.3	6694.67	6864.67	7060	6845.33	14328	14084	14812	12941.3	13734	6838.67	13826	13786.7	12987.3
102.12971/24.99	95810	97048.7	102078	93877.3	92130.7	89534.7	92289.3	95500.7	91002	91366.7	90164	93269.3	34370.7	1366	1176.67	859.333	1462	615.333
102.12972/20.14	20606.7	14595.3	20252	21340.7	13930	21306	14304	21130.7	12994	7295.33	13290	14890.7	17851.3	21018	20978	20259.3	21020.7	20376.7
102.95737/0.37	22129.3	1642.67	1717.33	22234.7	16298.7	39772	8762.67	1802	4581.33	629.333	734.667	1326	533.333	539.333	251.333	219.333	460	334.667
102.95768/22.15	3936.67	0	0	0	0	0	0	0	0	2833.33	23872	28366	14117.3	2140.67	36166	40207.3	25001.3	42265.3
103.00462/0.53	19124	18017.3	19723.3	2758	4427.33	0	0	0	0	44436.7	48588.7	50658	34942	33286.7	36893.3	24331.3	22752.7	35000
103.05568/0.94	9920.67	10409.3	11038	4230.67	7231.33	10757.3	2654	2378.67	0	4922.67	5048.67	5141.33	3867.33	4104.67	3468	3220	3856	3466.67
103.50969/22.77	5646.67	6238.67	5858.67	11807.3	11421.3	6155.33	9018	8990.67	2628	2809.33	2682	5836	1994.67	163.333	0	0	0	0
1035.96019/8.16	0	21814.7	20736.7	21961.3	36745.3	40784.7	24902.7	4791.33	21654	16627.3	13152	22579.3	24328	23046.7	23561.3	15968	22960	25040
104.01075/22.77	12261.3	12570.7	7874.67	11807.3	11421.3	8091.33	7824.67	11998.7	10536.7	7427.33	3484	11903.3	4672.67	1720.67	0	0	0	0
1047.30088/5.69	5580	4080.67	1678	241.333	2860	1415.33	0	188.667	642	736.667	1294	1148.67	297.333	1341.33	1918.67	279.333	807.333	831.333
105.01996/0.45	5178	30063.3	30012.7	31716	61363.3	73505.3	35964	16577.3	28780.7	28804	22746.7	28269.3	29309.3	29119.3	20032.7	28951.3	16854	29612
105.07129/1.29	44642	45234.7	47894.7	0	1758.67	710	14105.3	16571.3	19776.7	24206	18907.3	19999.3	19258.7	21704	21372	16084.7	24512	17333.3
1051.31134/6.67	4482	16858.7	17944.7	34972.7	45628	57804	22168.7	8380	27604.7	6286.67	2972.67	6134.67	8294.67	7532.67	6207.33	9372.67	3033.33	10631.3
1058.11162/5.86	12921.3	23441.3	22452	21677.3	22622.7	21677.3	21635.3	23175.3	21802	22443.3	22326	22418	23581.3	22091.3	22316	22890.7	22174	21697.3
1059.30821/5.12	80284	12067.3	12076	8990	18042	16400.7	11994	5456	15404.7	15752	11647.3	15846	14249.3	13724.7	8753.33	9340	14343.3	15392.7
106.99318/2.75	19118.7	30600	19746.7	23333.3	21328	32166.7	22420.7	24120.7	20549.3	31352.7	29414	8098.67	28842	19122	9780.67	29978.7	19714.7	20268.7
107.05056/2.84	5862.67	5938	6075.33	11476.7	22022.7	23018.7	19892.7	9756	22040	3030	3416	3136	3217.33	2914.67	2678	3474.67	2882	3267.33
107.96811/0.42	9876.67	9090.67	10087.3	354.667	336.667	0	458.667	591.333	391.333	13091.3	12125.3	12508	11764.7	11556.7	12058.7	12391.3	11832.7	12480
108.00741/20.51	4521.33	7744	8260	0	0	396	2902	0	3340	9552.67	8223.33	15604	14092	12822.7	12859.3	9173.33	9628.67	14966
108.0456/0.53	5378	7200	7026.67	8288	9353.33	11392	6987.33	6346.67	10490	2078	1842.67	1766.67	1835.33	1812.67	1828	1954.67	1920.67	1954
108.51856/22.78	6265.33	6124.67	5662.67	6004.67	7154	3878.67	3424.67	6090.67	4856	2113.33	6672	0	2627.33	74325.3	62740	61034.7	58422	58521.3
108.51913/22.35	50371.3	54101.3	52791.3	55950.7	54818	53277.3	52537.3	52975.3	51538.7	54109.3	54712.7	61162.7	64510.7	4212	1759.33	826	2329.33	5966.67
108.51919/16.76	6572	7050	6296.67	7034.67	6074	6364.67	5608	5781.33	5600	4976.67	4082.67	7158	9458	11160	9483.33	9000	9222.67	8393.33
1081.28715/5.12	7743.33	6500	4288.67	4832.67	2361.33	6510.67	7680.67	7640	7516	8348.67	8804	8713.33	8658	8480.67	8740	9082	8151.33	9462
109.02826/2.14	368.667	0	0	0	0	0	0	0	0	3805.33	5038.67	6416	5501.33	4858	5182.67	5686.67	5709.33	6683.33
109.10236/15.1	1392	1822	1868	1626.67	1649.33	1096	1466.67	1595.33	1635.33	8604	7906.67	10511.3	2131.33	9014.67	10152	10030.7	8572.67	10228
109.10247/8.25	13148	13293.3	12686.7	9269.33	15402	3630.67	6903.33	4367.33	10177.3	14372.7	10300.7	10858.7	2800.67	12770	11602	11738.7	14805.3	14126
110.00987/22.93	0	0	0	0	0	0	0	0	0	0	0	0	0	75416	111903	78623.3	121635	127913
110.00996/2.8	32365.3	49564.7	33544.7	58584.7	35926.7	37402	18805.3	20956.7	52072.7	32833.3	50815.3	0	31014	46729.3	48589.3	50136.7	51682.7	50238.7
110.01024/0.33	521632	575107	487740	299602	430458	493109	393210	424123	435241	208750	219099	148787	86408	160249	125137	188051	199275	204074
110.01053/24.76	101387	100556	102987	106155	73274	109046	109879	105291	106275	112282	110737	96276	32502.7	15694	14584	0	14882	32212.7
110.06136/0.56	5788.67	7356.67	7213.33	4618.67	6766.67	6971.33	5739.33	4863.33	6971.33	2678	2308	2393.33	3026.67	2764	2848.67	3694.67	2871.33	3550.67
110.97053/0.43	13969.3	6015.33	5894.67	3048	6348	4934	3669.33	2142	3906	6058	5820.67	5296.67	5916.67	6150	6429.33	5650.67	3926.67	6288
111.04673/1.26	1732.67	1489.33	1828.67	1636	3946	817.333	1119.33	739.333	1547.33	960.667	1310.67	1083.33	408	869.333	824	1277.33	1056	1373.33
111.11794/16.03	2155.33	2173.33	2140	2233.33	2157.33	2019.33	2056.67	1301.33	2608	11814.7	10538.7	13685.3	8710.67	12222.7	13123.3	12577.3	9038.67	13032.7
111.11843/10.68	15159.3	15988	13793.3	12914.7	13572	12438.7	13258	13386	12395.3	12264	13011.3	13054	1169.33	14831.3	15433.3	15318	14975.3	13812.7
111.11845/14.51	19102	19340.7	18678	17344.7	17193.3	17203.3	19104	18547.3	18084.7	18187.3	19548	18362	2296.67	23471.3	21838.7	22158	23065.3	22019.3
1118.13344/5.65	8032.67	5334	10374	0	0	0	0	0	0	9734.67	8266.67	10212	8018.67	7378.67	8142.67	8659.33	8330	9050.67
112.07696/1.11	8287.33	11256.7	11012	7393.33	12311.3	13306	8722	6180.67	10926.7	4612	4682.67	4228.67	4090	4356.67	4027.33	4579.33	4250.67	4575.33
112.89689/0.42	17017.3	18450	21752	15924.7	35081.3	35908.7	20833.3	26576.7	23916.7	19878	22338.7	23511.3	21052.7	18550.7	18999.3	18194.7	17668.7	19397.3
112.96008/0.39	27053.3	27310	23883.3	31616	20736	26968.7	28560.7	32236.7	31903.3	2081.33	6533.33	1377.33	1968	1946	1980	2292.67	3217.33	2748.67
112.96783/22.95	346	876.667	0	649.333	0	322	0	0	0	0	0	1767.33	2176.67	12686	13918	8564	11896.7	11087.3
112.98573/0.35	11749.3	16057.3	11092	3699.33	10138	13035.3	15234.7	12652.7	15368.7	0	0	1904.67	1834	2326.67	427.333	304.667	0	2952
112.98588/19.81	321533	7345.33	7197.33	21104.7	37818.7	36464.7	8458	4080.67	10240.7	8628	11297.3	13732.7	9484	8509.33	5508.67	5412.67	7137.33	8829.33
112.9863/4.93	157877	5200.67	5666	0	1491.33	402	4564	1434	5261.33	8948	7997.33	8523.33	7301.33	7000.67	6821.33	7802.67	5126	7311.33
112.98641/21.93	0	14347.3	15554.7	7244.67	14036.7	2710.67	18470	8905.33	21294	17637.3	12879.3	15348	16108.7	17674	17030.7	11482.7	10239.3	18190.7
113.06147/3.67	3226.67	200.667	0	0	0	0	0	0	0	0	8473.33	3110.67	5548	9003.33	8354	8562.67	7352.67	8885.33
113.96492/22.96	32624	31796	32043.3	27509.3	26699.3	16630.7	25430.7	25884	12010.7	33250.7	0	17185.3	33632.7	0	3276.67	2282	3304	15451.3
113.96516/0.34	7332	8945.33	11574.7	19174	14264	11692.7	15256.7	24693.3	13266.7	32686	33041.3	16857.3	33673.3	35020	36500	35960	34968.7	35524
1132.49659/8.16	804.667	208549	214255	20657.3	66562	7071.33	142914	65002.7	178683	214401	146535	177354	191753	198215	134051	128099	218988	226623
1139.28423/5.1	20296	20631.3	18670	4186	10299.3	2338.67	19170.7	8882.67	22098.7	18506.7	15902	18614	13370.7	13606	13389.3	10162	17319.3	14238.7
114.09249/1.84	21664	16610.7	17536	14428	23782.7	22068.7	16309.3	10105.3	17056	10201.3	10840.7	7331.33	7504	6632	10880	6936.67	8012	6835.33
114.97343/23.2	20436	19162	19777.3	12329.3	12718.7	12294.7	8849.33	12511.3	4300	5779.33	11290	20760	6574.67	6688	1569.33	1090	2152.67	6274.67
114.98883/0.33	8926.67	12964.7	10837.3	7766	11854	13165.3	9482	12225.3	10406.7	4325.33	5667.33	3404	3568	2740	4648.67	3140	5524	4088.67
114.98958/22.43	7326	4668.67	5162	10276.7	19749.3	15761.3	7938.67	4216.67	10401.3	5471.33	3872	5436.67	5859.33	6532.67	5264	4544.67	5592.67	7010
114.98963/0.34	41646.7	6960	6906.67	5434	9820	17095.3	8221.33	4798.67	7665.33	6150.67	7022.67	6970.67	6094	5784	5821.33	6013.33	4282	5997.33
115.04078/2.41	1844.67	0	0	0	0	0	0	0	0	0	1841.33	12843.3	8421.33	5694	7322.67	6495.33	2278.67	9524.67
115.08795/21.31	6483.33	6238.67	5592.67	6027.33	6686.67	6532	6278.67	6373.33	5782.67	6218	5883.33	5962	4690	5983.33	6134	6271.33	6260	5694.67
115.08845/20.93	5882	5931.33	6354.67	6243.33	6512.67	6606	6785.33	6213.33	4237.33	6193.33	6220	5727.33	3716.67	6190.67	5606.67	5578.67	5845.33	5432
115.92095/18.94	7324.67	0	0	0	0	0	0	0	0	28942	17665.3	20484.7	16008.7	20622	12788.7	9006	6726.67	16377.3
115.92133/18.66	6952.67	2727.33	2977.33	449.333	273.333	742	536.667	473.333	532	6478.67	11161.3	12412	10414.7	10586	9996.67	11658.7	12946	13296
1154.33284/5.11	12789.3	2447.33	1668	1009.33	2060	8324.67	771.333	720.667	702	4421.33	5625.33	6503.33	6516	6034	6474.67	7072	6808.67	7156
116.07212/0.47	26878.7	37652.7	33678.7	2570	2643.33	4561.33	0	0	322	31500	27480	32181.3	31226.7	33028	30543.3	31472	31556	33135.3
116.145/24.99	35086.7	35198.7	38303.3	34725.3	35966.7	34314.7	34716.7	34619.3	33930	33977.3	34454	34039.3	12017.3	98.6667	129.333	282	109.333	132.667
116.9285/22.05	14628	148567	136639	162	1429.33	166	9100.67	3201.33	17802	135095	100290	126051	122221	135815	127680	82732	161342	141788
116.9293/18.64	22826.7	6230	6492.67	457.333	1130.67	500	1297.33	592.667	2434.67	4977.33	5205.33	5896	6794.67	6316	4260.67	5570	7256	8198
116.97327/22.38	18796	29119.3	28432	28561.3	18958.7	27730.7	18416	28654.7	28983.3	27298.7	25872.7	32058.7	10397.3	3234	3590.67	1374	0	3115.33
116.97692/2.91	10276	15592	10692.7	17768	5234.67	5015.33	5404	19236	10893.3	11391.3	17795.3	12268	10614	10196	11604.7	17120.7	11816	11385.3
116.97724/0.26	20128	19687.3	13734	21580	22902	22753.3	7453.33	15599.3	23216.7	17057.3	16201.3	16911.3	17967.3	13598.7	21242	22525.3	22767.3	22551.3
116.97724/2.68	4850	5108.67	5374.67	19396.7	11514.7	17472	11254	19724.7	17750.7	17448.7	18156.7	13691.3	14248	5246.67	10848.7	11496.7	17837.3	16938
116.97755/0.24	6554.67	13390.7	14530.7	21579.3	7752.67	23454.7	15512.7	15693.3	14828	15781.3	24698.7	8620	0	12976.7	7160	7264.67	23902	7717.33
116.97769/23.91	22774.7	8344	8190.67	0	18746	27548.7	28509.3	28286.7	29059.3	31082	29884.7	25164.7	19344.7	11100	10872	4258.67	12102.7	13662.7
117.05656/1.42	773.333	0	0	0	0	0	0	0	0	2652	5368.67	6283.33	980.667	0	6188.67	6170	4532.67	6454
117.96101/22.37	18804	18780.7	18032	18504.7	18130	18340.7	18112.7	18748	18342	13730	6204	19650	13514	1170	1490	1348.67	0	4875.33
117.98101/22.37	12349.3	12922.7	12680.7	12463.3	12618.7	12453.3	11971.3	12089.3	12988	13124	13031.3	14786.7	12458	2650.67	0	823.333	1024.67	1349.33
118.08757/0.47	3138130	3188240	3.22641e+06	3.18349e+06	3203956	2.13901e+06	3143258	3.2475e+06	3.17874e+06	2.14053e+06	3181120	3.20462e+06	3.24139e+06	3245750	3246456	3.2493e+06	3.23173e+06	3266432
118.10102/0.47	141457	160251	186217	166162	208325	185116	147297	230067	154108	187118	160414	171490	213410	233733	212159	216100	205162	229802
118.52556/3.33	0	0	0	17188.7	4127.33	0	1572	3275.33	0	0	0	0	0	0	0	0	0	0
118.96956/22.36	12230	11800	11467.3	7682	12217.3	12434.7	11612	11051.3	11321.3	13066	11688.7	13203.3	12305.3	0	0	0	588.667	0
119.05015/0.73	11941.3	12220.7	8266.67	1626.67	3121.33	2129.33	3523.33	3608.67	3380	3340.67	4742.67	5473.33	3651.33	4287.33	4248	3424.67	4633.33	4107.33
119.94785/0.41	40478.7	25988	30023.3	2213.33	2207.33	2947.33	5794	3960.67	7286	31895.3	28816.7	31622	31331.3	30666.7	27983.3	29160.7	30342.7	29952
119.9479/19.4	3581.33	40285.3	45726.7	3350.67	3312	4380	5736.67	6156	8630	68863.3	60093.3	66214.7	64083.3	64238	61748.7	61887.3	64988	63461.3
11-Eicosenoic acid	0	131.333	0	0	204	0	0	0	0	5713.33	1598.67	12875.3	0	5154	10836	6337.33	2260.67	9572.67
12(13)-EpOME	3008	19176.7	12822.7	118	1460.67	813.333	1179.33	596.667	1654.67	5118	18165.3	22756.7	21884.7	18978.7	18164.7	20144	24297.3	24541.3
12,13-DiHODE	14163	16393.3	12294.3	1877.67	6437.33	990.667	7144.67	2937.67	9278.67	16171	13867.7	15660	14187.3	15363.3	14268	15818.7	18169.3	17927
120.01218/2.7	10868.7	11698.7	17312	11809.3	16316.7	11439.3	10886	12338	11373.3	15503.3	10867.3	10034.7	14778.7	10030	10665.3	10789.3	11118.7	5329.33
120.01219/25.01	746.667	588.667	668.667	804.667	1692	0	1552.67	1598.67	880.667	739.333	1776	756	5066	4484.67	6096.67	5456	6294	4187.33
120.01238/0.25	19085.3	18498	19179.3	19402.7	12592	19268	19688.7	18856.7	18670.7	20016	19478	16566	19354	18926	19140	20691.3	19231.3	20916.7
120.01248/2.52	15650	16048.7	15187.3	17826.7	15998.7	10957.3	16841.3	19051.3	15546.7	15829.3	14995.3	9581.33	13508	14822.7	10126	10226	15500.7	10180.7
120.01255/2.89	12064.7	10891.3	16028.7	17390	11087.3	16057.3	17251.3	12178	15554	15605.3	16124.7	14541.3	15376.7	15426	15592	10996.7	11544.7	15438.7
120.01284/24.19	9700.67	9586	9841.33	9229.33	9962	9280	9405.33	6460.67	9647.33	6910.67	9472.67	10249.3	6671.33	3413.33	3069.33	2076.67	2930.67	3394.67
120.02463/23.36	10721.3	7276	7100	10722	8055.33	3884	3935.33	11830.7	11025.3	10776	10216.7	7642.67	8916.67	2660.67	2400	1794.67	2769.33	2511.33
120.02529/23.15	10972	11140.7	11392	11109.3	7653.33	11421.3	8341.33	11879.3	10432.7	6040	10597.3	10848.7	6626	1871.33	394.667	264.667	0	624.667
120.0818/0.93	412349	424609	460097	254555	277649	445090	105886	84762.7	0	167051	105492	173837	130707	135691	139037	125377	153711	132176
120.0819/4.57	10293.3	10638.7	10736	908	8853.33	2239.33	9124	4299.33	12424.7	8052	8840	9436.67	9010.67	8238.67	7878	8964	8407.33	7702.67
120.99724/5.88	6445.33	3756.67	3969.33	0	0	0	1621.33	399.333	1983.33	3436	5173.33	5540	5025.33	4749.33	4089.33	3338.67	4861.33	5338
121.0293/5.56	12382.7	11958.7	12000	9709.33	17842	10740	12236.7	6695.33	10591.3	6393.33	5398.67	9674	11274.7	7129.33	9858.67	11286	3686.67	7292.67
121.06575/4.45	5679.33	10292.7	8972.67	4658.67	8114	10884.7	7505.33	5584.67	6095.33	9046	8446	5592.67	7986.67	9068.67	5752.67	6677.33	8764.67	10610.7
121.0658/0.6	54682.7	52396.7	56055.3	2731.33	7589.33	1715.33	18856.7	21183.3	27767.3	30260	25926.7	29105.3	27168	27232	31955.3	23093.3	30934.7	24024.7
121.06591/2.22	14069.3	14048.7	14268.7	6590	21648	3713.33	12241.3	9925.33	18752.7	5770	4726.67	4541.33	4178.67	4802.67	4797.33	5180	5128.67	6057.33
121.10216/5.93	4989.33	4703.33	4966.67	2054	3599.33	2266.67	4966.67	2234.67	2932.67	5132	3874.67	3728	5266.67	5356	5570	4963.33	4919.33	5671.33
121.96734/19.97	17532	27927.3	19274	19461.3	21502	21496	25040.7	10313.3	32085.3	30872	9873.33	16690	3004	63466.7	49000	44172	26506.7	13274.7
122.02012/23.57	4342.67	4229.33	4441.33	4600.67	4299.33	3982.67	4116	4392.67	4263.33	4546.67	4048	4043.33	6236.67	10184	11348.7	10896.7	10663.3	10876.7
122.02074/22.77	12422	12802	11982.7	11478	11478	11256	7412	11146.7	10272	7564	10362	11367.3	4769.33	0	0	0	0	0
122.02553/0.93	2847.33	26051.3	28679.3	42118.7	63359.3	83623.3	53648.7	56008	71440	41584.7	37471.3	44563.3	42018.7	42852	40902	43573.3	45084.7	44855.3
122.09746/1.28	18624.7	17770.7	19338.7	557.333	621.333	468	5880.67	7110	8671.33	9518	7154	7816	8005.33	7844.67	9124	7098	9800.67	6497.33
122.09806/20.07	5719.33	5879.33	5790	5935.33	5707.33	5428	6006	5850.67	5824	5928	5657.33	5432	5054.67	5842	6180	6030	6047.33	5638
123.04177/0.34	11385.3	13058.7	12670.7	8020	8413.33	10493.3	8982	8322.67	6276.67	4112.67	3863.33	2278.67	4566	6379.33	4740	3564.67	3504.67	3119.33
123.04217/22.44	5774.67	5318.67	5418.67	4875.33	4934.67	4829.33	5023.33	4075.33	4422.67	4168	3876	3965.33	3129.33	1379.33	0	0	0	319.333
123.04285/5.22	11588	9317.33	12208.7	17893.3	27786	20192.7	14676.7	8456.67	16378.7	10025.3	7482	10246	10140.7	9908	10688	10280	10906	10762
123.04572/1.27	6318	75233.3	78198.7	0	0	0	3308	1204	3937.33	32170	15920	33080.7	32596	44388	28532	49736.7	26930	51682.7
123.08141/4.68	5565.33	5502.67	6027.33	3673.33	6844	6732.67	5461.33	3319.33	6483.33	5822.67	4498.67	4206.67	4812.67	5552.67	5780.67	6242.67	5960.67	6602.67
123.11773/12.47	2521.33	4375.33	5142.67	2055.33	1222.67	1819.33	1801.33	1210	2152.67	8977.33	11820	11408	1998.67	9264.67	9709.33	10636.7	11873.3	11163.3
123.96558/19.94	12277.3	13114	13487.3	13316.7	10083.3	14817.3	10242	15362	15287.3	15059.3	14376.7	13135.3	4614	28278.7	23574	20891.3	19982.7	18724
124.08774/22.52	0	0	0	0	0	0	0	0	0	0	0	0	0	62663.3	99362	93219.3	94795.3	65511.3
124.08824/20.11	54964.7	166698	105249	158563	158026	159548	119932	104433	104576	102393	51106.7	50618.7	116696	48679.3	51488	0	49690.7	50780
124.08826/22.18	77356.7	80097.3	77836	75798.7	75674.7	75177.3	77909.3	77165.3	73281.3	75010	75352.7	75007.3	58569.3	35048	0	0	0	32058.7
124.8986/21.78	14241.3	14164.7	13717.3	13574.7	13948	14432	14981.3	14028	14390	14480	14544.7	15027.3	10778.7	5099.33	8668	9859.33	11342.7	8318.67
124.96759/22.38	10352	11963.3	13906	13218.7	12962.7	15948	15793.3	11553.3	15345.3	14202.7	18208.7	17884	8296	0	1948	0	0	694.667
125.00366/0.26	8446.67	8096	7880.67	8264	8742	9130.67	9512	9331.33	8688	9164.67	8744	15796.7	9284	9334	8420.67	8479.33	8608.67	8830
125.00371/24.56	15603.3	15188	15977.3	15892	16140	17827.3	12030	17766	18193.3	17155.3	16877.3	15825.3	5707.33	5661.33	8525.33	7946.67	7840	8495.33
125.061/3.16	19502.7	13018	18700.7	22517.3	16267.3	27171.3	13285.3	8171.33	26616	6898.67	6540	7446	5128.67	6270	7312	7516.67	7332.67	7897.33
125.09673/5.77	26400.7	25449.3	23879.3	13852.7	42820	43754	30334	10912.7	39544.7	23099.3	19588.7	20084	22557.3	23972	25362.7	23842.7	23800	27198.7
125.098/5.81	7419.33	112859	383041	1835.33	1992	10094.7	381357	165117	509859	140079	142546	167830	124267	122073	117443	126295	116617	124959
125.13333/16.04	0	0	320.667	0	0	0	0	0	0	8311.33	7410	10023.3	384.667	7971.33	10107.3	8922	6382.67	8276.67
125.98755/22.6	7188	14984.7	16416	22988	22306.7	22879.3	23081.3	15350.7	23786.7	15701.3	23690	15554.7	11700	109.333	0	0	0	0
125.98782/24.93	10744.7	15961.3	16709.3	16048	16317.3	16686.7	10970.7	16342	11350	11379.3	11356.7	16228.7	8460.67	5520	8346.67	8408	8338	9116
125.98827/0.35	4431.33	4014	2772	4821.33	4266	4278	2890.67	4339.33	4334	4380.67	4616	1551.33	3550	1378.67	0	2115.33	2175.33	5998.67
126.02316/22.05	18595.3	18685.3	17744.7	17573.3	17205.3	17042.7	17554	17234	16642.7	17802	18199.3	17787.3	13438	7012.67	6346.67	0	0	6809.33
126.09259/24.95	5730	6113.33	5890.67	5608	5447.33	5808	5633.33	5679.33	5411.33	5641.33	5416.67	5317.33	1734.67	0	0	111.333	0	0
126.5587/5.78	6036	5730.67	4141.33	2456	7082.67	6531.33	8162	3151.33	6420	5450	2782	3744	3211.33	3711.33	5558.67	6871.33	3812.67	6124
127.03966/1.39	12266	12080	12526	15588.7	25667.3	4424.67	5213.33	7412.67	10798	10278.7	5361.33	7340	6616	7370	6986	6504.67	6987.33	4560
127.0761/6.63	3782	4638	5274.67	2635.33	5173.33	4510	4208	2291.33	5001.33	5628	4276	4028.67	6600	6582.67	6780	6700	7078.67	6868
127.14944/16.42	4528.67	4995.33	4784	5164.67	4951.33	4250.67	4830.67	4454	4009.33	4639.33	5044.67	5376.67	0	6803.33	6016	6213.33	6100.67	6472.67
127.9761/22.37	9149.33	9296	10346	9950	9296.67	9944	9414	9273.33	10639.3	10338.7	11536.7	11492.7	8548.67	1523.33	1912	0	91.3333	975.333
128.01997/22.91	0	0	0	0	0	0	0	0	0	0	0	0	0	37926.7	117954	39598	119563	116465
128.0201/0.34	285019	309519	142131	140387	344754	131973	84820	229827	250541	107133	110179	123384	84158	88114.7	151104	53613.3	160877	106983
128.02052/22.42	0	0	48062.7	0	54452	51441.3	159050	112861	0	0	104867	51790	65334.7	0	0	0	0	0
128.02054/22.41	143844	146035	99219.3	148144	105575	103179	0	55359.3	155915	158146	53204.7	102717	29242.7	912	738.667	1299.33	0	0
128.03613/0.55	36613.3	14311.3	12650	0	0	0	2157.33	1496	2695.33	8181.33	7858.67	8690	8310	7266.67	7640.67	8049.33	6334.67	8185.33
128.95141/23.97	8924.67	2922.67	11538.7	9425.33	6961.33	6703.33	3352	9290.67	9535.33	3297.33	11151.3	11038.7	4022	17416.7	24180	23056	22278	14004
128.95191/23.27	14578	14238	14639.3	13760.7	12488	12054.7	12268.7	12745.3	10549.3	17446	18713.3	20712.7	5309.33	1879.33	7133.33	3464.67	2110	8468.67
128.9521/0.33	2776	2760.67	3022.67	2704	2073.33	3154	2806	2708.67	3274	4216.67	4656	4045.33	6823.33	6504	6432	6738.67	7192	6613.33
129.02014/0.55	9280	15630	15778.7	2313.33	2259.33	1011.33	15999.3	7784.67	19008.7	10739.3	10401.3	12426.7	15133.3	15098	14597.3	9520.67	10720	17168
129.12861/10.34	8692.67	9554.67	8734	7396.67	7653.33	7288.67	7532.67	8102	6800.67	7469.33	7973.33	9012.67	202	9428	9917.33	9118.67	9247.33	8831.33
129.54569/2.42	3380	3355.33	3750.67	20993.3	26072.7	31418	8479.33	1623.33	9600.67	1890.67	2018	1581.33	1170.67	1678.67	1889.33	1820.67	2092	2150
129.97417/19.58	11464	1573.33	1820.67	4271.33	7161.33	7104	6026	6870	8311.33	1900	1795.33	1643.33	1724.67	1810	2179.33	1988.67	2049.33	2084
129.97421/19.85	5344.67	90060	97222	90228	121026	125656	68746	81094	100173	11466.7	11940	9544.67	10364.7	9984	10064.7	10868	10770.7	11266
129.97423/20.67	0	0	0	0	0	0	0	0	0	14574.7	17427.3	19006.7	17553.3	16744	17552	19840.7	18935.3	21515.3
129.97426/20.44	0	17297.3	16978	14900.7	28304.7	34437.3	21974.7	10528.7	29078	11061.3	9573.33	10549.3	9528.67	9816	10009.3	9852	8770	10166.7
129.97426/20.88	0	261009	276845	184350	382399	404101	233532	138195	339579	81075.3	80004.7	96876	65475.3	66725.3	65405.3	71588	67374.7	77180
129.9743/20.07	0	0	0	0	6358.67	3608.67	0	0	0	14881.3	14288.7	16410.7	9671.33	10693.3	8102.67	9302.67	8442	11252.7
129.9743/20.33	0	177.333	558.667	5782.67	10436	9170.67	5558.67	2382.67	7591.33	349.333	138	436	589.333	483.333	120.667	253.333	523.333	430.667
129.97431/20.21	0	4320	4136.67	3988	9977.33	14120	10502.7	2857.33	4046	5195.33	4739.33	1382	2454.67	4516	4087.33	3419.33	2520	4981.33
129.97432/21.2	0	8265.33	8842.67	11187.3	16146	19405.3	13568.7	6893.33	15584	8970	8676.67	9652	8650	8569.33	12323.3	7667.33	8315.33	13985.3
129.97433/19.97	6203.33	0	204.667	7070.67	13275.3	16958.7	8456	1286.67	2938	0	0	0	0	0	0	0	255.333	0
129.97433/20.54	0	21231.3	15674.7	24651.3	46136	45008.7	32417.3	15240	41018	12118.7	9974	10528.7	10764.7	11106	12334.7	11602	12790.7	11559.3
129.97437/21.36	0	6382.67	6880	5114	8786.67	8181.33	5962	3250.67	6975.33	5243.33	5767.33	6649.33	5335.33	4801.33	4525.33	5130.67	3321.33	5352
129.97438/21.13	0	1434	1338.67	0	848	0	0	0	0	10029.3	8848	9400.67	8610	6628.67	7529.33	5358	8734	7858
129.97446/20.79	16483.3	3198	2808	3511.33	14064	18954	3230	1148.67	4123.33	2550.67	1956.67	2632	2194.67	2342	2646	1325.33	2200	2486.67
129.97451/20.18	14561.3	930.667	931.333	0	0	0	132.667	0	223.333	7009.33	6120.67	7794.67	7511.33	7008	7009.33	4634.67	7384.67	7702
129.97455/21	7484.67	5702.67	8002.67	5496.67	10644	10228	6478	2481.33	4056.67	2444.67	2384	3455.33	2702.67	2488.67	2870	2327.33	2044.67	3390
129.97468/21.53	23666.7	650.667	592.667	0	0	242	60.6667	150	0	24962	21227.3	30205.3	28060	24465.3	26712	25782	19630.7	28023.3
129.9748/0.42	1978.67	42111.3	49353.3	21488	55332.7	53036	28241.3	24191.3	61980	33434	31160.7	37574	28076	26093.3	24675.3	29623.3	17909.3	31030.7
129.97484/21.29	7302	4560.67	5524.67	3675.33	6474.67	4424.67	3002.67	1438.67	4466	4072.67	5762	6665.33	5856	5832.67	5928.67	3692.67	5767.33	6171.33
129.98884/21.07	8305.33	15940.7	16566	25127.3	17836.7	8746	0	16788.7	16040	16906	8521.33	17794	16424.7	9310	8579.33	9290	27981.3	0
129.98892/20.12	15916	15912.7	7750	26461.3	25584.7	17313.3	25573.3	25810.7	25194	26536.7	17472	27666.7	4691.33	9540	0	9464.67	18384.7	27876.7
12alpha-Hydroxyerosone	14835.3	13865.3	12181.3	13181.3	26932	24966	16091.3	4205.33	14891.3	10050.7	8964	8141.33	10867.3	9997.33	10403.3	10370.7	9844.67	10675.3
130.00936/23.13	165916	120405	183970	186405	123427	185945	0	66119.3	0	0	61399.3	99797.3	52846.7	0	0	0	0	0
130.05065/0.57	4931.33	5955.33	7634.67	628.667	352	1688.67	582.667	593.333	191.333	7374	5653.33	8702	6029.33	6812	6690.67	6215.33	4366.67	6822
130.06588/5.05	73544	69011.3	67873.3	11702.7	89767.3	15396.7	85706	57076	94984	45204	48167.3	66280	51996	46907.3	33206.7	46903.3	33016.7	46341.3
130.08738/0.54	11526.7	12704	13447.3	5684.67	7506	10099.3	14021.3	13719.3	7009.33	3942.67	3777.33	4502.67	4342.67	4202	3706.67	4578	4384.67	4922
130.16003/2.62	13649.3	12560	10962	4281.33	6568	2739.33	2781.33	3018	3444.67	6167.33	5581.33	5248	2142.67	6589.33	9572	6206	7049.33	6846.67
130.96729/23.16	7154	6952	7420.67	4434.67	6421.33	5331.33	5761.33	6196.67	7707.33	8036.67	9126	9552	11305.3	6486.67	1902	1906	3314	5122
130.98434/0.3	7710.67	9794.67	13979.3	18515.3	36082	28042	17729.3	8338.67	21488	15770	13584	16084.7	15348.7	14218	14026.7	10170.7	10392	14966.7
130.99838/0.35	20594.7	21566	7450	0	21628	10379.3	5611.33	5138.67	14744	0	0	0	0	0	0	0	0	0
131.03572/0.75	4607.33	1244.67	1696	24249.3	35063.3	43488	6535.33	2750.67	7234.67	1583.33	1382	2054.67	1675.33	1488	1235.33	1296	1085.33	1729.33
131.03776/21.56	5688.67	5783.33	5556	5725.33	5078	5620.67	5811.33	6031.33	5679.33	5715.33	6120	5844	5920.67	5397.33	5409.33	5400	5730	5663.33
131.04992/6.85	39286.7	20816	22268.7	3568	50492.7	76456	23342.7	12478	46078.7	36264	10130.7	32326.7	33416	38362	36054	35411.3	37026.7	38460.7
131.04997/5.47	7061.33	6402	6152.67	1010	1780.67	1078.67	6226	3371.33	1578.67	8689.33	5480	8174.67	6788	6792.67	7342	7507.33	6591.33	7118
131.07119/2.42	5250	4126.67	4860.67	30400.7	48206.7	61758.7	12020	6314	13458	3155.33	3158	3152.67	2924.67	2763.33	2399.33	2773.33	2871.33	3325.33
131.07219/3.65	4674	702	1011.33	5954.67	13918.7	8208.67	5192	2926	6955.33	1231.33	773.333	1061.33	1188	1194.67	1040.67	1034	722.667	1146.67
131.08633/4.45	12560.7	14834.7	14055.3	27150	32737.3	47550	21370.7	7251.33	19176.7	14826	4534	14367.3	7500.67	12382	12068.7	13242	13057.3	12908.7
131.96257/20.02	6185.33	19860	20778	13666.7	14462	7485.33	14740	6699.33	14858.7	23007.3	14448	15827.3	2604	12879.3	20561.3	26819.3	26514	8496
131.96287/19.83	12392	12740.7	20436	14080	0	14977.3	7056.67	13529.3	0	7280	0	19394.7	3084.67	22500.7	20361.3	9152	17114	26856.7
131.97571/22.86	6034.67	6764.67	6828.67	5870	5550.67	5360	5762	5184.67	8529.33	9751.33	9854	6762	6467.33	4310	3953.33	0	0	2655.33
132.10275/0.49	12454.7	14978	17944	7970	7766.67	8757.33	7035.33	7404	9758	37940.7	29234.7	32432.7	32346	31973.3	32856	39532.7	29702	39025.3
132.10319/24.96	5232.67	4792.67	5728	5751.33	5177.33	5284.67	5728.67	5492.67	4952.67	5360.67	5093.33	3090.67	1874	235.333	202	221.333	260.667	0
132.54038/3.68	2588.67	2395.33	2934	9969.33	10420	14917.3	5151.33	3882	4958.67	1894.67	2162	1476.67	1785.33	1871.33	1932.67	2516	2609.33	2212
133.05142/0.59	5766	5570.67	4043.33	2388	4718.67	1464.67	1520	1140	1696	6486	9813.33	11478.7	2326	2622.67	2578.67	2491.33	2190	2688.67
133.54804/4.45	4108	3676	3484.67	1295.33	293.333	4564	7100	4154	1244.67	4758	4001.33	4842.67	4988.67	5034.67	5188.67	6075.33	5874	6123.33
133.92959/22.85	0	456.667	1064.67	0	0	460.667	0	931.333	1600.67	1743.33	1190.67	1086.67	1941.33	5887.33	6802.67	6508	6669.33	6176
133.97516/22.77	4296	2260	1504.67	2938.67	3088	1751.33	3492.67	3020.67	4004	3797.33	1749.33	3838.67	6676	15415.3	14543.3	9286	13216.7	13338
133.97565/22.36	11292.7	12216	12468.7	11688	11966.7	11814	11444	11626	12252.7	11097.3	11389.3	12878	13100.7	0	1378.67	612	0	3800.67
134.03646/4.91	5620	51110.7	51771.3	47509.3	76479.3	76166	44157.3	35075.3	56534	10906.7	10857.3	3555.33	8659.33	9602.67	8401.33	7077.33	8553.33	9592.67
134.04552/3.79	9214.67	10570.7	6416	4972.67	10448	2010	9524	4330.67	544.667	3894	6680.67	6250	4978.67	3412	5594	5373.33	5748.67	5889.33
134.89318/19.01	8392.67	46790	48401.3	0	3931.33	0	6269.33	4813.33	5965.33	10378	10922.7	10493.3	9336	8863.33	10026	9256.67	9697.33	10673.3
134.89393/22.1	30179.3	5954.67	6608	5064.67	9676.67	10151.3	5991.33	3779.33	8200.67	3482	3343.33	3984	3177.33	2811.33	3390	3091.33	3651.33	2993.33
134.89554/22.33	2347.33	1068.67	1924	404	106.667	186	208	256.667	269.333	6373.33	28728	36296	36923.3	30407.3	29838	32832	30736.7	38675.3
134.96743/0.5	29928.7	28389.3	26840.7	27485.3	11840.7	24051.3	23356.7	34284	26347.3	2983.33	6906	2645.33	2826.67	2856.67	2511.33	3226.67	4142.67	3386
134.98777/24.65	62326.7	63806.7	63593.3	69121.3	71586.7	71701.3	73376	75524.7	75082	80702	78365.3	69379.3	22896	2756	2504.67	2831.33	2778.67	2647.33
134.98794/0.25	3775.33	6209.33	6883.33	4290.67	7080	6796.67	6782.67	6956	7006.67	4714	2516	4234	4445.33	4100.67	3863.33	3952	3714	3805.33
135.00368/0.56	4751.33	5266.67	5175.33	3439.33	5850	1509.33	4996	3510.67	475.333	5066.67	5147.33	4793.33	5532.67	5425.33	5542.67	4937.33	5327.33	5192
135.04589/2.61	10481.3	66702	75249.3	77766.7	158746	2457.33	14995.3	34286	32456.7	27546.7	32492.7	35033.3	35364.7	44786	39743.3	28728	52312.7	35474
135.11754/8.27	10052.7	11168	10819.3	3205.33	6472.67	6491.33	3912	2654	4187.33	10799.3	6986.67	7017.33	699.333	10569.3	10870	7881.33	8969.33	9728
135.56361/5.78	10992.7	11361.3	12218	9266.67	20456.7	21200.7	16073.3	6824	19764.7	10685.3	8059.33	8810	12235.3	11758.7	10838	12562	11396.7	11316.7
135.94587/24.04	3236.67	2426.67	2236.67	3028.67	2846.67	2946.67	2042	2886	3756	3393.33	3634.67	4227.33	3872.67	9020.67	8936.67	8060	7730.67	7405.33
135.94615/23.27	5107.33	4619.33	5262	4144.67	4061.33	4148	4058	4106.67	5502	5808.67	6304	7488	7476	3469.33	3076.67	1810.67	3250	3738
135.97124/22.59	14202.7	10030	9050.67	5243.33	5933.33	0	6680	2910.67	9208.67	3836.67	4111.33	3410.67	2970.67	3784.67	3396.67	2706	3622.67	3108
136.06235/0.54	31244	23298	36612.7	9535.33	2698	937.333	6680.67	9536.67	0	13885.3	7651.33	52811.3	20428	7141.33	23034.7	24853.3	7867.33	15984
137.02511/1.25	2335.33	2530.67	2651.33	3050.67	16484	0	0	0	0	968	1004.67	900	962	880.667	1127.33	1161.33	1341.33	1342.67
137.0252/2.12	37719.3	54796.7	53839.3	0	0	781.333	1187.33	540	2198	16586.7	14950.7	17832.7	15036	14535.3	14180.7	15042	15106.7	14897.3
137.0253/5.6	114301	6652	6630.67	364.667	10038	0	7829.33	3666	9993.33	3090	3252	3725.33	3577.33	3498.67	3129.33	3160	2130	3334
137.06037/1.27	51075.3	53404.7	59702.7	2619.33	4854	3646.67	48824.7	46023.3	53326.7	29628.7	28565.3	16346.7	19108.7	22493.3	21698	22711.3	21461.3	24274
137.06065/0.56	14462	13537.3	18599.3	3339.33	5157.33	5287.33	3829.33	5546.67	4976.67	95104.7	65431.3	72952.7	45358.7	44871.3	56480	33726.7	35744.7	34169.3
137.06149/3.81	5356.67	7997.33	8234	0	257.333	2254.67	7579.33	3648	9028	5757.33	3955.33	4674	5059.33	5752.67	3862	6188.67	4719.33	6327.33
138.02058/19.78	3717.33	21567.3	23191.3	0	0	0	19264.7	12500.7	25756.7	0	3263.33	3964	2983.33	0	0	0	3732.67	3122
138.05681/2.4	11598	4576.67	4357.33	0	0	0	2420	0	3447.33	6409.33	6586.67	6864.67	5606.67	5321.33	4508	3661.33	4007.33	3945.33
138.09208/0.6	9554	9666.67	10431.3	767.333	1164.67	630.667	3513.33	3804.67	5186.67	5709.33	5064	5610	4893.33	3598	5970.67	2978.67	6128.67	4622.67
138.55081/2.42	4328	3695.33	3887.33	26724.7	32332.7	40818.7	7689.33	4447.33	10800	2176	2076	2167.33	1891.33	2052.67	2068	2254	2183.33	2296
138.90724/0.41	8388.67	7270	8451.33	12972.7	8072	6504	10481.3	6706	6045.33	13062	15366	12791.3	20250	21197.3	22490	20207.3	20862.7	18660
138.97157/0.36	2765.33	10481.3	10630.7	10514	18171.3	10674	11988	5901.33	16287.3	10988.7	8899.33	10766.7	12800	12950.7	9643.33	9372	13753.3	12924.7
138.98092/22.37	11204	5850.67	11559.3	5920.67	10814	5628.67	0	5786.67	11762.7	5998	0	6855.33	5564.67	0	0	0	0	0
138.98093/22.36	5736	12009.3	6032.67	11784.7	5924.67	10912.7	17056.7	12494	5864	11860.7	19334.7	13236	17422.7	0	1572.67	0	0	0
139.0556/24.75	11554.7	7634	12232	7337.33	7909.33	11928.7	11879.3	12485.3	12846.7	12560	12556.7	11896.7	3786	0	0	0	0	0
139.96405/0.36	0	0	0	0	0	0	0	1723.33	0	3564.67	1888.67	0	2184	2068	1837.33	1998	1785.33	0
139.96457/0.34	915.333	1504	2338.67	2895.33	2861.33	2124.67	2030	2656.67	2344.67	1500.67	2843.33	3147.33	2583.33	3463.33	3546	4162.67	3240	4766
13-epi-12-oxo Phytodienoic Acid	6032	8980	7631.33	726	0	0	430	286	524	11618.7	12014.7	13000	2988.67	10646.7	11461.3	11408	12765.3	14035.3
140.00404/0.35	17123.3	18584.7	14184.7	6223.33	18603.3	20089.3	9095.33	11955.3	17232.7	0	2282	1028.67	4296	4040.67	337.333	2803.33	5732	6103.33
140.03518/0.56	8855.33	9373.33	9258	11059.3	11622	19802	10545.3	10310.7	13227.3	6986.67	7401.33	10999.3	8803.33	9184	7330.67	7982	8693.33	7854.67
140.04755/3.72	8890.67	9280	7851.33	13586.7	17760.7	20898.7	9396.67	5402	17486	4241.33	3971.33	4960	4001.33	3507.33	3005.33	5175.33	4527.33	4727.33
140.0691/0.43	2.29888e+06	2.41176e+06	2484876	2354308	2.92991e+06	2675244	2.48675e+06	2.1586e+06	2.74105e+06	2.37704e+06	2297930	2.30737e+06	2101336	2.12366e+06	2.14207e+06	2.17516e+06	2.14136e+06	2.31571e+06
140.96188/22.52	4274	3875.33	4292	4630.67	4842.67	4722.67	4478.67	4496	5477.33	5366	6746	19246	19297.3	8044.67	0	245.333	488.667	642
140.96324/0.36	1425.33	2267.33	3024.67	3720.67	1788.67	2138	2982.67	4070.67	3081.33	4872	3237.33	3990	4031.33	4001.33	4897.33	4316	3876	3566
140.97634/22.36	6894.67	7332.67	5283.33	7396.67	7026.67	7165.33	7582.67	8067.33	7609.33	7941.33	7967.33	9051.33	7710	2413.33	0	0	0	1938.67
140.99726/22.38	9156	9488.67	9217.33	10250	9266.67	9881.33	9455.33	9542.67	9778	10870	6774	11044	7932.67	668	3042.67	121.333	71.3333	2430.67
141.01871/7.27	10600.7	9554	9049.33	0	880.667	290.667	7127.33	4739.33	0	12228	13630.7	14879.3	7556.67	9595.33	10840	11202.7	9873.33	10775.3
141.01875/8.21	19259.3	19936.7	19714.7	226	1337.33	494.667	15446.7	9749.33	454.667	23397.3	26377.3	28189.3	3068.67	21527.3	21650.7	23430	19128.7	22134.7
141.12806/5.34	4933.33	4743.33	5299.33	2466	4082	399.333	5088.67	2451.33	6349.33	5418.67	3767.33	4457.33	4677.33	5018.67	5060	5420	4816	4830.67
141.95922/2.57	6280.67	6517.33	6081.33	7580	7028.67	7504	7177.33	7964.67	7412.67	7440	7605.33	17248.7	4510.67	18224	21774	17955.3	17209.3	17080.7
141.95942/0.33	15828.7	23303.3	30662	49922.7	36120.7	28051.3	35936	70551.3	33274	77046.7	79014	50662.7	73323.3	80670.7	91704.7	83676.7	77875.3	75926.7
142.93972/0.36	11189.3	5322.67	10644.7	12643.3	27210	21892	6298	13136.7	0	38378.7	11762.7	23434.7	38733.3	24073.3	26995.3	40556.7	9712.67	36316
143.10723/16.2	146	693.333	503.333	360	490	338	555.333	511.333	587.333	7780	2360.67	4456	795.333	4482.67	10878.7	6258	1476.67	5838.67
143.95945/22.87	3719.33	4442	3590	3949.33	4934	6116	2661.33	4144	1738.67	4776	2238.67	7091.33	5522	39089.3	54496.7	50766.7	49002.7	31509.3
143.95993/22.38	48576.7	48694.7	49047.3	50108.7	49066	48866	49858	48512	52764	53587.3	53722	58852.7	42854.7	1137.33	2654	3185.33	2058	2380.67
144.04617/2.46	5763.33	4500.67	4366.67	8028	16000.7	282	280	0	203.333	0	0	1884.67	3254	3420	3081.33	0	1594	1988.67
144.04639/5.22	4816	19850	13983.3	6196.67	13329.3	4886.67	19557.3	14238	17544.7	282	0	0	923.333	667.333	2062	1046	0	1152.67
144.92323/22.04	62233.3	14922.7	17232	13488.7	23270.7	1370.67	599.333	0	1146.67	16640.7	17655.3	19397.3	12868	10915.3	12931.3	11998.7	6093.33	10596.7
144.92353/19.44	158746	4038	4860	3972.67	9918.67	6418.67	8571.33	6315.33	11212	6986.67	6880	8352.67	5804.67	3667.33	4962	6610	5505.33	6793.33
144.92364/19.14	19358.7	3640.67	6011.33	4378.67	2146	2494	4219.33	2577.33	2048	2357.33	1912.67	5082	3654	3886.67	3402	3752.67	3194.67	4666.67
144.92402/18.68	0	7336	6928	6784	11069.3	8660.67	8747.33	4523.33	10853.3	6569.33	7560	7614.67	6819.33	6371.33	6892	4934	4067.33	7200
144.92435/22.41	14326.7	18645.3	18730	22529.3	43888	48036.7	35316	25501.3	49015.3	21154.7	18908.7	21684	18812.7	18968.7	17401.3	18295.3	21559.3	22099.3
144.96477/19.75	45890.7	3429.33	6070.67	2076	3892.67	6476.67	5189.33	2432.67	7460	1038.67	1664	1756	1260.67	876	1356	1286	912.667	944.667
144.96507/19.41	18170	3948.67	4276	0	0	0	0	0	0	6306.67	6028	11965.3	7019.33	6114	6599.33	4987.33	4487.33	7057.33
144.98258/19.65	30832	33126.7	34297.3	11522.7	11858.7	12123.3	0	0	0	0	11682.7	20702.7	4913.33	0	0	16124	30130.7	30854
144.98287/19.9	10705.3	22996.7	0	11382	24404.7	37805.3	24820	25324	24950	12815.3	12181.3	31470.7	3937.33	67756	19835.3	31786	15914	15424
145.01059/22.51	5630.67	5678	4444.67	7167.33	6577.33	4916.67	7368.67	7023.33	6343.33	6082.67	2084.67	4910	3670.67	1396	0	0	0	0
145.03105/4.91	7964	8218.67	9437.33	1787.33	3388	1050	400.667	0	5516	3552.67	4162	3430.67	3627.33	3151.33	3695.33	3490.67	4106	3422
145.03628/22.75	9040.67	8786	8351.33	8196	8098	8172.67	8505.33	8534	7143.33	7619.33	7837.33	8732.67	5046.67	0	367.333	0	114	0
145.58427/12.48	0	3260	4430	0	0	0	0	0	0	8398.67	10505.3	9212.67	0	8122	8925.33	9588	10084	11384.7
145.93032/0.32	3260	3488	3194	3264.67	3476.67	3795.33	2128	3799.33	3736.67	5466.67	5669.33	3852	6686	7409.33	8512	7388	8566.67	7747.33
145.93163/23.26	9303.33	11702	37704.7	0	414	143.333	0	0	139.333	24824	36388.7	37316.7	37540	31836	34016	32338	44270.7	41227.3
146.03036/0.34	15428.7	51218	45060.7	26199.3	42325.3	49591.3	41374	38592.7	48073.3	17450.7	19092	38860.7	17904	17032	18669.3	17866	18630	18402
146.03086/22.41	23861.3	37936.7	38002	36376	36482	38134.7	39771.3	39404.7	37741.3	37050	36055.3	37938.7	19556.7	0	933.333	0	0	2854
146.06053/1.86	14105.3	15378.7	14699.3	12196.7	17594	49714.7	15060	7616.67	15772.7	7636	5824.67	5590.67	6806	7117.33	6960.67	6908	7612	7800
146.09315/0.55	31624.7	30951.3	32384	6761.33	11070	20259.3	38984	32460	63682.7	6884.67	6294.67	9082.67	7252.67	7344.67	7707.33	7122	7072	7747.33
146.90632/21.77	8396	10722	8248	0	0	0	0	0	0	23136	16624	25620	17688.7	16340.7	15696	11661.3	9849.33	17179.3
146.92419/22.39	556	0	0	0	0	0	0	9996.67	6813.33	8019.33	8270	11179.3	6442.67	9011.33	10923.3	5323.33	2841.33	4884
146.93918/22.97	3165.33	18848.7	21282	875.333	0	0	6472.67	4580	8006.67	24552.7	23343.3	25438	22390	22623.3	22068.7	22161.3	22556.7	23976
146.94593/0.4	82745.3	8776	8932	378	1116.67	0	249.333	954	1218.67	5738	7078.67	8363.33	7462.67	8920.67	8207.33	5364.67	9937.33	7891.33
146.96478/22.54	5924.67	4952.67	6690	9381.33	16990	12598	15540.7	9365.33	17278.7	3344.67	2718.67	2511.33	3634.67	3402.67	3500	3085.33	2882.67	3797.33
146.96661/16.56	7760.67	4869.33	4896.67	4501.33	8057.33	9023.33	5130.67	3008.67	7097.33	5184.67	3998	4227.33	4651.33	4880.67	4924	3175.33	3487.33	5092.67
146.96664/0.41	11312	16972.7	17568.7	0	0	0	16127.3	4668	20115.3	12715.3	12057.3	15045.3	11282	10468	11183.3	11559.3	7867.33	11502.7
147.03067/0.58	9528.67	3790	3656.67	4092	7887.33	2742	1207.33	202	1679.33	18713.3	15591.3	15508	14294	13348	9673.33	8503.33	13928	14646.7
147.04596/4.54	7508	40927.3	39176	0	0	0	28011.3	17540.7	27730	56582.7	60895.3	78234.7	48272.7	47112.7	51387.3	34464.7	41230	49588
147.04996/0.34	4564.67	2128	3868	4139.33	6657.33	6636.67	3806	5562.67	6044	3081.33	3238	1014.67	607.333	548.667	0	0	0	0
147.05119/24.98	72164.7	73192	75170.7	77437.3	76518.7	76393.3	77726.7	73283.3	72872	73176	70794.7	70838	22882	0	0	0	0	0
147.06557/5.05	8399.33	11964.7	13190.7	5396.67	6910	4094	4324.67	2328	4420.67	9074	13614	15708	18136.7	17334.7	17443.3	15721.3	14870.7	15204
147.06704/0.67	3553.33	53508	52338	0	0	0	44527.3	24044	46185.3	81810.7	83257.3	113328	66330	63464	45398	43854.7	55501.3	67390.7
147.11729/4.68	6502	7359.33	6356	4945.33	7724	7634	6884.67	4174	7384	6615.33	5362	4804	5762.67	5896.67	6918	6860	6928.67	6645.33
148.00468/22.04	16623.3	16467.3	16404	15982	16216.7	16486.7	17024	16600	15319.3	16304.7	15900.7	15993.3	13965.3	6310.67	0	0	0	6042
149.00835/0.35	28000	27162.7	22199.3	11179.3	31157.3	29303.3	12968.7	12379.3	27862	0	0	5834.67	0	0	0	0	0	0
149.0235/13.46	21492.7	23609.3	26930.7	19726	19596	21140.7	12543.3	18578	21039.3	42393.3	35436.7	43127.3	2428.67	35529.3	66228.7	36822	26917.3	36782.7
149.04583/5.24	11221.3	8527.33	9342.67	7436.67	5766.67	2417.33	2384	2786	4170	3655.33	3758.67	2784.67	2362.67	2718.67	3162.67	2712.67	3357.33	2366.67
149.05979/4.9	4288	4948.67	6166.67	4202.67	8898.67	9126	6191.33	2618	7234.67	3438	1348.67	2612.67	2606	1876	2954	2868	2609.33	2868.67
149.13302/8.18	11012.7	11861.3	11635.3	7620	5706.67	1904	7980	4264	10367.3	12085.3	9502	10748	0	11416	10918.7	12385.3	12956.7	13850
149.95366/22.76	5276	5905.33	5978	6057.33	6269.33	6220	6323.33	6246	5883.33	5780.67	5342	5193.33	3360	1798	474	444	415.333	1219.33
15(R)-HEDE	0	0	0	0	0	0	0	0	0	14169.3	12296	11000.7	830	40576.7	35609.3	14270.7	29312.7	31150.7
150.01495/22.75	14858.7	14699.3	15281.3	14146.7	14262	13716.7	14116	9982	12416.7	13278.7	12835.3	14620	8048.67	0	0	0	0	0
150.05637/0.66	14402.7	13364	15720	16572	9493.33	22302.7	2603.33	4042.67	1372.67	5925.33	8266	14567.3	3644.67	4651.33	5404	2252	5791.33	2450
150.88736/0.41	16128	0	0	0	0	0	0	4913.33	0	31444	45204.7	33546	14754.7	16750	27092.7	15424.7	36254.7	0
151.00442/6.22	0	21502.7	19183.3	0	0	0	9518	6457.33	6481.33	29968.7	33805.3	40104.7	27995.3	29880	19878.7	24130.7	30776	37844.7
151.03565/22.94	9754	10519.3	3420.67	11369.3	10979.3	7073.33	11135.3	10575.3	10027.3	10534.7	7010	10108	9688	17018.7	25753.3	16542	27241.3	18088
151.03592/0.34	86850.7	98840.7	85491.3	48696	74038.7	78655.3	70510	70525.3	73572.7	34362	37080.7	28649.3	27771.3	31161.3	35805.3	34140	36334	40140.7
151.03616/22.42	31069.3	33158	35367.3	34601.3	36555.3	37010	38453.3	37068.7	36582	35462	36828.7	35713.3	21453.3	121.333	0	0	0	0
151.03689/4.91	14915.3	13741.3	12894	10264	8592	8490.67	14472.7	13442.7	9206	25524	26126.7	27772	24075.3	24291.3	25174	26748.7	26826	27102.7
151.07588/3.7	13301.3	13091.3	12552.7	40722.7	183069	21246	12482	5861.33	18066.7	9347.33	7811.33	11398	7470.67	8810.67	8292	9375.33	8995.33	9556.67
151.93368/19.04	1610.67	18447.3	18864.7	0	0	0	11922.7	7080	14723.3	27180.7	30187.3	37558.7	23025.3	21784.7	14909.3	15019.3	19988	22173.3
151.93377/19.24	1053.33	8501.33	6311.33	22802	34747.3	55997.3	15504.7	9123.33	12555.3	9808	16324	17936.7	13449.3	12236.7	18628.7	11231.3	9573.33	12178.7
151.99772/21.08	6780.67	387396	388663	0	0	0	295120	165336	298667	584124	644281	801394	505737	465980	514483	345889	399811	519235
151.99784/20.09	4514	4145.33	4334	0	0	0	956.667	0	0	6118.67	6714	9152.67	5950.67	5453.33	6198	3961.33	4296.67	6216.67
151.99787/20.53	5890.67	3672	4584	11996	20230.7	4286	6072.67	3622.67	8122	3386.67	3852	4200.67	4132	3740	4083.33	4634	4854.67	5593.33
151.99884/22.39	2326.67	4122	4840.67	0	0	0	413.333	0	415.333	8889.33	8639.33	10708.7	9495.33	8463.33	8458.67	7183.33	10176	11243.3
152.04896/0.44	5755.33	21818	13128	0	0	0	470	153.333	244	15016.7	12708.7	11828.7	16798	17840.7	17712	13781.3	21716	17365.3
152.06912/2.88	1002	864.667	518.667	5459.33	10566	13328	9626	5798	9500	2680	2286.67	1529.33	0	0	0	0	0	603.333
153.05647/1.26	35500.7	661.333	1684.67	0	0	0	606.667	383.333	374.667	7644.67	9546.67	10806.7	8490	8388	7577.33	7202	8476.67	9343.33
154.01541/1.68	6674.67	4890	5778.67	3296	7232.67	8758	7492	3172.67	10566.7	4403.33	5130.67	6045.33	3814	3423.33	3240	4608.67	3860.67	4798
154.01545/0.67	5296	4865.33	4757.33	5022	7506	9298	6206.67	2940	7808.67	3843.33	3520	4896	4112.67	3743.33	3833.33	4413.33	3003.33	4388.67
154.58937/12.47	286.667	7738	9344.67	0	0	0	0	0	0	15688.7	19010	20780.7	0	18380	18843.3	19336.7	21081.3	19910.7
154.91958/0.34	24964.7	21180	23124	3028	9003.33	0	0	0	0	38083.3	37116	39690	29293.3	29458.7	29692	20394	18490.7	29544
154.91977/0.69	8124	473.333	1638	0	13140	83911.3	8837.33	5580	7523.33	9166	14632.7	15472.7	17386	16990.7	11047.3	17084	14226.7	17938.7
154.96707/22.47	3702	3690	3807.33	3620.67	3418	3737.33	3574	3892	8752.67	9634	9364.67	9121.33	4784.67	0	762	538.667	0	801.333
155.04728/12.19	4904	5620	7183.33	5130.67	5344.67	5344	4578	4499.33	4724.67	6681.33	8090	5746.67	0	5792	5990	4746.67	5596	5403.33
155.07058/3.73	24695.3	31384.7	31601.3	47842	62396	72663.3	33276.7	12579.3	59707.3	15906	13856	16122.7	10484.7	13162	15866.7	17313.3	15306	18108
156.01459/0.33	13292	11898	11782	7819.33	11306.7	8161.33	11378	11538	11134.7	6123.33	5817.33	5202	4473.33	5440	5744.67	3974.67	6459.33	6757.33
156.04274/0.41	329801	367315	400365	225839	701389	599989	331321	291511	483010	424604	361733	461983	320311	287314	261326	307973	274627	317408
156.91636/0.32	9992.67	8366.67	8318	4967.33	8761.33	9559.33	6098.67	3470	7748	7496.67	7092.67	6951.33	7684.67	7252	4226.67	4650.67	3154	3608
156.94886/0.41	193201	170223	164637	216210	141068	176439	194995	214409	128916	11450.7	38958	12647.3	14135.3	11990.7	12414.7	15522.7	21272	16440
156.96291/2.82	6565.33	6976.67	6816	8040	6326.67	7114.67	7340	8863.33	6917.33	6564.67	6542.67	4300.67	5060	5478	6396.67	6711.33	6448	6608
156.96622/23.98	6058.67	6032	6221.33	6476	6140	6032.67	5916	6254.67	6155.33	6926.67	6818	6400	7131.33	8028.67	7764	7771.33	7563.33	7152
156.97113/24.44	3571.33	6261.33	5404	6610	5692	6758	6776	7244	7240.67	6256	6696	6268	0	0	0	0	2715.33	0
156.97601/0.34	9590	39370.7	25502	438.667	1920.67	466	9272.67	5226.67	6178.67	40580.7	32115.3	37276.7	37838.7	37218	34121.3	25420	45098.7	41683.3
157.01132/0.53	16096.7	17840	19475.3	200.667	0	444.667	216	445.333	0	17122	15888.7	20984	17696.7	17807.3	17614.7	19694	18102	18138
157.0842/1.23	14758	11736.7	11792	15642	15624.7	15967.3	10882	10198	13123.3	8914	7872	6546	7858	8156.67	13585.3	7961.33	8510	7486.67
157.0847/1.53	33139.3	12834	23925.3	31782	31202	29021.3	29044	19936	20528	17476	15364.7	10122	8220	11722.7	9580.67	10035.3	21171.3	12279.3
157.08787/6.12	5552	157651	150800	112551	199486	20000.7	141370	69080	176242	201549	138251	164844	173673	163834	118317	118703	196843	190896
158.00316/23.82	0	0	0	0	0	57014.7	171379	0	173988	172379	169520	43778	0	0	0	0	0	0
158.00321/2.8	74631.3	74888	75608.7	58159.3	54785.3	53655.3	54909.3	0	79266	81445.3	78604.7	26078	49930.7	54163.3	78912.7	84366.7	83568	27254.7
158.00332/1.8	54650.7	57591.3	59040.7	72230	35990	58372	61496.7	27383.3	56966.7	0	0	0	0	0	0	0	0	0
158.00348/0.25	93846.7	93633.3	97609.3	68937.3	102909	108081	106954	108317	108030	109183	108533	95642.7	98876	95873.3	105259	69366.7	106999	106975
158.00399/23.14	153817	156514	104638	167540	115839	0	0	0	0	0	0	47042.7	0	0	0	3857.33	1361.33	2604
158.02754/8.84	11782	10948.7	10453.3	10479.3	8770.67	8025.33	8014	7560	7672.67	7282	8474.67	10458	0	14396	7847.33	12694.7	11420	7238
158.04531/4.57	6312	6161.33	6336.67	320	6293.33	1176.67	7236.67	4832	8939.33	7022	4474	4918	4849.33	2079.33	6194.67	4341.33	4308	6860.67
158.09679/21.4	10430	9980.67	9861.33	6701.33	6458.67	10298.7	10087.3	6121.33	10756	10484	10022.7	9743.33	10252.7	11258	10987.3	10514	11053.3	7600.67
158.0972/21.62	7143.33	10398.7	9714.67	6842.67	10251.3	10537.3	6811.33	10212.7	10092.7	10612.7	10576.7	9176	10309.3	11191.3	11792	11766	11678	11800.7
158.15472/8.61	68110	64806	65000	65557.3	65561.3	58711.3	59414	55893.3	56424	51634.7	52080.7	56532.7	1768.67	68370.7	64151.3	65084.7	63578.7	62488.7
158.19106/6.22	6875.33	7080	7084	4773.33	6993.33	7078	6938.67	5099.33	6754.67	6011.33	5909.33	6672.67	6003.33	5897.33	6744	6634	6816.67	6366.67
158.96211/0.31	11270.7	9468.67	10526.7	14598.7	9214.67	10198	10748.7	15114.7	7938	17802	16888.7	14806.7	22983.3	26344.7	27999.3	30726	28320	26635.3
158.97201/22.96	0	0	0	0	0	0	0	0	0	0	0	0	0	8669.33	10930	6571.33	8873.33	5234
158.97936/0.32	84548	9408	5532.67	0	0	0	0	0	1364.67	0	1754	4194.67	6903.33	8340.67	4449.33	4546	6089.33	5588
158.97941/22.42	10006.7	719.333	1438.67	3124.67	5582	7312.67	5678.67	5777.33	5987.33	2745.33	2605.33	3186	2574.67	1284.67	6761.33	5897.33	7958.67	7630.67
159.06339/0.48	22086.7	27097.3	26648	21161.3	27118.7	49049.3	35600	26258	39895.3	17364.7	14143.3	16623.3	14718.7	15697.3	14920.7	15778.7	15244.7	16084
159.06718/3.22	2073.33	9551.33	9680.67	30675.3	55712.7	52524.7	10034.7	5527.33	13674	11370	14881.3	18347.3	12315.3	10219.3	7834.67	7595.33	8875.33	10520
159.96938/24.56	15892	16583.3	16224.7	15780.7	15117.3	15054.7	15579.3	15813.3	16996.7	16104.7	16116	20673.3	14192.7	6173.33	6612	6100.67	17520	16338.7
159.96953/0.34	7922	9542.67	11400.7	18212.7	12852	13382.7	14417.3	27650	12733.3	29786	31005.3	23244.7	35321.3	39950.7	39549.3	35440.7	22453.3	32716.7
159.97828/3.39	15864.7	757.333	372	0	0	152.667	116	130.667	309.333	7392.67	7680.67	8633.33	8063.33	7630	8381.33	8025.33	6810.67	7596.67
160.84151/0.4	3296	9882	9595.33	0	0	0	0	305.333	0	6197.33	5246.67	5646	5514.67	5025.33	5472.67	5514	4873.33	5325.33
160.84292/1.93	8606.67	36818.7	39481.3	32512	55823.3	56688	40332.7	18774.7	46360	13920	14103.3	16244	13105.3	12694	11996.7	13170	12460	13327.3
160.91622/0.38	5530.67	17144.7	3888.67	9734	3457.33	0	941.333	0	0	104	616.667	13792.7	0	0	0	0	374.667	0
160.91829/19.43	20601.3	0	0	0	0	0	0	0	0	8605.33	3162	14563.3	9627.33	6466	7414.67	4866	1318	8102
160.91908/18.78	7208	7186	11128	9902	18756	19170	12560.7	5610	15327.3	9760	8360.67	10968.7	9890.67	9800.67	9235.33	9214	6078	10780.7
161.01837/0.81	5658	6022	5230.67	8826.67	14218.7	13560	7374.67	2796	7796.67	5110	4175.33	3394	4102	3790	4837.33	5018	5006.67	4416.67
161.05985/5.13	2084	0	2365.33	4031.33	9092.67	11359.3	5740	4050.67	2884.67	6756.67	6222.67	6920	3871.33	2032	2509.33	2837.33	7998	2816
161.08268/2.72	2005.33	0	4898.67	0	0	475.333	0	0	146.667	5676	4732	6014.67	4640.67	4968	5322	4321.33	4182.67	4636.67
161.59701/15.1	0	0	0	0	0	0	0	0	0	5917.33	6149.33	6988.67	0	6354.67	8370	7392	6632	8393.33
161.59702/12.47	0	2126	2783.33	0	0	0	0	0	0	2921.33	3873.33	6335.33	0	3829.33	3960.67	4084.67	4790.67	4211.33
161.96969/22.8	3885.33	4008.67	3646.67	2961.33	4256.67	4948	3960.67	4228	3434	3531.33	5354	3360.67	9179.33	39011.3	34226	22364.7	32109.3	27874.7
161.97021/22.36	28851.3	30278.7	30826.7	31007.3	29908.7	28943.3	28343.3	28596	29819.3	31878.7	30777.3	33731.3	30404.7	1024.67	1214.67	2007.33	1067.33	1254.67
162.05697/3.74	0	9371.33	6600.67	3022	5850	8638.67	9701.33	8310.67	10449.3	0	0	0	1403.33	1546	264.667	0	184.667	1907.33
162.11359/21.92	4830	4839.33	4974	4677.33	4835.33	5126.67	4832.67	5134	4206.67	4827.33	4413.33	4322	3496	2914	1506	0	1087.33	1960.67
162.98987/0.69	7731.33	91.3333	0	0	0	0	0	0	0	2826.67	559.333	6377.33	7061.33	4117.33	5566.67	6481.33	1132	6222.67
162.99819/0.6	7226	7514.67	7958	3329.33	3864	12117.3	7810	5346	1212.67	6728.67	7601.33	7475.33	6650	7164.67	7484.67	7456	7649.33	7760.67
163.55815/4.03	4830	8417.33	4088.67	0	0	0	0	2514	0	3438.67	0	0	0	1887.33	1686	3224	6151.33	3670.67
163.55824/4.01	7654	4080	7261.33	10937.3	15406	13291.3	13196.7	5444	14148.7	1662.67	3572.67	4890.67	4954.67	2950	3260.67	2792	0	1473.33
163.89487/19.49	0	200335	199245	2020	7505.33	1638.67	96972	40809.3	129700	172499	123698	156399	166243	188976	110713	101861	204485	187128
163.89487/20.71	4690	19148.7	22938.7	240.667	1201.33	0	2887.33	4789.33	8616.67	36316.7	31570	38514.7	31144	31638	28968.7	29673.3	31083.3	31632
163.89491/19.19	2274	410.667	276	0	0	0	0	0	0	0	60404.7	59388.7	86235.3	64308.7	80138	78870.7	54280	83240
163.89491/19.76	1984.67	0	0	0	0	0	0	0	0	6472.67	7606.67	12656	5458	433.333	8438	9256.67	6633.33	10935.3
163.89492/19.77	3306	7854.67	7740.67	9888	14583.3	15611.3	7628	5529.33	8513.33	3208.67	2878	2934	3245.33	3070.67	3124.67	3054.67	3138.67	3263.33
163.89493/20.19	0	5198	4254.67	3924.67	7461.33	8950.67	5583.33	2510.67	6807.33	2062	1793.33	1988	1274	1318	1746.67	1400	1696	1545.33
163.89494/20.08	3701.33	3920.67	3950	6352.67	9396	6206	5346	3261.33	6857.33	3800	3047.33	3266.67	2434	3490.67	3500.67	3748.67	2408	3444
163.89494/20.37	4253.33	249.333	908.667	0	0	0	0	0	0	58850.7	17967.3	38898.7	787.333	1443.33	5124.67	13334	12425.3	4615.33
163.89494/20.53	6912.67	1697.33	1155.33	6642.67	11322	8744.67	6138.67	2016	6138.67	2040	1667.33	1811.33	1746.67	1950	1432.67	1997.33	1492	2045.33
163.89494/20.72	0	6024.67	5776.67	4890.67	9281.33	8319.33	5966	2810	7259.33	3972.67	5314.67	5519.33	4119.33	4403.33	4254.67	4300.67	2907.33	4015.33
163.89495/21.3	0	48419.3	45878.7	1893.33	29734.7	0	0	0	0	59505.3	62904	76777.3	69439.3	70573.3	64106.7	46992.7	73044	84226.7
163.89496/20.26	7417.33	0	0	0	0	0	0	0	0	8458.67	10150	11308.7	11025.3	9864.67	11624.7	7902.67	10902.7	13965.3
163.89497/21.15	7101.33	2762	1790.67	2758	7464	13952.7	3439.33	1819.33	3370	3000	4643.33	4536	4238.67	5111.33	4518	5028.67	4462	5098.67
163.89498/19.37	0	0	0	0	0	0	0	0	0	6734	6938.67	10378.7	7486	6385.33	6991.33	5939.33	4585.33	7038
163.895/20.82	6713.33	9612.67	7934	480	2387.33	165.333	2804	568.667	3038	5278.67	8364	5132	5336	6062	5326	3884.67	6036	10616.7
163.89503/21.05	2798.67	20282.7	15160	16807.3	15944	24386.7	26036.7	28501.3	19086.7	26502.7	29340	26732	27248	28636	30086.7	30479.3	29153.3	27955.3
163.89509/21.47	8430.67	25560.7	26455.3	24203.3	39853.3	780	1004.67	1487.33	1280.67	14210.7	12516	15112	14018.7	14708.7	19128.7	20840.7	21387.3	22502.7
163.89522/19.06	5777.33	4173.33	4026.67	4220.67	6905.33	4698.67	5114.67	1312	5804	1080.67	684.667	2600.67	2116	2058.67	992.667	2288	925.333	3299.33
163.89529/19.59	8324.67	3137.33	4736	0	0	0	3830.67	849.333	3149.33	6176	7044	7903.33	5684	5534	3294.67	3663.33	4952	5410.67
163.89545/19.97	9652	1950.67	1751.33	9005.33	10248.7	15593.3	12530	7240.67	13016	2053.33	1564.67	1759.33	1814.67	1622.67	2062.67	1293.33	1335.33	1907.33
163.89593/19.32	6572	4096	3902.67	3472.67	6634	6207.33	4394.67	2566	6192	4982.67	6478	4325.33	3528.67	5325.33	3160	5222	6130	5260
163.8966/21.71	7793.33	8798.67	8426	7894	12419.3	9494.67	9130.67	4953.33	10390.7	3316	2948.67	3530.67	2804	2704.67	2898.67	3184.67	2646	3084.67
163.94047/23.34	16696.7	5204.67	16616.7	15586.7	14610	9448	9339.33	4631.33	17120	19613.3	19938	13529.3	15998	0	2180	2349.33	0	2962
163.94138/23.1	5720	10767.3	9403.33	13267.3	10542	4478	7904.67	6854.67	5656	6566.67	7169.33	17166.7	6094.67	0	4024.67	2556	2744	3567.33
164.92083/0.36	136426	104284	134633	158409	261586	215631	166784	131804	114810	287767	201805	316267	316629	325618	332193	353379	299537	342796
164.92086/0.59	14881.3	0	6656	8162.67	25530.7	25902	26950	0	21553.3	0	11989.3	20248.7	30870.7	13111.3	13822.7	26330	37268.7	27432
164.9483/0.35	32107.3	4237.33	5256	0	0	0	1210	261.333	1294.67	10664	9963.33	10286.7	8426.67	7228	9125.33	7168.67	7924.67	9018.67
164.97056/2.78	7352.67	2607.33	7744.67	8574.67	4826	7606	8464	9112	7082	7318	7244	5182.67	3632.67	6371.33	6312	4482	6959.33	7161.33
164.97063/0.33	16184.7	16567.3	16269.3	16736	14638	12664	16824.7	19177.3	15796	15612.7	15562.7	10856	11215.3	12302.7	13934.7	14581.3	15197.3	12933.3
165.01789/0.44	0	6979.33	7482	2640	10839.3	24847.3	17843.3	17292.7	23790	11983.3	6397.33	12624.7	10386.7	7087.33	7348	11065.3	10757.3	12068
165.01802/24.59	3344.67	13392	19956	12830.7	36771.3	58466	57492.7	26820	70678.7	25740	30628.7	33611.3	23298.7	21266	20249.3	26630	25154	29198.7
165.06139/24.97	19426	20410.7	19732.7	19704.7	19880.7	20826	20327.3	21071.3	20626.7	18625.3	18076	20568.7	6341.33	0	0	0	0	0
165.89278/19.55	1375.33	6218.67	6725.33	363.333	2580	0	0	0	0	10908	7816	13219.3	8016	8462	8482.67	6279.33	6077.33	7970
165.89284/19.65	0	40052.7	46704	3958.67	9688.67	0	0	0	0	81820.7	51816.7	88416	61467.3	61035.3	62672.7	42334.7	40934.7	66806
165.89285/20.55	6376	777195	778161	117387	253083	25862	12272	9316.67	24972.7	997828	1.07309e+06	1008982	835046	835619	848159	568697	509146	857003
165.89286/19.06	5842	11728	10834	7758	17119.3	18683.3	13386.7	5607.33	16668	18589.3	18780.7	22779.3	16023.3	15332	14643.3	11792	16535.3	16810.7
165.89288/19.33	4129.33	11398.7	12227.3	628	3986.67	0	0	0	0	17324	17678	19116.7	12908.7	12524	12541.3	13229.3	8803.33	14027.3
165.89288/19.62	9336.67	2640	2671.33	0	0	0	0	0	690.667	7682	7902.67	14816.7	9390.67	9840	8536	31129.3	9778	9890
165.89288/20.69	0	3168.67	2651.33	7634.67	10051.3	9807.33	3992	2174	6173.33	3750	2813.33	4440.67	3295.33	3602.67	3194.67	1985.33	3234.67	3236.67
165.89289/19.78	3069.33	17450	16264	0	0	0	4850	5856	6508	23681.3	20840.7	25810	20694	21061.3	13736	18209.3	23672.7	29386.7
165.89289/20.32	0	2117.33	2562	362.667	1302	185.333	0	0	0	4326.67	4376	4979.33	5399.33	5081.33	5689.33	4310	4635.33	5824
165.8929/20.85	3816	17400.7	16791.3	14147.3	21434	21325.3	16062.7	8946.67	21127.3	5133.33	4822	5765.33	4099.33	4190.67	4110.67	4091.33	4365.33	4131.33
165.89292/19.17	1254.67	7010	6128.67	0	0	0	0	2092.67	0	8022	9254	9702.67	8224	8576.67	9090.67	6436	9631.33	10598
165.89292/21.45	2434	4038.67	4074	0	0	0	1572	502	0	6216.67	7055.33	8056	5311.33	5860	4037.33	5113.33	6316.67	8192
165.89297/19.98	2886	1540	874.667	412	303.333	668	486.667	710.667	799.333	124005	91375.3	168916	138651	104483	134626	125571	73990.7	137633
165.89298/20.31	7128	110738	108089	13506.7	161537	34990.7	145930	65798	178022	106482	115387	99776.7	87387.3	88976.7	91375.3	101621	60172	94572.7
165.89299/20.98	7268.67	13458	13221.3	5008	5186	8569.33	1974.67	2946	3060	4358	3707.33	3692.67	3602	3028.67	3164	3457.33	3404.67	3667.33
165.893/21.28	7976.67	19342.7	19970.7	2399.33	24681.3	4942	21649.3	11513.3	23452	15464.7	14703.3	14520.7	15108.7	14663.3	14541.3	15590.7	9614.67	16532
165.89303/21.09	7378.67	0	0	0	0	0	0	0	0	4076.67	6148	8040.67	6879.33	6072	4415.33	4290	6836	7896
165.89304/21.58	9742.67	4518.67	4560.67	0	0	0	3660	2152	850	5880.67	6994.67	7628.67	5954	4952.67	5848	4314	4994.67	5750.67
165.89305/19.4	6858	0	0	0	0	0	0	0	0	17500	4717.33	19822.7	3389.33	0	15702	14650	2654	12831.3
165.89312/20.08	8488	4270	2197.33	0	598.667	0	277.333	0	270.667	0	488.667	404.667	868	568	1027.33	856	1048.67	582
166.95952/23.94	6758.67	6306	6944.67	7584.67	7693.33	7580	7502	4962.67	7964.67	8558.67	8114.67	7273.33	4268	4134	3720.67	2278	4398.67	2722.67
166.95966/23.74	4273.33	6842.67	6755.33	6637.33	7176	7622	7810.67	7892	7416	5200	7831.33	6764.67	4333.33	2760.67	2966	2954.67	3004.67	3856.67
166.96/0.26	5282.67	5709.33	5199.33	6199.33	5816	5877.33	6326.67	5776	5898	6364	6602	4192.67	4536	4814	5569.33	5952	5872.67	6042
167.02175/0.53	8846	0	0	0	0	0	0	0	0	8786	13732	16422.7	10754	10948.7	7044	7580.67	10857.3	11170
167.0342/5.19	349.333	2507.33	2696.67	0	0	0	0	0	0	10964	7990.67	13968.7	10448	8448	18305.3	11198.7	17061.3	20033.3
167.05046/4.57	55051.3	53722.7	62684.7	8787.33	56753.3	11378	69544.7	44728	73354	55232	49554	45269.3	50940	49787.3	52485.3	52552	49556	56332
168.06463/0.64	4274	9654	7342.67	6295.33	10081.3	17587.3	11236	6761.33	11860	2682.67	2520	2560.67	3066.67	2674	2786.67	2762	2742	2943.33
168.09869/15.1	0	145.333	0	0	0	0	0	0	0	2194	6556	5234.67	0	7286.67	4584	7510.67	4570	5274.67
168.56568/8.85	7680.67	6920.67	4760	7805.33	6040	6468.67	4164	3948	5082	4511.33	4628	5370	0	7305.33	7809.33	7978	7056.67	4511.33
168.9823/0.33	23526	2715.33	3686.67	0	0	0	4321.33	2586.67	5164.67	7900	7420.67	8591.33	5712	7758.67	6770.67	6192	6278	5507.33
168.98757/20.04	9034.67	13207.3	15704.7	9984	14961.3	27438.7	20196	5988	27312	15058.7	16800	19571.3	12296.7	12412.7	10758	12376.7	13541.3	13188.7
169.04616/22.93	4198.67	3799.33	3660.67	3559.33	2528.67	4123.33	3862	3717.33	3528.67	3425.33	3255.33	3448.67	3554	8610	10270.7	9338.67	10367.3	10596
169.04856/1.45	13875.3	13551.3	12864	8778.67	14964.7	14882.7	11515.3	8615.33	15351.3	6688	6250	5023.33	5178	5235.33	5146	6235.33	4634.67	5826.67
169.04862/3.16	95175.3	93651.3	94355.3	102588	116997	132146	65905.3	37113.3	129222	29200.7	27538	22076.7	27560	25798	31906	23068	35091.3	24858
169.98632/22.04	23756.7	24154.7	23428	23912.7	24464	23544	23001.3	23906	20840	24164	22741.3	22020	17932.7	8828	8750.67	0	0	8730.67
170.06659/0.34	6136.67	4101.33	5771.33	3190	5327.33	5731.33	4500	4555.33	4862	2348	2833.33	5611.33	621.333	366	0	0	0	0
170.0669/24.97	56890.7	55844	60282.7	62374	62716	60462.7	62025.3	60240	58859.3	60612	62572	58954	18732.7	0	0	0	0	0
170.15466/20.01	9296.67	6297.33	9459.33	9689.33	9388	9642.67	9634	9877.33	9666.67	10230	9299.33	9168	8287.33	9715.33	9711.33	10023.3	10017.3	9258.67
170.97641/1.32	5796	4330.67	4614	3830	7266.67	11554.7	5577.33	5846	12721.3	5608	5124	5694.67	4958.67	5202	4568.67	4552.67	5613.33	5182.67
171.02397/1.62	3160.67	28404	17562.7	0	0	0	166.667	342	633.333	26758.7	22444.7	27792.7	24637.3	24832	23896	25410	34193.3	30274.7
171.02677/0.55	3378	4393.33	4617.33	10275.3	8381.33	9171.33	6129.33	7890	6966	7909.33	7653.33	7130	5468.67	4558	5114.67	6782	4726.67	6854
171.06341/0.64	3946.67	4390	3628	12739.3	17311.3	27118	15336	11646.7	17842.7	2919.33	3008	2070.67	3528.67	2843.33	2964.67	2893.33	3104.67	3198
171.06392/1.09	16002	17294	18773.3	133261	80241.3	21689.3	6520	7594.67	7692.67	6586.67	4868.67	4452	5045.33	5914	5129.33	5185.33	5603.33	5876
171.09992/21	10486.7	10369.3	10446.7	6645.33	6875.33	9736.67	10588.7	9972.67	10141.3	10456	10136	9910	9618.67	10152.7	9929.33	10061.3	9932.67	9835.33
171.10353/17.08	499.333	2065.33	2448	0	0	0	0	0	0	8252.67	8264	10068.7	6416.67	6172	4804	5252.67	6658	6980
171.10356/16.03	282	0	1449.33	0	0	0	0	0	1396	6590.67	5920.67	6466.67	5368	6140.67	6068	4513.33	4296	5913.33
171.14966/6.01	78726.7	76568.7	76426	59546	76277.3	79024	84090	59739.3	74497.3	70518	67778.7	68935.3	64388.7	73790	75774	75524	78214.7	80017.3
171.15028/24.9	27675.3	25462.7	27134.7	25764.7	26218.7	26108	25485.3	25853.3	25592	25999.3	26089.3	27528	13408.7	3813.33	3742.67	3878	4310.67	3543.33
171.15035/7.61	19460	17573.3	12080	20439.3	15913.3	12212	16324.7	17819.3	15768	13500	12964.7	11082.7	12331.3	13973.3	13808.7	13286.7	13328.7	12483.3
172.00953/0.36	9595.33	9822	10175.3	5374.67	7263.33	11539.3	9270.67	8078.67	7521.33	0	0	0	0	0	0	0	0	0
172.09721/3.8	7686.67	6862.67	7736.67	1733.33	4178.67	1199.33	7458.67	3694	8537.33	5917.33	5570.67	6056	5086	5321.33	5176	5606	5355.33	5974.67
172.09728/1.25	5994.67	6278	6700.67	778	1538.67	1310.67	2334	2470.67	7461.33	4278.67	3170.67	2498	2700.67	3185.33	3004.67	2791.33	3001.33	2845.33
172.9228/0.42	22531.3	24944	24438	20289.3	25903.3	35252	23066	32738.7	31248.7	2646	7728.67	3258	2851.33	2208	2498	3041.33	3866.67	3356
173.04231/0.48	5940	6884.67	8012.67	9328.67	6544	8589.33	3293.33	4181.33	2827.33	3814	7048	7208.67	3910	4620	5477.33	3654.67	3519.33	4084.67
173.07913/0.68	26760.7	23734.7	27775.3	31732	30887.3	31980.7	22914.7	27112	26361.3	6102.67	5958.67	8270	6548.67	5512	7399.33	5655.33	7662.67	5810.67
173.16529/7.74	6398	6054.67	5862.67	6419.33	5970	5236.67	5119.33	5396.67	4930.67	4896.67	4388.67	4637.33	5688.67	3591.33	5468	5312.67	5333.33	5745.33
174.01464/0.55	9543.33	9409.33	11317.3	0	0	0	0	0	0	11486	10004.7	12068.7	10777.3	11676	11634.7	12229.3	11636.7	11538
174.14955/24.99	13428.7	12804.7	9246.67	13662	13457.3	12888	13505.3	8616	12496.7	12416	8419.33	12816.7	3977.33	0	0	0	0	0
174.95586/22.84	482	0	1886	399.333	0	288	1202.67	1244.67	1919.33	1238	1406	1537.33	1730.67	7060.67	7039.33	5706	6933.33	5194
174.9565/22.6	4187.33	3012	2864.67	3122.67	7747.33	8100.67	4805.33	2470.67	5056.67	3962	3208.67	4236.67	3567.33	3495.33	6256	4464	6595.33	7602.67
174.95678/22.37	6310	5752	7222	6109.33	5959.33	5986	6394.67	6297.33	7640	7761.33	8280.67	7970.67	6457.33	0	0	0	0	1540.67
174.9728/2.84	13836	9328.67	8881.33	15779.3	13308	8915.33	9213.33	11272	13042	12176	11337.3	10221.3	12024	7880	11834	12398.7	13002	12788.7
174.97286/2.61	14029.3	13844	4397.33	10548	13237.3	9247.33	9794.67	18008.7	9584.67	12053.3	11008.7	11690	11245.3	11304	7018.67	11794	7986.67	11703.3
174.97287/0.25	18734	17627.3	18880.7	18376.7	18776.7	17966.7	18134	19400	18620.7	17810	17999.3	17019.3	16882	17422	17314.7	19590	18947.3	18038.7
174.97338/24.27	9813.33	10494	3413.33	6798.67	3498.67	10240.7	10408	10103.3	10151.3	9792	9367.33	10158	6365.33	3778	5645.33	5367.33	3930.67	6316
174.9734/24.1	10657.3	10206	10751.3	10447.3	10780.7	9954.67	10494.7	10123.3	3131.33	9732.67	6394	10194.7	8046.67	6332	5627.33	5330.67	5574	5158.67
174.98482/24.43	7737.33	8096.67	5324	8132.67	8322.67	8618.67	9180	8656.67	9478.67	5928	8727.33	7805.33	2587.33	0	0	0	0	0
174.99099/10.07	5958.67	6786.67	5825.33	4030.67	4916.67	4102.67	4079.33	3842	3413.33	3922	3972.67	5458.67	0	6442.67	7614.67	5249.33	5818.67	5711.33
175.02567/0.48	3470.67	3473.33	3899.33	0	0	0	0	0	0	11782	7858.67	12878	8591.33	8476	9898.67	9602	5829.33	9260.67
175.05838/0.47	5896.67	6521.33	6882	528	0	0	9267.33	7284	1883.33	9916	8611.33	9828	7826.67	8190.67	7831.33	8771.33	7777.33	8864.67
175.95458/20.85	5452.67	5834	6095.33	6237.33	7050.67	6178	6094	6196	6320	6422	6400.67	6649.33	5466	7281.33	6489.33	6472	6501.33	7174.67
175.95472/20.52	5955.33	5859.33	5966.67	5814.67	6311.33	6234.67	6348	5928.67	6384	6763.33	6526.67	6566.67	4742	6764.67	6770	6409.33	6587.33	6827.33
175.95489/21.13	5346.67	5916	5892.67	4196.67	3768	5894	5974	6286.67	5803.33	6218	6734	6855.33	5142.67	6294.67	6335.33	6562.67	6862.67	7114
176.01368/2.76	14512	15920	14877.3	16667.3	15717.3	16238.7	16748	6237.33	10616.7	14903.3	14108	8664.67	16938.7	16702	11285.3	16403.3	11290	15948
176.03418/2.4	2694.67	2537.33	2382	6453.33	14596.7	22698.7	14238.7	6356.67	12948.7	509.333	0	516	1011.33	598	0	0	1037.33	1708
176.05555/4.56	12877.3	11317.3	4259.33	1585.33	11725.3	676.667	14542.7	10006	9218	10468	9078	8844.67	12036.7	10270.7	11464.7	10645.3	6656.67	11268
176.07062/1.05	73028	80726.7	92538.7	90284.7	174910	234034	225159	129105	232951	71212.7	78478.7	53277.3	61319.3	62053.3	60376	70093.3	64762.7	75022
176.10464/7.73	5966	5668.67	5725.33	2034.67	6886	1465.33	1808	3368.67	5191.33	5788	4608.67	4778.67	2081.33	5371.33	5216.67	5907.33	6568	6738.67
176.81815/19.87	5410.67	5979.33	6298	4623.33	7397.33	7232.67	5449.33	3805.33	7149.33	3494.67	3202	3322.67	2935.33	2762.67	2878.67	2951.33	2693.33	3127.33
176.9014/0.35	22692.7	105942	108217	0	191452	6916	129355	30376	184972	99610	86885.3	90912.7	72204	82388.7	69512	81171.3	51887.3	82861.3
176.97224/23.42	10888	10181.3	5346.67	9770	14923.3	9779.33	9240.67	14024.7	11275.3	6152.67	5848	6092.67	26504	0	3582.67	7363.33	4568	0
176.97252/23.19	17018.7	10579.3	15912	14921.3	10281.3	13870	11958	7908	5436.67	18819.3	18668	21307.3	15944	1352.67	0	1129.33	0	3618
177.02025/3.06	217.333	91880.7	95220.7	5494	79120	10020	87740.7	26796.7	132623	83058	78530.7	100955	82449.3	82900	77207.3	80099.3	47632.7	96372
177.03433/24.73	60997.3	62937.3	63954.7	64731.3	67060.7	69344	69094	72158.7	69106	72688.7	73126	67128	21035.3	0	0	0	0	0
177.11159/7.67	5204	7430	8621.33	0	3832	0	3722.67	3363.33	6413.33	7369.33	5240	4442	4132.67	6932.67	6789.33	6650.67	8773.33	7779.33
177.11206/4.05	7131.33	8616.67	7904.67	0	0	2950.67	6099.33	3211.33	0	6060	6392.67	6241.33	5686	5557.33	6007.33	6146.67	6224.67	5882.67
177.11229/8.19	3741.33	4480.67	4468	5093.33	5072.67	903.333	4454	3072	4085.33	4196	4171.33	3700.67	432	6058	4033.33	1722.67	5008	7028.67
178.02676/4.93	7309.33	0	0	0	0	0	0	0	0	42176.7	33531.3	26638	42770	37387.3	26822	49269.3	40006.7	31826
178.12161/8.04	20286.7	22336.7	22508	2052	5585.33	2014.67	11755.3	3776.67	8156.67	20501.3	16109.3	12968	5662.67	17235.3	16472	17744	20994	19984
178.8445/18.96	8566.67	5394.67	5709.33	19927.3	17874	14859.3	7900	3439.33	10956.7	4005.33	3410	3790	3634	3712	3550	3664.67	3744.67	3944
178.84486/21.73	16902	4464.67	8582	6864	12609.3	17004	9384.67	5425.33	12018.7	4427.33	4214.67	4588	4876.67	4269.33	4260	4214	3776	4506.67
178.89833/0.36	8380	0	0	0	0	0	0	0	0	30358	38998.7	22092.7	12806.7	13933.3	25144.7	13642	27404	0
178.97833/22.95	4818	7260	4114.67	5108	1887.33	12630.7	10356.7	8479.33	5578.67	7835.33	7176	8980.67	6794	5804.67	9241.33	3641.33	8204	5781.33
178.9786/0.24	6993.33	17298.7	17984	3149.33	14304	2465.33	2448	1784.67	1754	54304	44776	79013.3	72565.3	71586.7	64888	47846	78254.7	84075.3
178.99328/0.51	30793.3	33342.7	34419.3	245.333	1288	786.667	232	576.667	0	27644	24824	29311.3	26913.3	27129.3	27685.3	29412.7	27620	29524
179.6152/11.72	2084.67	5430.67	2902	0	0	0	0	77.3333	0	8486	7925.33	10139.3	0	7139.33	8491.33	9299.33	11410	11432
179.98024/22.78	0	0	0	841.333	879.333	682.667	0	0	940	0	2069.33	1178.67	2382.67	7374	7246	6088	6634.67	5951.33
179.98938/0.28	3374	4742.67	3560.67	8064.67	3876.67	13403.3	4093.33	3947.33	4019.33	11184.7	2138.67	10566.7	4536	3544	10900	13759.3	3741.33	9450
179.9902/0.27	10579.3	1802	5246.67	4019.33	3828	3764	5869.33	8356.67	4096.67	4422	6145.33	0	2212	6355.33	7980.67	1960.67	4232.67	4200
179.99062/23.83	11359.3	11981.3	12187.3	8381.33	13176.7	13375.3	12937.3	13495.3	13702.7	13540.7	13237.3	12049.3	7816.67	5896.67	5984.67	5766.67	6128.67	6014
180.03103/0.89	13462	22868.7	22149.3	10992	20270	3986	4596	3622	5164.67	58348	46238.7	54069.3	48800.7	50011.3	49593.3	35780	37732	58708
180.08701/0.35	3838.67	3418.67	4285.33	0	0	0	0	97.3333	0	3138	0	6071.33	11977.3	6070	7681.33	15230.7	5871.33	17220.7
180.13708/8.61	8172	8204.67	8623.33	8958	8903.33	7278	8731.33	8392	8536.67	6325.33	6836	5702.67	2343.33	7970.67	8432.67	7684.67	8833.33	7841.33
180.62295/15.1	110.667	0	118.667	0	0	0	0	0	0	10015.3	9876	11580.7	562.667	8968.67	10656	7010.67	9560	6802.67
180.82842/21.79	676	37484	39872	10709.3	18302	0	0	0	0	213705	179274	192282	201026	194115	193813	152195	136281	224729
180.84047/19.44	12320	14961.3	10766	10072.7	4834.67	17162	14974.7	14263.3	10272.7	33586.7	26681.3	58376.7	25309.3	28926.7	41554.7	23220.7	22117.3	23678
180.84098/19.17	3898	24440	13018.7	0	1052	336.667	2209.33	1013.33	2145.33	20666.7	16738.7	18986	16553.3	17786.7	17570.7	11590.7	20486.7	19817.3
180.84171/18.99	8681.33	8168	7722	6228	14256	8378	6028	1485.33	3264	0	0	2625.33	1274.67	3601.33	1041.33	2289.33	1191.33	3418.67
180.84184/21.73	7998.67	18646	12844	1069.33	1724	9654.67	2426.67	1744	1870	24125.3	20604	25833.3	23720	22774.7	23238.7	23126.7	26604.7	25324
180.89466/0.37	10330	8966.67	12655.3	6940	29998	22924	11739.3	10644.7	12669.3	26794	20024	28263.3	24639.3	20311.3	23518	21562.7	18272.7	26106
180.97204/0.38	2166	0	424.667	0	0	0	558.667	0	510.667	5486.67	5128.67	8677.33	6126	5904.67	5730.67	4582	5776.67	7072.67
180.97357/21.94	6839.33	7773.33	5252	2699.33	2383.33	8123.33	6820.67	6674	6296	84692	48234	150169	90208	73738	82431.3	61893.3	37942	81326
181.03342/0.48	27312.7	27054.7	29070	1824	994.667	0	8108	7853.33	8510	28484.7	28491.3	27455.3	29208	31338.7	32578.7	30694	29900	32049.3
181.04789/1.26	6994	7282	7222.67	5174	9576.67	6408	4755.33	2373.33	6477.33	4338	3793.33	3658	4772.67	4334	3754.67	4974	4322	5028
181.05165/5.85	480.667	8712.67	8236	0	0	0	1932	1524	2334.67	11942	12942	14416	10730.7	12084.7	7403.33	9454.67	11825.3	15451.3
181.08585/2.39	14068.7	14824.7	13966.7	17706	31203.3	25683.3	15944	7878.67	18770	6874	6487.33	6152	5228	6230	5334	5832.67	6103.33	6035.33
182.06632/5.78	5606.67	5914	5898	4226	10008.7	10150	8154	3739.33	10132.7	5103.33	4180.67	4247.33	5764.67	5828.67	6202	6131.33	6066	6284.67
182.8246/21.75	3009.33	37199.3	34644.7	0	0	0	7984.67	10985.3	6993.33	44878	45382.7	49326	48422.7	51867.3	49112	41607.3	57333.3	64388
182.96166/22.59	4221.33	4903.33	3968	4107.33	3932	3690.67	3693.33	3754.67	3968.67	4656	5412.67	4688	5532	13189.3	16494.7	10886	15442	14546
182.96222/22.21	9473.33	9326	8948.67	8300.67	8115.33	8582	7936	8049.33	12832	12943.3	14742	16986	12116	6446.67	554.667	1430.67	1475.33	2630
182.98175/0.34	25632.7	26042.7	25790.7	27668	23304.7	23160	27408.7	18527.3	25705.3	22928.7	22742	15210.7	21783.3	24096	26260.7	21337.3	23941.3	21785.3
182.98177/2.6	6565.33	9974	10031.3	11308	10483.3	10230.7	10993.3	12456.7	7164.67	8724.67	8610.67	9933.33	9589.33	10216.7	10303.3	9529.33	5988	6146
182.98185/2.81	9758.67	10274.7	6720.67	11096	6368.67	9708.67	10845.3	12134	10148.7	8746	8684.67	9060	10898.7	9739.33	10242.7	10065.3	10062	9774
182.98364/24.77	8252	8762.67	9180.67	9036	8814.67	9275.33	9091.33	9112.67	9340.67	8821.33	8458.67	9817.33	8655.33	7060.67	6061.33	6072.67	5516.67	5562
182.98899/24.99	16072	3248	1794.67	489.333	729.333	2986.67	1512	1276.67	1546	74536.7	36876.7	117639	85098	61066	69472	54244.7	29502.7	72664
183.00733/0.46	14138	12755.3	12070.7	19888	31744	40846.7	21456	7582.67	28274.7	8845.33	9105.33	15116.7	11728.7	11150.7	10130.7	6978	7343.33	9256.67
183.11277/1.44	10401.3	10108.7	9436.67	10684	17148.7	18332	10955.3	5050.67	12138.7	5020.67	3668.67	3792.67	4141.33	4404.67	3766.67	4836.67	4241.33	4974.67
183.9881/9.24	5841.33	8978.67	9916.67	9034.67	8551.33	7934	8955.33	9322	7837.33	7877.33	8542.67	9784	244.667	11254.7	10458.7	10076.7	10561.3	10320
184.03161/4.47	16824	5521.33	5089.33	9954	25391.3	24761.3	6082	2114	6146.67	1773.33	1067.33	2318.67	3462.67	3466.67	3570.67	3787.33	1934.67	4256
184.96903/2.59	10701.3	15949.3	4980.67	17466.7	15467.3	10799.3	11132	14302	16313.3	9934.67	10046.7	12984	13506.7	9877.33	14650	10000.7	5323.33	9991.33
184.96946/24.02	20518	20358	13397.3	20954	22636	23561.3	23327.3	15564	24274	23632	14936.7	13145.3	15625.3	4178.67	8282.67	7406.67	11200.7	13495.3
184.9696/2.81	10239.3	10477.3	10553.3	16914	5291.33	10764	17094.7	13362.7	10452.7	15807.3	10228.7	17429.3	15481.3	14822	15277.3	15269.3	15858.7	15656
184.9697/0.26	21864.7	20978	21314.7	21351.3	21975.3	15611.3	22671.3	22714.7	23506	23065.3	23648.7	24643.3	19868.7	20791.3	20723.3	22184.7	21802	22398.7
184.98576/22.37	38049.3	38573.3	38516	38312.7	37830	38088	37966	38607.3	38614	39202	41102.7	46470.7	36621.3	1468	2412.67	0	0	0
185.04239/0.64	17734	18134	20393.3	13768	23526	25924	21076.7	16610	18342.7	11720.7	10471.3	12265.3	11149.3	10681.3	10882.7	10580.7	10074.7	11625.3
185.04247/1.34	11078.7	10524	11064.7	1862	2840.67	2990	9778.67	4478.67	11704.7	6292	7025.33	4865.33	5278	5688	5701.33	6640	5552	6420.67
185.11317/6.78	31309.3	30446	28840.7	17573.3	35434	27402.7	32818	18460.7	36257.3	23324.7	16351.3	17278.7	22276	23298	24172	22731.3	25962	24695.3
185.11523/20.03	12524.7	8536	12861.3	13266	8414	12928.7	13152	12922	12871.3	8115.33	12216	11781.3	13613.3	8328.67	13212	12403.3	12765.3	12281.3
185.11544/21.18	13334.7	13539.3	12844	13010.7	12612.7	12743.3	9002.67	8552	8430.67	8490	12377.3	12688.7	4310	12367.3	12466.7	12551.3	11671.3	12256
185.11594/5.4	17733.3	17132.7	15206	18086	17036.7	9859.33	14395.3	14591.3	13095.3	10892	9822	9681.33	8545.33	10303.3	10224	9724	12140.7	9402
185.9852/24.4	25434.7	27231.3	27920	25754.7	25280	24704	26390.7	18071.3	29597.3	28718	29555.3	35070	9909.33	328.667	0	0	272.667	0
185.99466/0.56	6912	17724	11822.7	3534	8054	32926.7	5463.33	3260.67	7966	11933.3	12094.7	11198.7	11259.3	11066.7	12350	12370	9037.33	12214.7
186.1142/4.53	6544.67	5404	5684.67	364	392.667	1450	1306	748.667	1696.67	3177.33	3550	4150.67	4246	4742.67	4240.67	3030.67	4560	5419.33
186.11721/7.67	49598	49317.3	50511.3	7163.33	17942	2202	32100.7	17858.7	37353.3	40133.3	31404.7	28471.3	6328	47380.7	43808.7	42628	47830.7	46744
186.22199/7.99	4928.67	4360.67	4398	4921.33	4659.33	4442	5227.33	5096.67	4484.67	5342.67	4456.67	5150	0	6280.67	5435.33	5051.33	5598	5325.33
186.55571/5.06	10961.3	10332.7	11118.7	2443.33	13168	3716	14670.7	9228.67	15554.7	4364.67	7495.33	9650.67	7874	7108	7382	7840.67	7688	2025.33
186.93021/0.34	28246	4323.33	2542	9202	16593.3	34497.3	6798.67	3783.33	8280	5302.67	6866.67	7590.67	8328.67	7953.33	8304.67	8506	8034	9341.33
186.95611/23.88	0	0	0	0	0	0	0	0	0	0	0	0	0	120357	116854	71276.7	103103	92299.3
186.95619/2.82	6981.33	7001.33	7771.33	8252	6910.67	7574.67	7554.67	8312.67	7193.33	7899.33	7830.67	11139.3	19696.7	20143.3	6061.33	11481.3	16625.3	9759.33
186.95621/2.62	6661.33	7083.33	7136.67	7779.33	7424	6609.33	7342	5891.33	5090	8210.67	7968.67	8132.67	3600.67	0	12279.3	10948.7	10517.3	15309.3
186.95635/23.34	42510.7	42312	63820.7	40914	36627.3	35648	56518	19155.3	43251.3	25794	27871.3	34900.7	0	0	0	0	0	0
186.95655/0.3	12901.3	12375.3	12752	13027.3	12958.7	13217.3	13381.3	13182	14026.7	12356	21930.7	14782.7	30994	34102	37363.3	24367.3	35301.3	32600.7
186.95681/23.15	42266	21002.7	0	19597.3	0	0	0	0	23278	55006.7	56745.3	89714.7	25212.7	0	0	0	4003.33	3013.33
187.0569/22.42	5620.67	5611.33	5408.67	5484.67	5618.67	5720.67	5573.33	5995.33	5289.33	5261.33	5254.67	5120.67	4230	0	780	0	0	1191.33
187.05788/0.56	2665.33	3230	3379.33	4988	5989.33	4773.33	4015.33	3374	7484.67	14397.3	10534	11526.7	10534.7	11516.7	11468	11854.7	10229.3	12417.3
187.09533/4.16	6608	7578	6917.33	4857.33	9638.67	17132	3426	1644.67	6078	5381.33	4726.67	4524	5032.67	6133.33	4928.67	4746.67	5032.67	5638.67
187.1235/5.23	0	0	5173.33	5431.33	5066	0	0	0	1392.67	18683.3	11731.3	20131.3	3343.33	0	0	1086	7871.33	5570.67
187.12475/7.84	60656.7	58151.3	59454.7	927.333	3366.67	2405.33	29546.7	14634	26214.7	41720	33404	35192	670	43871.3	40475.3	44012	54894	46630
187.12552/8.04	146401	145448	149167	4828.67	32712.7	5444.67	74117.3	40400.7	48889.3	124973	102233	100437	40962	122976	116681	122019	134416	133993
188.62031/11.74	4985.33	25735.3	20946	0	381.333	380.667	674.667	168	0	22092	25015.3	28770.7	994.667	25212.7	26308.7	26666.7	29386.7	29315.3
188.62032/13.03	432.667	5084.67	5328.67	0	0	0	144.667	0	0	10690.7	11742	11574.7	15680.7	11338.7	14552	11472.7	14669.3	13150
188.9523/7.81	6317.33	7582.67	6774.67	0	0	0	4548.67	3895.33	4637.33	6339.33	9236	14066.7	9141.33	8378	8133.33	5828.67	7532.67	8176
189.03637/0.5	4377.33	4966.67	5198	4868	4788.67	5464.67	5078.67	7088.67	4980.67	5759.33	5777.33	6225.33	6507.33	6724	6906	7104	7346.67	7093.33
189.05246/2.58	16625.3	15850	15702.7	18084	30206	30087.3	23398.7	9016.67	22244.7	5098	4666	2612.67	1411.33	5653.33	4114.67	4654	5804	5238.67
189.09765/24.99	25799.3	27224	28241.3	29242	26365.3	28382.7	27316.7	28024.7	26010.7	28809.3	26944.7	28711.3	8284.67	0	0	0	0	0
189.62779/12.48	150	8853.33	10237.3	0	0	204	0	0	0	17716	22813.3	22680.7	0	19312	19859.3	13520	23321.3	24332
189.62812/15.1	510.667	914.667	1018	0	162	0	0	0	0	25245.3	24016	28920.7	1382.67	27642.7	27395.3	27505.3	25424.7	27265.3
190.01296/0.95	11814	0	614	20758	21135.3	12717.3	80755.3	50367.3	72445.3	644	1683.33	1268.67	287.333	664.667	0	420.667	930.667	624.667
190.04748/3.87	9636	9411.33	11081.3	0	0	309.333	418	0	0	2614.67	8472	7013.33	1908	6386.67	7062.67	4571.33	5250	2538
190.14399/16.78	3212.67	3865.33	3642	3239.33	3457.33	3494.67	3150.67	2859.33	2464.67	10053.3	8164	9466	500	6314	11976	10296	9169.33	11818
190.55257/11.17	0	0	0	0	0	0	0	0	0	5832	6142	7120	0	6144.67	4322	7829.33	6839.33	8446.67
190.97349/0.5	7622.67	57798.7	72150	71632.7	117753	12849.3	48040.7	46113.3	77516.7	30180	28904.7	33596	39047.3	42704	36238	41223.3	47578.7	47134
191.03561/4.42	4898.67	7598	7611.33	3485.33	6504	1480.67	1296.67	261.333	1254.67	4712.67	3229.33	5546	4938.67	4988	4600	4907.33	4337.33	7622
191.06995/5.72	2441.33	2414.67	2962.67	1814	2938.67	2272.67	2172	1604.67	3023.33	7483.33	6068.67	5577.33	6129.33	5422.67	5378.67	4602	7307.33	6524
191.08575/12.29	4857.33	5247.33	4898	3892.67	4556.67	3252.67	4311.33	4823.33	3472	3697.33	4195.33	3724.67	0	5616.67	4741.33	4678	4805.33	4193.33
191.10462/16.21	6340	7251.33	6702.67	5926.67	6324.67	6318	6521.33	6336	5289.33	27070	20879.3	21518.7	5359.33	22677.3	29798.7	26094.7	9928	22332
191.17952/8.77	4914.67	7343.33	6915.33	326	180	426.667	4888.67	3317.33	1140.67	8480	10356	12100	1498.67	8039.33	8894	9737.33	8518.67	9313.33
191.99509/22.02	940	38840	38584.7	46292	89790.7	41100.7	20604.7	6707.33	28590	31998.7	35189.3	42537.3	48938	48346	47115.3	31637.3	31586	48834.7
192.10211/1.22	21062.7	13171.3	21595.3	12270.7	25379.3	55203.3	23793.3	13662.7	29218	8098	6125.33	9089.33	6846	6564.67	6551.33	6666.67	7428	6674.67
192.10231/3.81	3014.67	2956.67	2905.33	31502.7	64830	19564.7	7312	1664	23913.3	3233.33	2420.67	2494.67	2178	2516.67	2740.67	2916.67	2853.33	3081.33
192.15974/0.55	8210	4772	8256	20083.3	9764.67	17267.3	12112	7873.33	3000.67	2139.33	3240	781.333	2782.67	1604.67	1706.67	1190	1734.67	938.667
192.9305/22.37	0	0	0	0	0	0	0	0	0	4010	624	8868.67	5784.67	3146	6920.67	4334.67	1380	4246.67
193.00851/0.61	1236.67	2228	2100	9425.33	7214	7664	6081.33	6178.67	5556.67	2809.33	2670.67	2699.33	3396.67	2960.67	3351.33	4330	3484.67	4164
193.03677/3.48	2401.33	1025.33	1879.33	628.667	2020	0	0	0	0	5040	4527.33	4657.33	4975.33	5406	5023.33	3382.67	3128	5414
193.04733/0.97	14715.3	21155.3	23646.7	5825.33	8849.33	1956	3734.67	2603.33	5444	6109.33	4742	4007.33	4836.67	5121.33	5118.67	5709.33	4549.33	5913.33
193.05051/1.96	9804	15880	17167.3	1325.33	1455.33	1847.33	0	0	644.667	6096	4467.33	2019.33	2443.33	4586	3261.33	3780.67	4011.33	6824
193.08569/1.54	7780.67	8472	8783.33	12112	19614	21183.3	11147.3	7368	15694	3192.67	3120.67	2298.67	3010.67	2893.33	2923.33	3331.33	3154.67	3598
193.10638/7.55	2580.67	2519.33	2308.67	31147.3	42596	11557.3	17095.3	7434	26708	2615.33	1980.67	594.667	2030.67	2325.33	2206	2580.67	2583.33	2477.33
193.15873/8.27	18336.7	18967.3	17616	3799.33	8574.67	9302.67	5213.33	3121.33	5228	18931.3	11022	7499.33	0	17390.7	17658.7	13940	14462	14798
194.11634/7.89	10768.7	11078.7	7326.67	96430.7	122285	40865.3	43823.3	21547.3	97350	9721.33	7632.67	8092	3847.33	12090	6972.67	10132.7	11129.3	11266.7
194.83954/18.9	3170.67	4334	5439.33	3377.33	2849.33	3484.67	6391.33	4062	6378	7842	7490	9273.33	6830	6866	6810	7898	7223.33	7966
195.02536/0.37	9462.67	3926.67	7367.33	4664.67	5116	7448	6432	6218.67	7808.67	2573.33	2548.67	2448	2705.33	2731.33	2568	2696.67	3002.67	2956
195.10042/10.68	4947.33	3666.67	5896	4137.33	5736	5104.67	5664.67	6587.33	5942.67	5219.33	5806.67	5173.33	850.667	3988.67	6635.33	4372	6039.33	6288.67
195.11733/8.04	13237.3	14691.3	13920.7	15373.3	4580	7912.67	7580.67	4236	6595.33	12410.7	6504	3492.67	4067.33	12034	11124.7	12453.3	14040	12328.7
195.11976/3.25	13180	12040	12287.3	8840	17110	18086	8528	4484	10253.3	10876.7	8385.33	6240	3127.33	6098	8074	5244.67	7152.67	11772
195.12209/6.6	12116	11974	11230.7	3920.67	6412	2303.33	12686.7	6212	13136.7	8941.33	6548	7227.33	9508	10699.3	10832	9263.33	10437.3	10395.3
195.81177/1.91	14969.3	2218.67	2766	3746.67	7264.67	12356.7	8632	6231.33	9247.33	2396	2183.33	2488.67	2034	2250.67	2178.67	1820	2270.67	2173.33
196.00903/0.33	14368	11494	9771.33	8960.67	6206	4947.33	6252.67	7227.33	4272.67	4820	4663.33	4309.33	4276	4464	4048	3642	3664.67	3073.33
196.61767/7.74	9362.67	14039.3	13051.3	11377.3	14272	2514.67	12974	7427.33	5018	13707.3	10499.3	11302.7	4632	13639.3	12433.3	14916.7	14647.3	14489.3
196.86528/0.41	15424.7	13376	16292.7	28356.7	17210.7	12041.3	22460.7	11256.7	9483.33	34634	33041.3	27874.7	43448	48400	50110.7	49053.3	48907.3	40858.7
197.00709/0.49	8776	8286.67	10271.3	2047.33	1386.67	2189.33	3282.67	3178	3524	11155.3	10509.3	12566	13393.3	10488.7	10638.7	11224.7	9755.33	10886
197.02227/0.55	6985.33	6929.33	6366.67	0	0	0	0	1315.33	0	7583.33	7594.67	8658.67	8475.33	9262.67	8784	7612	9536.67	11237.3
197.04719/0.82	2796.67	36240.7	34224	0	0	0	17753.3	11900	20406	53491.3	66820.7	82971.3	50065.3	44089.3	48898	33081.3	40376	49076.7
197.07994/4.73	10276	10365.3	10750.7	14062	21358	23518	12670	6481.33	16173.3	9490.67	7683.33	7376	8944	8170	9066.67	6363.33	8163.33	8879.33
197.62546/12.9	133.333	2324.67	3114.67	0	46	0	0	0	76.6667	6368	5514.67	8458	1898.67	9077.33	9056	6656	6278	11240.7
197.62552/8.18	31022.7	32066	33495.3	25346	20221.3	4434.67	22825.3	13210.7	30672	31599.3	23178	18659.3	0	32946.7	29613.3	34002.7	37840	35341.3
197.96399/20.08	18291.3	5418.67	6907.33	5701.33	10220	11993.3	8970	6051.33	10358	7703.33	4936.67	7324	6306	6366	6312.67	6358.67	6252.67	6620.67
197.96406/20.31	10902.7	5100.67	2954	3248	1882.67	5384.67	4972.67	4809.33	5084	4404.67	4964.67	4042.67	4520	4697.33	4694.67	4954.67	4082	4631.33
198.00022/0.28	8056	13204	5783.33	5266	5914.67	3414.67	10029.3	9435.33	13218	9640.67	8914	5649.33	10681.3	12252	11977.3	11346.7	8370	14150.7
198.00078/24.94	0	979.333	0	489.333	537.333	419.333	0	0	789.333	328	0	422.667	5603.33	16538.7	16607.3	17185.3	10753.3	17128
198.00121/23.71	19204.7	18869.3	19068	13528	14268.7	21204	22190.7	21485.3	20628	20577.3	19576	12412	13155.3	8802.67	7846	5646.67	4721.33	6510
198.0747/0.58	6001.33	6913.33	6251.33	8650.67	8789.33	12152.7	7926.67	5576	8255.33	3750	4093.33	3834	3910	4303.33	4485.33	4654	4260	4773.33
198.07621/6.51	0	1184	382.667	0	0	0	0	0	0	5965.33	5093.33	4676.67	5118	5453.33	5173.33	6275.33	5832.67	7358
198.141/14.89	0	185.333	0	0	0	0	0	0	0	6939.33	12952	11064.7	0	11394	9120.67	8504	11802.7	13017.3
198.18565/8.49	10017.3	8516.67	9960	10122	10036.7	10020	8978.67	9374	10221.3	7409.33	7274.67	8604	0	10388	10552	9032	9082	9470.67
198.63313/10.71	2240.67	5819.33	5130	0	111.333	0	0	0	0	6598.67	6768.67	7172.67	359.333	5652	7159.33	6890	9490.67	7786
199.02026/24.55	6161.33	6183.33	6444	6428	7104	7334.67	7008	7140.67	7216	7360.67	7678.67	7082	2010.67	0	0	0	0	0
199.1077/0.8	7688.67	8120	7940.67	4626	11353.3	12049.3	8270	5922.67	10534.7	4838.67	3548.67	3899.33	3545.33	4027.33	3598	7909.33	4226	7900
199.13278/8.6	9246.67	11339.3	9865.33	4684	9810	6913.33	7600.67	4498.67	9074.67	12690	10036	13603.3	0	11230.7	13407.3	11570.7	12841.3	13618
199.14904/16.78	3767.33	4732	4691.33	3447.33	4117.33	4218	3332	3181.33	3260.67	10856	9068	6564	1065.33	13428.7	13762.7	7842	10991.3	13044
199.64136/11.65	0	5922.67	7192	0	0	0	0	0	0	4158	8675.33	9541.33	0	4820	8449.33	5664	11100.7	9549.33
199.95547/3.79	32932	13931.3	15748	0	0	300.667	11690	6066.67	14030.7	5960	5949.33	6305.33	5247.33	5516	5251.33	5072	5322.67	4914
1'-Acetoxyeugenol acetate	40826	42980.7	43021.3	32965.3	49264	37257.3	22690.7	14590	44578	35033.3	40112	41243.3	27731.3	25067.3	25758	29684	30450.7	27553.3
1beta,2alpha,3beta,19alpha-Tetrahydroxy-12-ursen-28-oic acid 28-O-[b-D-Glucopyranosyl-(1->2)-b-D-glucopyranosyl] ester	4086.67	5286.67	2796.67	9856	13396	29020	5199.33	3086	6712.67	6353.33	6387.33	8114.67	8224	7018	7493.33	6082.67	8332	9396.67
1-Linoleoyl Glycerol	0	0	86	176	0	0	0	0	0	13047.3	12986	18103.3	0	1203.33	17561.3	18184.7	12605.3	19070
1-METHYL-6,7-DIHYDROXY-1,2,3,4-TETRAHYDROISOQUINOLINE	239604	247968	267117	64295.7	57883	5881	10649.3	12497.3	19916.7	147529	133058	164934	122228	120686	130333	118406	133282	123640
1-Methylxanthine	14519.3	201.667	0	326.333	47.6667	476.667	218.333	0	168	12711	11779.7	11570	8720	11658.7	10734	12345	11421	11586.7
1-Octen-3-yl glucoside	5281.33	5118.67	5386	4950	9239.33	27360	7318	3202	11180	5612.67	4825.33	5512.67	4896.67	5900	5166	5691.33	5956.67	6246.67
1-O-Feruloylglucose	81907.3	6211.33	6332	5002	8914.67	5166	7722.67	3560.67	8670.67	8028	5764.67	6881.33	6665.33	7261.33	6317.33	6774.67	4788.67	7410.67
1-Oleoyl Lysophosphatidic Acid (sodium salt)	0	5270	4736	5062.67	25983.3	34357.3	5944.67	3510	8109.33	3718.67	3152	5463.33	3961.33	3902.67	3172.67	1998.67	3211.33	3781.33
1-O-p-Coumaroyl-(b-D-glucose 6-O-sulfate)	418478	68658.7	72999.3	0	0	495.333	68645.3	49405.3	74461.3	35991.3	38200.7	38229.3	33919.3	34200	31641.3	35041.3	33356.7	34022.7
1-O-Sinapoylglucose	12705.3	13275.3	11528	0	0	0	10544.7	6568.67	5875.33	19132	24092	33316	20258.7	16382	53046	39922.7	52988.7	62227.3
1-Palmitoyl Lysophosphatidic Acid	308.667	2125.33	1590.67	7701.33	13569.3	26066.7	5416	3233.33	4871.33	2512	7846	7232	7660	5001.33	8675.33	13370	11527.3	15726
1-Phenyl-1,3-dodecanedione	9845.33	9313.33	9074.67	2868	10022	6759.33	9181.33	3016.67	12701.3	15356	10424	11494	9646	10878.7	12142.7	11562.7	12200	14431.3
2-(1-Methylpropyl)-4,6-dinitrophenol	7297.33	412839	451185	7784.67	8011.33	15528.7	7333.33	7421.33	14762	451917	404740	285814	427950	417431	397866	415474	387105	429295
2-(3,4-Dihydroxyphenyl)-1,3-benzodioxole-5-carboxaldehyde	0	0	0	18731.3	6940.67	0	829.333	4136.67	0	0	0	0	0	0	0	0	0	0
2-(3-Hydroxyphenyl)ethanol 1'-glucoside	5619.33	6538.67	6726.67	4853.33	7599.33	4900.67	4904	2569.33	6402.67	3898.67	3374	3170.67	2846.67	3118	3072	3096.67	3544	3586.67
2-(3-Phenylpropyl)tetrahydrofuran	13818	13267.3	12898.7	10775.3	12017.3	10632	9280.67	6848	15292.7	13922.7	9328.67	9756.67	11339.3	10928	12116.7	11759.3	11536.7	12043.3
2-(4-Methyl-5-thiazolyl)ethyl butanoate	50794.7	46569.3	46178	43371.3	37405.3	35512.7	34480	33788	31690	33592.7	35856.7	47390	980	67222	60406	51682	52578	50136.7
2-(4-Methylphenyl)propanal	10915.3	11862.7	11421.3	9926	13733.3	13324	12468	7172.67	13226.7	11321.3	10190.7	7681.33	10504.7	10723.3	11320	11058.7	11848.7	11728.7
2,2,4,4,-Tetramethyl-6-(1-oxopropyl)-1,3,5-cyclohexanetrione	6192	5310.67	6538	6469.33	10124.7	9142	7879.33	4690	9384.67	4984	3796	3680.67	4688	5100.67	4058	4452.67	4364	4790
2,3,6,7-Tetrahydrocyclopent[b]azepin-8(1H)-one	13201.3	15047.3	15237.3	9652.67	17745.3	17827.3	13592	8636.67	16882.7	3418.67	1275.33	2837.33	10261.3	3115.33	2338	5182.67	4695.33	5515.33
2,3-Butanediol glucoside	9646	9774.67	9468	7050	11697.3	12145.3	8136.67	2975.33	10616	3252.67	3398	1809.33	3274	3288.67	3350.67	4206	3079.33	4396.67
2,3-DIHYDROXYBENZOATE	32655	14673.7	16599	12291.7	19097.7	21985	12808.3	9633	13857.7	5554.67	7155.67	6296.33	5856.33	5106.67	5058	6196.67	6319.33	7745.67
2',4',4-Trihydroxy-3'-prenylchalcone 4'-O-glucoside	12658	12496.7	12906	0	0	0	0	0	0	12684.7	14556.7	18077.3	10766.7	11646	10820.7	11132	9724	11118.7
2,4,6-Triethyl-1,3,5-trioxane	16686.7	8287.33	5743.33	3349.33	2953.33	9635.33	6132.67	9724	6934.67	9330.67	10050	10949.3	9323.33	6814	8660	8440.67	9183.33	9624.67
2,4-Dihydroxyacetophenone 5-sulfate	0	0	0	5236.67	7210.67	8054	5435.33	6100.67	6138	0	0	0	0	0	0	0	0	0
2,4-DIHYDROXYPTERIDINE	1392	39893.3	42340.7	19047.3	36377.3	78392	41946	14196	46014	37469.3	33989.3	39126	31336	30084.7	31855.3	32714.7	31138	33150.7
2,4-Hexadienyl propionate	11366	10919.3	11015.3	5566	9716	2562.67	7305.33	3614.67	10069.3	13090.7	9944	11544.7	1909.33	11159.3	10198	11543.3	14320.7	13498
2,5-DIHYDROXYBENZOATE	9472	7890	7505.33	44860	125917	101565	26398.7	125.333	11994.7	2599.33	0	1949.33	3218.67	1596	1604	3168	1134.67	4588.67
2,5-Diisopropylphenol	559.333	6085.33	9722	200.667	416	0	171.333	0	0	32558	21496.7	24383.3	600	31972	36119.3	33910.7	37901.3	41143.3
2'',6''-Diacetylorientin	9183.33	8343.33	8590.67	0	640.667	0	10522.7	5808.67	789.333	12754	12838.7	12868.7	10671.3	10500	10163.3	10288.7	10378	10182.7
2,6-Dimethoxy-4-propylphenol	54982	53146	56024.7	23588	68740.7	44940.7	53490	36998	5258	47568.7	34702.7	29306	44006.7	46364	48338.7	52939.3	52490	51675.3
2,6-Dimethoxyphenol	77266	3077.33	3465.33	0	0	0	0	0	0	6006.67	5877.33	10053.3	8388	7126.67	7557.33	5058.67	4865.33	8258
2,6-Dimethyl-7-octene-1,6-diol 8-O-glucoside	0	4594	4187.33	0	0	0	0	0	0	5280.67	5751.33	5666.67	0	5274.67	5696	6236	2541.33	6663.33
2,6-Di-tert-butyl-4-ethylphenol	16878.7	17793.3	17560	206	462	360.667	1543.33	717.333	1918	15658	12185.3	14914.7	322	16341.3	13700	14651.3	18028.7	16561.3
200.20137/11.55	12292	12856.7	12966.7	11438.7	11900	11697.3	11414	11368	10533.3	14257.3	15256.7	15476.7	477.333	16240	17028.7	16281.3	16660	16840
200.23747/9.26	2430.67	5585.33	5631.33	2903.33	2710	2503.33	2700.67	2107.33	4216.67	357481	35518	110285	0	12820	28141.3	313813	65997.3	72334
200.96592/0.55	37748.7	3097.33	4900	0	0	0	0	0	0	6344.67	6964.67	8158.67	6926	5889.33	3940	4374.67	6022	7202.67
200.97305/22.19	11366.7	10784	10855.3	10277.3	9913.33	9466	9330.67	9842	13991.3	15180	15701.3	18233.3	15736	862	2460.67	708.667	1360	536.667
201.00861/24.43	32268	34624.7	34296.7	33526.7	32675.3	32114.7	32227.3	33960.7	35565.3	38977.3	38838.7	43900	12094	0	0	0	0	0
201.02345/4.35	12951.3	8731.33	9258	0	0	0	0	0	0	11984	20175.3	19614.7	14722.7	11942.7	13814	10556	11640	14150.7
201.07333/0.64	2572.67	2678	2719.33	28299.3	28916.7	30074.7	4538.67	2906	4659.33	8968.67	7343.33	7648	10356	10970.7	9460.67	8792.67	9958.67	10608.7
201.65217/16.78	2876	3103.33	3151.33	2728	2702.67	3234.67	2561.33	2244	2009.33	7432.67	6940	8619.33	692	9382	9792	8090	7842	10106.7
202.94172/0.37	7236	5518	7225.33	5141.33	5335.33	7000.67	6704	6921.33	6840.67	0	0	0	0	0	0	0	0	0
202.94219/0.34	11078	21718	22630	4952.67	17318	9486	26114.7	21620	38310.7	22562.7	21394.7	26116.7	19435.3	19527.3	19218	17263.3	20181.3	19358.7
202.9963/22.36	7266.67	7416	7107.33	7519.33	7220.67	7940	7713.33	6978	6908.67	7402	7458.67	8060.67	7993.33	2486	785.333	0	0	1332
203.01445/1.06	42328	6099.33	6039.33	0	0	0	7153.33	3443.33	7047.33	15590	14290	15366.7	12656.7	13298.7	14272.7	15649.3	9984	14982
203.01517/0.47	20602	19660.7	21629.3	1226.67	866.667	0	5218	4390	6528	27367.3	26619.3	26831.3	25224.7	27620.7	25514	25891.3	25257.3	27773.3
203.02229/3.66	5546	10202	9850	1218.67	3947.33	0	0	0	0	16874	16652.7	19010	12716	13480	13030.7	8575.33	8414.67	13180.7
203.0528/0.48	223846	227676	252456	7620.67	6928	8304	7773.33	8953.33	7116.67	222556	219622	223319	170841	196305	201001	116208	207709	121559
203.08136/4.97	3925.33	4379.33	4048	1194	2989.33	0	0	0	0	7158.67	6090	6122	5656	5878.67	5337.33	6324	6496.67	6804.67
203.09326/4.25	4074	12280.7	8952	1062.67	2674.67	0	0	0	1002.67	9528	9140	13348.7	10456	10708.7	10545.3	7674.67	12347.3	11398
203.10425/8.25	33909.3	31078	32301.3	12662	13122.7	25831.3	10198.7	7210.67	6278	43485.3	30986	36906	34406	33939.3	20940	23367.3	19343.3	20091.3
203.12612/7.57	9086	7975.33	8271.33	9011.33	10655.3	5873.33	6622	6119.33	7831.33	6893.33	6343.33	8624.67	7943.33	9073.33	8276	8195.33	8284.67	8665.33
203.57656/4.2	4401.33	4109.33	4472.67	6313.33	12730	11794	10845.3	7294	11184	3588.67	3970	4154.67	3346	4240	4039.33	4242.67	3855.33	4061.33
204.02157/1.87	56822.7	8138	6841.33	2428.67	3650.67	22477.3	13053.3	8640	12956.7	4580.67	2865.33	3715.33	3494	3255.33	3383.33	3180	3214.67	3278
204.13814/3.85	3058.67	3642	3996	744	2084	1769.33	1962	883.333	1755.33	8953.33	5982.67	7002	4914.67	6618	6888.67	12880.7	5096	11403.3
204.7925/22.49	630	21767.3	23379.3	0	5590	0	0	0	0	29313.3	34898.7	36926.7	23477.3	19431.3	20473.3	25964.7	18674	22178
204.90563/0.43	7274	0	0	0	0	0	0	0	0	9340.67	6274.67	6685.33	8792.67	6944.67	5684	2434.67	6918.67	5397.33
204.96663/23.22	10907.3	15306	10544.7	14963.3	9300	9117.33	8162.67	9099.33	16691.3	18793.3	19176	22334.7	17104	10568	4104.67	5377.33	4727.33	3312.67
205.04741/1.11	23956	24292.7	25734	19024	28474	29522	22562.7	12741.3	28604	8713.33	9907.33	3357.33	6605.33	7688	7468	7058	7144.67	7933.33
205.04829/1.71	12430	10330.7	11190	4240	8800	17622.7	14516	5287.33	9125.33	5798	6869.33	5523.33	6272	5771.33	6044.67	6157.33	5764	6146
205.06758/0.47	8384	8722	9334	1725.33	2021.33	1612.67	1787.33	940	1134	12544	11393.3	12297.3	11815.3	11212.7	10858	11820	11040.7	11958
205.99661/0.33	6884.67	5206	6756.67	6900	6501.33	6262	6723.33	5559.33	6994	5734	5509.33	4786.67	4906	6204.67	5718.67	5170	5654.67	6045.33
206.09639/4.89	4125.33	8218	9388	0	0	0	0	0	0	16198	8778.67	11075.3	14894	9879.33	16100	17147.3	16329.3	17978.7
206.57966/4.47	9644	8546.67	9778	1071.33	3163.33	2860.67	7922	3400.67	2371.33	8704	6859.33	7582	8350	7800.67	7996	8748	9072	8366.67
206.89388/0.39	30842	27060	30605.3	52698	33754	28189.3	38789.3	26694	26484.7	40646.7	37342	35312	48874.7	51498	53200	55173.3	53262	45890
206.9734/0.24	11188	9439.33	10110	20555.3	35101.3	34474.7	22359.3	11564	27792	10444.7	7738	8520.67	9855.33	10070	9996	10194	7398.67	10746
207.06313/0.85	7806.67	7288	6828	9577.33	12998	9440.67	10272	4126	12093.3	2758	2882	2559.33	2502.67	2988.67	2797.33	2653.33	2553.33	2670.67
207.15919/5.92	5897.33	6234.67	6796.67	4052.67	6193.33	4963.33	5719.33	3786	5792.67	5892.67	6564	6230.67	5337.33	6048.67	6315.33	6090.67	6065.33	5747.33
207.9852/2.74	10039.3	10489.3	11283.3	12124.7	11042	11181.3	11530	8993.33	3480	10906.7	10657.3	10172.7	10060	10223.3	11082.7	10962.7	12018	11438.7
207.98525/3.01	6406	10271.3	10216.7	11952.7	10553.3	6979.33	7690.67	13406	10844	6728.67	10313.3	9396	9988.67	10529.3	10901.3	11414.7	12058.7	11106
207.98544/0.26	13588	13286	14339.3	14279.3	14109.3	14627.3	15286.7	15198.7	15766.7	15393.3	15371.3	12005.3	13554.7	13406.7	14658	15268.7	16330	15758
207.98582/23.79	23798.7	24210.7	25264	8446	27031.3	9574.67	19089.3	19510	19270.7	0	19257.3	15696.7	8387.33	8947.33	11774	4602.67	4767.33	5493.33
208.05795/3.87	10868	9753.33	10839.3	0	0	214	270	0	0	6752	2307.33	8348.67	4175.33	6239.33	3858	0	4797.33	4518.67
208.13092/9.93	942.667	3572.67	3205.33	579.333	0	0	0	0	336.667	8684.67	8676	8196.67	320	4833.33	3940.67	8441.33	6874	10984
208.15431/0.55	6253.33	1815.33	446.667	20167.3	8224	3496.67	12314.7	3846.67	400	4550	1830	0	4338.67	211.333	272	2454.67	1536.67	228
208.84592/0.41	19854.7	7979.33	7728	11795.3	17239.3	16244	13724.7	7286	16016.7	5683.33	6154.67	7225.33	5172.67	5316	5046.67	4775.33	3174.67	5178.67
208.93792/0.33	24764.7	34650	33399.3	28850	47835.3	45336.7	36615.3	20002.7	43800	37392	29502.7	34750	38472.7	33850.7	34548.7	24710.7	37358	39453.3
208.96172/0.32	17985.3	16830.7	19458.7	0	0	0	0	0	0	7973.33	7003.33	8541.33	7278	7934.67	7291.33	7920.67	7882.67	7554
208.96177/9.4	7014	5382	5412.67	10278	17490	18650	8327.33	4461.33	10781.3	2013.33	2039.33	2112.67	1137.33	1738	2196.67	967.333	2415.33	1127.33
208.9618/24.47	7226	0	137.333	0	0	0	0	0	0	7419.33	7301.33	9300	8684.67	6774.67	5645.33	6680	7487.33	9266
208.96181/24.15	7259.33	13298.7	13962	28194	48845.3	40769.3	21459.3	6859.33	26170	13425.3	9890	19140	20407.3	20391.3	18456	17876.7	22715.3	24664.7
209.0804/5.81	14630	8027.33	8298.67	6336.67	6376.67	12816	9975.33	4879.33	12110.7	8348	8920	10179.3	10012.7	9854.67	9038	4116.67	9042.67	9168.67
209.11609/6.33	13433.3	12624	13338.7	18994.7	32708.7	21206.7	12813.3	4854	17448	15403.3	12164.7	11862	13558	13359.3	14590.7	13278	13778.7	14914.7
209.11711/3.71	49726	43942	60896.7	7260.67	13986	19278	10661.3	5747.33	14806.7	42676.7	28983.3	43534	23682	34716.7	13852	38285.3	36198.7	36683.3
209.15355/9.64	4254.67	4490	8406.67	8840	8634.67	12566.7	4681.33	4553.33	0	0	7806	8334.67	0	4644.67	0	0	4746	0
210.02147/3.51	135836	2482	0	1965.33	0	0	0	0	0	6214.67	0	4836	4350.67	1837.33	2162	6274	3646	2116.67
210.02154/3.27	62305.3	6659.33	7174	12550	13548	11308	25022.7	9562	28822	6756.67	5059.33	6286	4280.67	7087.33	7040.67	2195.33	7834	7637.33
210.03739/0.61	5848	6343.33	7186.67	5158	6178	6677.33	6620	6928	6034	4696	4371.33	4591.33	4500	5019.33	4608.67	4989.33	5180.67	4868.67
210.05004/0.92	19106.7	18752.7	17990.7	11297.3	12634.7	14389.3	6816	0	0	18766	18154.7	14680	18481.3	18475.3	20807.3	11389.3	19758	15856.7
210.11256/0.57	10022	10943.3	11832.7	6550.67	6832.67	667.333	1435.33	1048	1932.67	6904.67	6306.67	7486.67	7356.67	7130	4750.67	6522	6719.33	7154
210.11321/3.7	50767.3	46891.3	48635.3	183879	1.05178e+06	87750.7	50899.3	24949.3	72727.3	22576	18772	34473.3	25515.3	23248	22846	24330.7	25387.3	26304.7
210.92133/0.36	6247.33	8014.67	8894	5809.33	14204.7	9198	10399.3	6555.33	5726.67	0	198.667	0	0	0	0	0	0	0
210.95101/23.81	7472	11626	10950.7	10415.3	11048	11976.7	11416.7	11652	12105.3	11500.7	12110.7	11984	11484.7	11975.3	11276	12102	12284.7	7586.67
210.95105/23.49	5984	6932.67	6794	6616	6865.33	6924	7168.67	7093.33	7607.33	7720	7684	7392.67	7813.33	7589.33	7238.67	7138	7661.33	7844.67
210.95106/0.24	6936.67	6580	6326	5926	6684	6995.33	6875.33	7432.67	7351.33	7118	7215.33	7463.33	7594	7334.67	7246.67	7029.33	6952	6977.33
210.95114/24.01	7380.67	7364	7390.67	8170.67	7638	8264.67	8827.33	9036.67	8460	9084	9006.67	8653.33	9039.33	8857.33	9466.67	9178	8811.33	8639.33
211.01904/0.47	6415.33	6280.67	6833.33	8894.67	9885.33	11069.3	8315.33	8302	8948.67	8880	9360	9256	10566	10236.7	10814.7	10481.3	11142	11112.7
211.02927/4.48	61946.7	9523.33	9393.33	3056.67	9868.67	10097.3	10759.3	10133.3	10060.7	11004.7	10287.3	10608.7	10344.7	10324	10317.3	10010.7	10806	11171.3
211.05808/1.9	6124.67	4128	5874.67	5736	8444	9256	8243.33	1768.67	8608.67	2420.67	2783.33	2443.33	2152	2393.33	2222.67	2678	2263.33	1932.67
211.05992/5.77	0	4761.33	5240.67	5462.67	3349.33	3324.67	3927.33	6824.67	4006.67	2944.67	3162.67	2564.67	3070	3548	3006	2260.67	2888	2510.67
211.10976/12.19	12089.3	13122.7	16200	12279.3	12750	8064	11030.7	10420	11391.3	14821.3	17856.7	13569.3	0	14326.7	12664.7	12680.7	8643.33	12951.3
212.83876/0.41	2218.67	2069.33	2670.67	2906	3349.33	2340.67	2904	1685.33	1618	7047.33	5954	5912	7898.67	7248	8358	6879.33	6992.67	7093.33
212.87887/0.66	2303.33	9106	8019.33	5936.67	6539.33	8118	3934	7104	7502.67	4464.67	4171.33	4113.33	4267.33	2985.33	3854.67	3947.33	3906	3904
212.95558/0.51	5604.67	15078.7	13834	14029.3	12630.7	7989.33	12634	9954	14150	12796	7876.67	12736	10272.7	10506	10679.3	11258.7	13920	12717.3
212.96413/2.8	8520	8281.33	8334.67	9444	5287.33	8126	8964	7039.33	8538.67	7882.67	7872.67	9128	8237.33	8482.67	8870	8373.33	8092	8520.67
212.96434/24.05	6387.33	6969.33	7328.67	7095.33	7452	7216.67	8272.67	7898.67	7736	7502.67	7276	6882	4728	3855.33	3191.33	3313.33	3382.67	3744
212.96438/0.25	11102	10335.3	10533.3	10832.7	11489.3	10815.3	11990.7	11690	12045.3	11264	10760.7	12868.7	11294	11064	12082.7	11439.3	11224.7	11814
213.07575/6.02	3042.67	4308.67	3667.33	3416	4042.67	4861.33	3812.67	2044.67	3460.67	3412.67	3432.67	6009.33	5444	5094.67	5567.33	3161.33	5404.67	5282.67
213.114/7.26	4931.33	75786.7	56284	27830	42923.3	46164	36294	39664	52304	12224.7	12370	10319.3	7232.67	6543.33	9722.67	9772	11842.7	8556.67
213.12325/1.13	5247.33	5012	5250	5214.67	7732	8816.67	4940	3725.33	7004.67	2963.33	2905.33	2413.33	2817.33	2739.33	2374	3598	2751.33	3739.33
213.92266/23.45	7944	7802	8077.33	8010.67	7174	7235.33	7323.33	7226.67	5858	9310.67	3104	10708	6867.33	9008.67	5530	2189.33	2824.67	6596.67
213.92269/23.75	7871.33	8080.67	8111.33	7542.67	6955.33	7332.67	7333.33	5244.67	5681.33	8834	9196	10040.7	11333.3	8276	7888.67	10094	10757.3	8747.33
213.92286/0.33	3634	3010.67	3760.67	3578.67	3846	3766.67	3418	3534.67	4010.67	4393.33	4642.67	2313.33	6463.33	6860	7464.67	7286.67	6906	4485.33
213.96452/3.49	2060	92357.3	80704	59496	42066	68694	60323.3	68154	74852.7	40156.7	39836.7	32396.7	22374	29318.7	35908.7	35992.7	39080	21050
214.00582/1.36	706180	8838.67	9868.67	9600	14007.3	10365.3	11026.7	8581.33	8900.67	16827.3	16378.7	17254.7	18924.7	17774	17448	18361.3	16115.3	17994
214.25323/9.44	6011.33	8348.67	9913.33	5676	5568.67	5858.67	5490	4346.67	5795.33	386271	43222.7	96212	0	8665.33	30477.3	104500	44396	32254.7
214.90713/0.42	56084	51527.3	50887.3	71744	44108	51269.3	63898.7	60494.7	54869.3	4366.67	13401.3	4617.33	5655.33	4752.67	4735.33	3507.33	8345.33	6486.67
215.01594/0.56	34970.7	41094	44120.7	4238	3025.33	26440.7	3926.67	4887.33	1280.67	29286.7	29041.3	37766.7	35551.3	33430	32935.3	36020	34372	34930.7
215.03345/0.39	90358	11959.3	14436.7	15459.3	9429.33	7460	12198.7	22719.3	6866	8268.67	7953.33	6980	6986	7870.67	9048.67	5650	5735.33	6716.67
215.04929/13.53	173.333	648.667	196	196.667	161.333	167.333	197.333	616	302	6228.67	5723.33	2950.67	0	5897.33	5666	3853.33	5704	4291.33
215.06552/3.8	726	775.333	1542.67	0	0	0	0	0	0	2794	2534	8712.67	4842	4804	2530	6980	4586	6980
215.12552/20.27	7171.33	15336	23322.7	14871.3	6920	7214	7297.33	0	0	7232	0	13136.7	15621.3	0	14834.7	23196	7524.67	14546
215.12562/19.86	14904	7796	14746	14932	23201.3	14838	14741.3	15406.7	15826.7	15873.3	22682.7	14180	12612	22129.3	23272.7	15122	23020.7	21395.3
215.12576/3.86	20725.3	17238	21576	22392	26863.3	23286	18997.3	14218.7	21030.7	19336	12351.3	7673.33	9413.33	12483.3	16267.3	13698	14594	12989.3
216.08865/2	9697.33	29503.3	26118.7	20058.7	32893.3	40536.7	28342	24078.7	47313.3	0	9674.67	0	0	0	0	0	0	0
216.89416/0.35	5844.67	0	3024	7788	5856	1934	6067.33	5131.33	1515.33	0	0	0	0	0	0	0	0	0
216.92244/0.4	37597.3	30132.7	40292	71982.7	39784	42328	37180.7	64536.7	46054	54400	39095.3	47676	82027.3	87910	83343.3	79236.7	100142	72508.7
216.92254/19.61	9060.67	9654	10902.7	4072	7778.67	12100	11892	11964.7	4306.67	13122	14233.3	4626	2759.33	21805.3	21348.7	13866.7	21068	21439.3
216.92284/19.39	8824.67	6460	10670.7	11543.3	7889.33	8057.33	4100	8194	12668	8401.33	14080	10143.3	1728	21352	7296	14716.7	7198.67	13021.3
216.923/21.94	15745.3	16018	16333.3	16365.3	16945.3	16742.7	16180	16710	12787.3	13212.7	12937.3	13440.7	8810.67	5379.33	8983.33	8288	0	10680.7
216.98187/1.4	3390	11482	11226.7	13794	13352	17516	13798.7	13126.7	14968.7	0	2473.33	1279.33	440.667	0	0	0	1142	0
217.01643/4.6	7314.67	6748	6758.67	6963.33	8996	9508	7596	4094	7856.67	5124.67	6431.33	5426	4075.33	4023.33	4762.67	4165.33	4940	4338
217.01859/1.35	49476	42114.7	36512.7	20281.3	30021.3	34042	28716	33178	38359.3	20951.3	19611.3	18380	16166	16475.3	18891.3	17794	20040	18516
217.02927/4.72	10009.3	9510	4584.67	9070	6726.67	8239.33	5951.33	6557.33	10770.7	3796.67	13552.7	6332.67	3245.33	3445.33	1880	3216.67	6439.33	5125.33
217.03192/24.59	15990.7	15373.3	16309.3	15930.7	17530	18134	18586.7	18247.3	18796	18211.3	17474	16262.7	0	0	0	0	0	0
217.034/8.22	6342	6568	6653.33	443.333	448	472.667	5199.33	3369.33	395.333	6748	7764	7524	217.333	6222.67	6623.33	7422	5845.33	6303.33
217.06804/0.55	3546.67	7204	3024.67	2133.33	2590	1964	2771.33	2765.33	2803.33	8206	7930.67	6918.67	7589.33	7699.33	7148	8871.33	5862	8942.67
217.10341/3.14	6784.67	9680.67	10955.3	6752	18960	2230.67	10886	4050	9962.67	0	1210.67	11578.7	4261.33	5932	4790.67	2391.33	2284	3328
217.1042/1.01	39149.3	32378	32349.3	31834.7	47000.7	38450	33017.3	20616	41428	15511.3	12251.3	11090	13915.3	13635.3	17358	13820.7	16331.3	13525.3
217.10481/20.08	10646.7	10029.3	9930.67	10066	10391.3	10683.3	9791.33	10196.7	3379.33	10202	9746	6962	7361.33	10583.3	10154	6938.67	10557.3	10319.3
218.03727/5.69	6054	24397.3	28180.7	39938.7	29727.3	28942.7	33365.3	34645.3	26638	37485.3	36898	37546	38707.3	42436	42454	39450.7	41912	38292
218.04201/0.37	3570	3881.33	4385.33	0	250	1201.33	0	0	923.333	8254.67	6228.67	10667.3	15042	11174.7	8568	14552.7	6778.67	19057.3
218.043/4.71	9594	0	0	0	598755	223443	185591	0	418487	582538	294799	0	319226	523475	312036	538169	263066	332312
218.10298/2.02	6794	7228	7857.33	3967.33	9493.33	971.333	7416	3943.33	318	4096.67	3943.33	4053.33	2717.33	3602.67	3623.33	3983.33	3351.33	3842
218.11692/0.64	9798	10316	13549.3	0	0	0	0	0	0	5004	5159.33	4963.33	7030.67	5668	7302.67	5225.33	5006.67	4853.33
218.11736/7.76	4404.67	4081.33	4045.33	0	421.333	0	4892.67	2395.33	0	8052.67	6917.33	6878	9412.67	9414.67	7687.33	12683.3	9070	13290.7
218.11751/4.31	4238.67	5826	5925.33	6012	13246	11118	12025.3	6510	13644	15882.7	14978	18533.3	12632	13037.3	12384.7	17397.3	14062.7	17807.3
218.87482/0.38	7513.33	9430	7512.67	9338	6356	9702.67	7840	10570.7	12538.7	0	1388.67	0	0	0	0	0	0	0
218.90517/22.46	3497.33	3820	4648	5098.67	5335.33	4384.67	5619.33	4812	6138	6756.67	6474	5895.33	4155.33	0	0	0	0	859.333
219.02066/24.39	18309.3	18622.7	18532	17552.7	17276.7	17120.7	17026	17835.3	17942.7	17862	16766.7	20116	7917.33	2318	1352.67	1164.67	564.667	1167.33
219.02497/0.43	65292	61417.3	67906	21609.3	14785.3	7070.67	11720	14494.7	1142.67	69121.3	62974	74792	49758	50968	47104	28961.3	45876.7	32980
219.06307/3.56	15982.7	15900	15844	17400.7	27025.3	27554.7	21797.3	9744.67	19469.3	8025.33	6898	2724	5876.67	6749.33	4024.67	5972.67	7158	7156.67
219.07016/6.39	4858.67	6696	6872	8633.33	7674.67	6480	7477.33	6594	6263.33	0	1582	0	0	0	0	0	0	194
220.03932/24.79	10801.3	11229.3	11210	10246	9599.33	9538.67	10272.7	10646	10900.7	11979.3	12342.7	10051.3	0	0	0	0	0	0
220.09534/0.79	12362.7	13033.3	11812.7	4169.33	5847.33	250	3522.67	4026	8207.33	7232.67	4251.33	3609.33	1762.67	6513.33	4658	3206.67	2363.33	3870
220.13494/3	8938	46572.7	47364.7	31968	85055.3	46873.3	35952.7	45711.3	64480.7	99406.7	104789	126769	121155	109285	104242	95967.3	95169.3	121911
220.76661/21.44	2274.67	4015.33	5531.33	5275.33	3573.33	5288	4729.33	5417.33	7191.33	0	0	0	0	0	0	0	0	0
220.767/21.26	12500	28023.3	27852	20762	38026	35442.7	29524.7	28547.3	31540	43680	43672	51165.3	47200	43528	43841.3	39687.3	38076	45106
220.76748/21.02	27724.7	77816.7	0	45860	27658	25516.7	30320	34107.3	38359.3	33651.3	30986	24942	36435.3	46296.7	28444	32284	44861.3	26257.3
220.76789/22.59	1888	7187.33	6432	7984	8180.67	7064.67	8730.67	8044.67	7562.67	184.667	3737.33	0	301.333	0	423.333	1130.67	742.667	1095.33
221.00544/1.23	0	12171.3	13123.3	16451.3	17216	15334	14691.3	15203.3	14141.3	21292.7	18930.7	19394	22396	22488.7	21090.7	24002	14986.7	19606.7
221.00564/2.25	0	6734.67	6254.67	11116	4118.67	6587.33	7646	9414.67	7106	0	550	0	0	0	0	0	0	0
221.01367/2.95	205389	948.667	414.667	962	53477.3	2688	1561.33	1542.67	2491.33	62288	60992.7	115063	70416.7	60482.7	32555.3	27330.7	20912.7	71023.3
221.04625/4.07	708.667	8363.33	8008	8853.33	6912.67	10028.7	8144	11054	11762.7	223.333	1202	205.333	0	0	0	0	233.333	209.333
221.11568/8.6	5635.33	6363.33	6076.67	3485.33	6622.67	6261.33	5410.67	3346.67	5024	7047.33	5127.33	4586.67	2553.33	5742.67	6885.33	5761.33	7026	6313.33
221.18613/0.45	98516	109777	114127	482	870	1338	83437.3	69197.3	138	117083	85682.7	104149	90251.3	91704.7	88085.3	99037.3	91478	110903
222.11264/3.39	7930.67	10560	10476.7	165367	358161	115097	34540	5602	146868	8666	6865.33	9902.67	6092	7477.33	6730.67	7186	7776	8196
222.14883/2.99	345711	344945	382797	68594.7	74934	172.667	496	169.333	2016.67	255630	185061	261150	76588	214721	226427	256495	235285	254015
222.14888/2.13	26760	27027.3	31034.7	12598	16996.7	570.667	185.333	263.333	612	18520.7	15039.3	14164.7	7280	16720.7	19658	18398.7	18820.7	19714
222.14893/3.35	90502.7	93226	103630	20889.3	26138	663.333	511.333	417.333	951.333	92672	66989.3	86508	42614	72447.3	81823.3	87484.7	82618	85776.7
222.76318/20.21	4526.67	543.333	905.333	1592.67	0	510.667	1717.33	1685.33	1015.33	2061.33	2037.33	1712.67	2405.33	3056.67	2559.33	1799.33	2608	2086.67
222.76347/22.47	7040	15195.3	16704.7	11608.7	28248.7	18582.7	19669.3	12412	15509.3	36262	34469.3	35534.7	47064	41560.7	45152	45243.3	27504.7	39206
222.87876/0.39	21159.3	18254	21296	20307.3	40415.3	29246	26801.3	14061.3	18104	60494	48560.7	60847.3	76638	68185.3	79279.3	70148.7	64505.3	73352
222.99899/0.44	3120	5298	4827.33	5958	7194	6543.33	5288.67	3444.67	6014	10047.3	9765.33	10678.7	10123.3	10266.7	10790.7	9758	9486	10440.7
223.00895/3.33	0	0	0	9358.67	4831.33	0	994	3464.67	0	0	0	0	0	0	0	0	0	0
223.04665/0.46	20778	26232	27853.3	31018.7	41116.7	30284	29993.3	24178	22774	58360	54482	59226.7	63222.7	61429.3	67639.3	61045.3	62266	60468
223.06026/5.21	0	7362.67	8468	8275.33	12521.3	9932	9326	8042.67	8636	14552	14181.3	15302.7	15572.7	15052.7	16267.3	13844.7	13444.7	14923.3
223.06371/13.52	1732	2128.67	1726.67	1704.67	1618.67	1508.67	1783.33	1542	1344.67	12980.7	12712.7	7160.67	618.667	12740.7	13762.7	9510.67	13852	9567.33
223.13227/6.82	21300.7	19120.7	19743.3	7382.67	22476.7	19786	18826	7142	21574	24930	16394.7	15887.3	23396.7	18018.7	27548	26758.7	29474	30280
223.98858/22.9	0	620	0	0	468.667	1322.67	660	0	688.667	643.333	1624	1229.33	2032.67	6682.67	7305.33	6327.33	7292	7372.67
223.98943/22.41	7521.33	8134	8635.33	9342	9135.33	8824	9376	9464.67	10056.7	10086	10836	10433.3	5391.33	4126	5516	0	2836	5021.33
224.00296/4.8	7385.33	4928	5122	3824.67	5052	6257.33	4242.67	5706	5033.33	8287.33	7400.67	7552	8881.33	5027.33	8194.67	9114	9307.33	6464.67
224.03714/5.34	13359.3	2498	2538	3380	13615.3	8932.67	1504.67	5446	6184.67	21824.7	20521.3	22511.3	27530.7	26600.7	25821.3	23041.3	19216	25672
224.03716/5.8	5004	10080.7	11270.7	13006	15872.7	10092	13066.7	9233.33	7920.67	24958.7	27044	24646.7	31912.7	29547.3	31214.7	33727.3	31772.7	29594
224.93621/0.4	26152.7	22837.3	23152.7	27457.3	20184	28545.3	27452	23146.7	29176	1930.67	4818	1954	1560	1453.33	1444	2094	2591.33	2274
225.03559/5.05	23740	25196	23520	4577.33	29693.3	5540	31192.7	21746.7	33065.3	15908.7	17540.7	19410.7	16650.7	15684.7	15146	16624	17441.3	16332.7
225.04501/6.65	8308.67	0	0	0	0	0	0	0	0	2762	4237.33	3008.67	8058.67	3911.33	6584	6935.33	8168.67	5517.33
225.078/4.14	10026	0	0	0	7294	3108	0	0	520	12410	13484.7	15092.7	18462.7	16838.7	16757.3	14403.3	12665.3	15487.3
225.11021/7.58	11029.3	9556.67	8999.33	8380	7852.67	1555.33	7413.33	6665.33	5500.67	7524.67	7114.67	7606.67	7393.33	7088	5242	9520.67	7851.33	9140
225.19164/16.03	0	0	0	0	0	0	0	0	0	4342.67	2770.67	4008	0	5823.33	7156	2407.33	3947.33	6290.67
225.19627/8.97	234194	218191	220851	229022	223927	194719	220905	230459	209527	191122	186965	212632	738	254987	236767	238893	239656	227652
225.99518/23.72	15543.3	15828.7	10420.7	10667.3	16420	17613.3	11694.7	11540.7	5578	10234	15912.7	14412.7	11333.3	6929.33	4827.33	4418	6256	6986.67
226.06879/0.6	2783.33	3491.33	2189.33	3976.67	8983.33	13985.3	15004	10371.3	17611.3	1885.33	1474.67	1786	1930.67	1795.33	1681.33	2462	1745.33	2856
226.07074/10.46	0	0	0	0	0	2708	774.667	406	354.667	5714.67	4647.33	5750.67	0	4614	5046	5682.67	5490.67	5512
226.10747/0.83	21778	21907.3	23634.7	26581.3	34246.7	25121.3	22285.3	14978	26152.7	9241.33	9444	7488	8694	7998.67	7415.33	7880	8012	8630
226.12273/9.52	10519.3	10446.7	10386.7	9868.67	10215.3	9843.33	10660.7	10958.7	9903.33	8285.33	9834	9750.67	0	12434	11058.7	11620.7	10281.3	7408.67
226.88781/0.37	23632	5819.33	6998	9063.33	10630	6323.33	8696	6736	4985.33	19422	19772.7	17984.7	28528.7	26095.3	28002	28802	23992.7	22838
226.95156/21.94	148068	146835	151338	155577	158931	158296	156981	150863	139295	149912	152747	153332	121366	85382.7	84825.3	0	0	43969.3
226.95189/0.38	15476.7	13826	20629.3	52204.7	13682.7	13657.3	23783.3	54236.7	13883.3	32096.7	27100.7	28378	39405.3	46672.7	44174.7	49228.7	45848.7	41266
226.96573/0.33	11996.7	7205.33	6908	12464	3836	5922.67	9016.67	10405.3	7420.67	0	0	0	0	0	0	0	0	0
226.96584/22.41	2191.33	1282	2469.33	971.333	6110	3668.67	2382.67	1316	3546.67	6118.67	3856	7020.67	7636	6662	6880	7064	6816.67	7318
227.00845/11.98	8557.33	2569.33	4160	6157.33	6262.67	2578.67	4728.67	2502.67	2028.67	13966.7	14058	13619.3	19074	19748	19420	19854	18139.3	16125.3
227.01362/4.31	12472	10738	9197.33	9875.33	8518.67	12346	6651.33	13964	14070.7	0	1647.33	0	0	130.667	0	0	0	327.333
227.01644/0.56	7449.33	7229.33	8955.33	1032.67	0	0	4288	11987.3	0	7281.33	6984	7562.67	7882.67	7921.33	7781.33	7538.67	8412	8014
227.01645/24.65	8412.67	7812.67	8397.33	8900.67	9033.33	9248.67	9420	9090.67	9403.33	9636	10078.7	8906	2880	0	0	0	0	0
227.08687/13.22	16310.7	15470	15772.7	14872	15306	15222	15634	15632	16100.7	14679.3	15336	13484	0	19333.3	17765.3	18666	18454	17336.7
227.12592/7.86	13291.3	14131.3	12529.3	9388	12270.7	12150	12197.3	14006	9618	9120.67	8611.33	7730.67	10394	9754	12051.3	12171.3	12540	10884.7
227.17413/5.49	5057.33	9598	8188.67	3398	7267.33	19729.3	8507.33	2336	10640	7722	5077.33	6428.67	7314.67	5231.33	5680	5666.67	11422	10705.3
227.17526/5.23	14804	14978	14696.7	15644	14356.7	14204	14414.7	13578	14394	3623.33	8242.67	11071.3	0	12501.3	12366.7	8563.33	13471.3	12424.7
227.17529/0.26	4536	4598	4430	4675.33	4712.67	4324.67	4863.33	4519.33	4352	4901.33	5119.33	4161.33	5219.33	5909.33	3439.33	5504	5554	5684
227.17563/24.49	7780.67	8091.33	8205.33	7857.33	8978.67	8242.67	8027.33	8413.33	8414.67	9151.33	9412.67	8614.67	6269.33	3869.33	4246.67	3918.67	3985.33	3933.33
227.23726/16.44	4790.67	5085.33	5242.67	5135.33	5219.33	4962	5505.33	5511.33	5043.33	5868	5712	6883.33	3451.33	7696.67	7616.67	7194.67	6804.67	6566.67
228.23229/13.45	1023.33	1390.67	1222	719.333	1150.67	1162	1279.33	1204.67	1117.33	10581.3	4973.33	7052	639.333	5500.67	6494.67	3943.33	4313.33	7249.33
228.26863/10.54	3120	3691.33	2668.67	4488	6768.67	2418	3928.67	2361.33	6408	115689	15102	42280	678	13058	10473.3	87317.3	54342	27386.7
228.26888/8.74	22333.3	22052.7	21426.7	24820	23246	23180	23443.3	23738.7	22688.7	20439.3	20279.3	23258	633.333	29103.3	30133.3	27494.7	27400.7	27056.7
228.92364/0.35	5490.67	6516	16192.7	516	25299.3	14698	5364.67	1046.67	6155.33	18382.7	12562.7	16558.7	16387.3	15495.3	16956	15016.7	18488	14282.7
229.00762/0.68	4844	4218	4602.67	4821.33	6578.67	6024.67	6076	2560.67	5516	3162	2734.67	2990	2960	2999.33	3133.33	2776	3150.67	3056
229.01111/1.86	8838	0	0	0	2017.33	0	0	0	0	9823.33	11147.3	11494	14306.7	8708	13908.7	10093.3	6974	12734.7
229.01115/0.89	86062	674.667	1154	3945.33	5717.33	2072.67	3516.67	648	910	9943.33	13346	8766.67	16926	16613.3	19196.7	18673.3	17252.7	14404
229.03171/0.66	3542.67	3046	3830	8517.33	7202	5810	12906.7	14010	10300	3349.33	3009.33	2356	2837.33	3558.67	3012	4423.33	3901.33	5543.33
229.08394/8.5	5367.33	4538.67	4736.67	7031.33	6060	5283.33	6017.33	7256.67	4311.33	2930	2961.33	3194.67	2086.67	2358.67	4172.67	3802.67	3998.67	3500
229.0989/2.98	4102	4275.33	4731.33	3067.33	7140	0	965.333	1041.33	3778	7538	6084	7526	3226.67	5953.33	6406	7726	6220	7474
229.10156/4.28	1392.67	2189.33	2514	2212.67	4292.67	0	0	0	0	5090	3997.33	5047.33	5710	6283.33	5797.33	5072	7362	8120.67
229.11947/4.69	5875.33	5848.67	4004	5727.33	6246.67	6438.67	6206.67	3779.33	6362.67	5894.67	5097.33	3828.67	4717.33	5109.33	5610.67	5005.33	3884.67	5383.33
229.14109/19.95	7748	6862.67	7658	8106.67	7923.33	7972.67	7759.33	7655.33	7888.67	7693.33	7445.33	7232.67	6895.33	8063.33	8134.67	7869.33	7664.67	7914.67
229.14113/20.2	7775.33	7874.67	7753.33	7844.67	7696	7322	7568.67	7530.67	7175.33	5227.33	7392.67	7567.33	7318.67	7826.67	8276	7910.67	7754.67	8026
229.14124/19.6	7836	7664	7773.33	7732	7454.67	7797.33	7504.67	7673.33	7805.33	7268	7475.33	7704.67	4127.33	7704	7353.33	7266.67	7886.67	7618
229.1422/5.96	8914	8032	8335.33	6020.67	11536	10117.3	8909.33	8905.33	11593.3	6354	5955.33	5112.67	5277.33	6460	5873.33	6464	5973.33	6179.33
230.08301/6.63	4574	4974	6154	10224	2459.33	4790	6880	8302.67	6032	0	0	0	0	0	0	0	0	0
230.09299/1.05	45150	47746	46501.3	33912.7	40819.3	0	6889.33	13931.3	29614.7	27580	29302	14372	28751.3	28388.7	22051.3	31036	29501.3	31222
230.18677/0.55	11431.3	11912	11238.7	14558.7	10676.7	1848	5977.33	6718	13590.7	3896.67	2732	3750	3965.33	4130.67	4280	3793.33	3989.33	3785.33
230.62302/14.76	4460.67	2970	4780.67	3020	4788.67	4825.33	4698.67	4702.67	4874.67	4057.33	3952	8700	343.333	6210	4775.33	3880.67	5444.67	1925.33
230.88109/0.41	10050.7	10397.3	10964	9470	11616.7	15232	11538.7	12122.7	12789.3	1738	4031.33	1763.33	1601.33	1418	1270.67	1606	2224	1764.67
231.02643/4.36	352.667	0	0	0	0	0	0	0	0	1857.33	0	0	4438.67	2390	5874.67	2058.67	2137.33	3302
231.03349/1.38	5939.33	0	0	0	0	0	0	0	0	0	2938	8456	7266.67	7287.33	11143.3	9994.67	6841.33	8424.67
231.08376/0.58	2633.33	6849.33	3510.67	5204.67	7278.67	4106	3551.33	0	4468.67	94399.3	89556	91319.3	86822.7	104166	86733.3	93549.3	118189	113439
231.12453/5.7	7581.33	0	0	0	0	0	0	0	0	1114	3742	3463.33	2164	2528	4130	3968	3523.33	6021.33
231.1364/7.2	7748	7648.67	7947.33	2580.67	4440.67	14220.7	6447.33	4218	6194	8456	5156	4440.67	7537.33	7399.33	7429.33	7406.67	8830	7564
231.17035/2.06	11190	12376.7	17448.7	2434.67	3310	1501.33	68821.3	30542.7	1714.67	5350.67	4021.33	4346.67	4172.67	5164	4830	4421.33	5220.67	4271.33
232.0345/1.67	13325.3	5873.33	8701.33	14949.3	6400	5866	10606	8544	5030	0	2352	0	700.667	0	321.333	386	1590	0
232.05294/7.53	4125.33	36228	37148.7	56888	30984.7	36138.7	46770	45634.7	36844.7	3642.67	9964.67	3863.33	4100.67	3550.67	3770	4363.33	6308.67	5171.33
232.09602/0.97	13666	13453.3	18040	4204.67	4971.33	2527.33	2261.33	929.333	2592.67	11612	10020	9104.67	10830.7	9297.33	10768.7	10994.7	10710.7	11108
232.0966/6.6	3666.67	3400.67	3948	0	0	226	0	0	0	13998	10675.3	11721.3	13432	12250.7	12110.7	15847.3	11790	15424.7
232.89747/0.45	6677.33	7490	7659.33	9628	8280.67	12602.7	9229.33	10264.7	18002.7	5809.33	8074.67	8608.67	5495.33	6500.67	6514.67	7263.33	4568	6634
233.04224/2.98	4544.67	11370.7	12733.3	18300.7	9942.67	11226	15306.7	14162.7	9682.67	1438.67	4172.67	1441.33	1512	1542	1518.67	1591.33	2628.67	1880.67
233.04232/3.05	2064	7516.67	8256	13186.7	6454	6860	9898	9019.33	6488.67	262	2259.33	705.333	1050	707.333	1028	1036.67	942.667	420
233.06306/0.47	26568	26496	27623.3	2908	1688.67	2602	8461.33	7220	9550	32618.7	29054.7	32577.3	37439.3	36496	37086.7	40652.7	35444.7	39310
233.10363/1.38	8592.67	8658.67	10170	16311.3	11963.3	9722.67	12641.3	10475.3	9028.67	9100.67	9991.33	8239.33	10513.3	11394.7	11855.3	11405.3	12558.7	9974.67
233.11511/6.18	7165.33	6647.33	6210	3600	4166.67	4963.33	6741.33	3201.33	5408.67	4992	3530.67	3233.33	6063.33	5116.67	6305.33	5762	5842	5882
233.15222/8.51	20094.7	18990	17006	7262.67	11430	13477.3	6972	4642	5922.67	17310.7	9900	8719.33	15346	15170	14430.7	13459.3	13646	13864.7
234.07478/1.06	25969.3	26586.7	27250	25631.3	36017.3	37600	33902.7	23384.7	39244	12082.7	13968	8886.67	10342.7	9941.33	9323.33	10750	10866.7	11562
234.11234/4.08	8508.67	8668	8777.33	3550.67	5902	2365.33	2174.67	783.333	2452.67	8903.33	7464.67	8450.67	8856	8876.67	8173.33	6149.33	9200	10384
234.15058/4.71	6663.33	6107.33	6383.33	8588	8608	8296.67	8030.67	5738.67	7407.33	6578	6140.67	6051.33	6306	6354.67	6504.67	6680	6780	5607.33
234.86005/0.36	26766	2556	2575.33	6260.67	2688	771.333	4733.33	2189.33	2382.67	4502	3831.33	3061.33	3894.67	4128	5185.33	5239.33	4229.33	3912.67
234.95123/2.86	9535.33	10282.7	11181.3	8118	10194	3760.67	11774.7	4886	11122	10282.7	9714	9496.67	9132	8990	6749.33	10464	11291.3	10534
234.95133/2.63	9346.67	11040	7028.67	12480.7	10549.3	11498	12762.7	10518.7	11320.7	6210	9898.67	10358	8228.67	8704.67	2986	9890	10905.3	10305.3
234.95134/0.26	14388	13777.3	14441.3	15822	15536.7	16428	17120.7	17423.3	17410	17510	16783.3	14400	13508.7	14328	15325.3	15573.3	17121.3	17085.3
234.95142/24.01	11801.3	12337.3	12426.7	12679.3	13484.7	14156	13924.7	9326.67	14169.3	13112.7	13400	12527.3	7874	4836	4561.33	4324	4839.33	5138.67
234.98824/1.57	22166.7	21770.7	22452.7	16648.7	30989.3	28942	20347.3	7752.67	25838.7	8419.33	9866	2975.33	7723.33	7409.33	7738	8042	7343.33	7800.67
235.02131/3.02	1603.33	4661.33	4962	5146.67	5527.33	5704	5164	4300	5479.33	4319.33	4692.67	4325.33	4057.33	4748	4558	4764	4159.33	4272
235.05771/1.17	83367.3	82694	86178.7	11092.7	9198	7782	4649.33	1995.33	5284	21184	18865.3	18378	18602.7	20303.3	19294	21251.3	18758	20894.7
235.05778/1.52	10354.7	9967.33	10154.7	12613.3	15528	18235.3	10642	5081.33	11501.3	4138	4457.33	3396.67	3150.67	3204	3193.33	2767.33	3528	2954
235.13068/16.05	1106.67	1266	1254.67	710.667	901.333	990	588	584	836	11784	10654	11807.3	526	10446.7	10888.7	10492.7	7586.67	11526
235.16523/0.47	845661	869077	975762	818602	921777	957581	743998	797400	947169	799367	783735	741927	892298	922602	894562	959301	921348	977948
235.92492/22.7	7069.33	402.667	1009.33	1728.67	162	218	892.667	0	0	836.667	0	0	0	0	0	0	0	0
235.92693/23.16	6293.33	1794	1435.33	2666	2532	1784	2570.67	1248.67	452.667	6425.33	6853.33	6144	9580.67	9761.33	10757.3	11169.3	9827.33	9138.67
235.92693/23.31	5351.33	0	0	0	0	0	0	0	0	0	0	0	0	0	0	0	0	0
236.0189/3.66	2810	0	0	0	0	0	0	0	0	0	0	0	0	0	0	0	0	0
236.01896/2.98	5900	0	0	0	0	0	0	0	0	0	0	0	0	0	0	0	0	0
236.16438/4.62	235817	260969	303486	52366.7	77331.3	0	0	0	2628	660857	477251	525015	578157	579339	620123	660616	652385	671224
236.20079/7.26	0	0	0	0	0	0	0	0	0	25741.3	19042.7	9102.67	15813.3	13132.7	11618.7	14513.3	11923.3	8103.33
236.91669/0.35	9444	0	0	0	0	0	0	0	0	0	0	0	0	0	0	0	0	0
236.93865/23.63	16669.3	10184	5327.33	15615.3	5296	14815.3	14946.7	9812.67	17488.7	19270.7	6370.67	22080	14265.3	8378	13146.7	0	6700	0
236.93892/23.4	11104	15822.7	10716	16510.7	10321.3	14564.7	14891.3	9571.33	5718.67	0	13248.7	6089.33	13668	4151.33	0	1773.33	2854.67	1740
236.93921/0.3	5598.67	5260	3702.67	5679.33	3749.33	6132.67	5465.33	6058.67	5926	6724.67	6765.33	5520	9845.33	10044.7	10605.3	10781.3	10179.3	10103.3
236.99808/0.56	21888	23466	24221.3	2481.33	2018	15221.3	3353.33	3398	2352.67	19211.3	19290.7	22707.3	18940	19461.3	19184	21892	18954.7	20951.3
237.00875/0.69	132917	0	0	0	0	0	0	0	0	0	0	0	0	0	0	0	0	0
237.03322/23.87	11825.3	10936.7	10732	9653.33	9942	9037.33	8291.33	7492.67	6943.33	5535.33	4838.67	4236	4480.67	2654.67	1560.67	1706.67	1776	518.667
237.03337/0.33	37220.7	30248	23890.7	22160.7	16343.3	10095.3	14134.7	16522	10608	10739.3	10049.3	6490.67	11697.3	11174	9164.67	7913.33	8147.33	5761.33
237.04479/4.9	12266	0	0	0	0	0	0	0	0	0	0	0	0	0	0	0	0	0
237.04497/6.04	18288	138507	156435	215276	184603	162032	188513	172581	146155	156461	162045	147345	189974	184691	184190	193472	189793	174685
237.04499/6.38	26644.7	0	0	0	0	0	0	0	0	0	0	0	0	0	0	0	0	0
237.07354/0.67	36232.7	35109.3	34727.3	61765.3	88708.7	84222.7	66134	41210.7	79167.3	10275.3	9437.33	10943.3	9822.67	9728	9246	9570	9974.67	9574
237.11061/5.22	8028.67	8204.67	7843.33	3933.33	9788.67	7227.33	7308.67	5032	2206	7208.67	5646.67	6574	7673.33	8183.33	7774	8094	8170.67	8091.33
237.12338/0.56	12313.3	11764	13484	3514	2941.33	1860.67	599.333	0	690	6466.67	3825.33	7127.33	6035.33	6168.67	6298.67	5792	5623.33	5633.33
237.14685/10.9	5776	5728	5113.33	5571.33	6458.67	5540.67	6486.67	5954.67	5786	2159.33	4763.33	4634	882	4995.33	5598	5162	5137.33	5435.33
237.19609/21.77	12278	12062	11964.7	12141.3	12326.7	12580.7	12398.7	12568	11924	12102.7	12888.7	11122.7	8752.67	11224.7	11908	5583.33	9748	11512
238.05089/24.85	11898.7	11263.3	11184	9806	9200	9221.33	8588	8594	8954	8745.33	8425.33	11282.7	3104.67	0	0	0	0	0
238.07278/2.8	6886.67	23681.3	29455.3	44708.7	30191.3	21265.3	40098	26935.3	16949.3	57190.7	56890.7	51598.7	77144.7	79702	82096	79648	84084	70019.3
238.08608/4.2	3178	3691.33	4249.33	1870.67	5974.67	10496.7	11096	5359.33	10252.7	15117.3	14412.7	17354.7	11947.3	10434.7	11282.7	13416.7	11057.3	12896.7
238.08806/3.65	4532.67	3092.67	7956	3830	4818	2930.67	4122	9262.67	1712	9008.67	4956.67	6588.67	7812.67	8935.33	10976	8183.33	7137.33	9221.33
238.14378/1.2	9356.67	9733.33	11642	2779.33	2727.33	307.333	1278	899.333	1326	4878	3748.67	3508.67	4110.67	4575.33	5040	4522	4276.67	4918.67
238.85275/0.37	3292.67	3470	4230.67	2448	9558	7156.67	3633.33	2738.67	3665.33	11304	9236	12788.7	11765.3	9996	10905.3	11760.7	9506	12074
238.89207/0.35	521.333	0	0	2713.33	274.667	0	1698.67	0	0	3148.67	3074	2476	6339.33	5628	7543.33	6929.33	7052	5550.67
238.93245/22.02	3750.67	238.667	1060	1319.33	1256.67	256	1251.33	900	236	3830	3373.33	3730	5024.67	5562	5459.33	5154.67	4158.67	4618
239.0496/1.92	5704.67	5612	5696	5883.33	6523.33	6418	5562	4676.67	6201.33	4652.67	4633.33	3804.67	3510	3452.67	3511.33	4530.67	3936.67	4172
239.16172/10.67	42876.7	41693.3	39418	37676	23729.3	33780.7	35160.7	24749.3	32048.7	27008.7	28474	26008	0	31630	31386	31779.3	34486.7	30808
239.16203/10.34	43707.3	44213.3	40921.3	36762.7	32130.7	27722.7	41608.7	42704	27360	32128	31400.7	30826	1380.67	40223.3	36897.3	36554.7	37658.7	35261.3
239.90384/23.49	4788	5660.67	7292	11116	8445.33	4671.33	6716.67	5800.67	3183.33	18316	14195.3	13940	23079.3	24008	18246	23965.3	24200	21086.7
239.90387/23.28	7051.33	17403.3	19903.3	27620	24258.7	16271.3	24836	18282	14221.3	40738	37235.3	37252	44020.7	41347.3	47822	45243.3	46569.3	42886
239.99804/4.21	13624.7	38638.7	41618.7	399.333	2510.67	440.667	2293.33	1401.33	1650.67	42867.3	39926.7	44167.3	42276	35869.3	38224	40719.3	40292	43499.3
240.03242/3.45	9001.33	9055.33	8630	7434	12222	11820.7	8051.33	4505.33	9244	5346.67	6166	5303.33	4088	4444	4078	4584.67	3081.33	4785.33
240.04984/4.39	4642.67	202	448.667	1392.67	1211.33	0	1090	0	159.333	3715.33	3741.33	3248.67	5254	4944.67	6010	5588.67	5579.33	5236.67
240.05004/4.82	1921.33	13868.7	13045.3	0	0	0	0	0	0	11032	10271.3	11982	9554	8343.33	8774	9108.67	8126.67	9759.33
240.05118/9.24	10406.7	11386	10120	9996	10816.7	10070	11317.3	10120.7	11000	9654	11241.3	11800	0	12305.3	12118	11782	12310.7	12622
240.10177/3.6	130854	130896	154143	88388.7	161866	621.333	13449.3	27047.3	76366	256148	212138	268077	193743	215315	214723	246057	239347	250176
240.12311/0.93	6988.67	7358	7625.33	5891.33	20794	12028	10142.7	5052.67	11999.3	3618	3292.67	2183.33	3786	3636.67	2898	3332	3260	3505.33
240.90953/0.35	1846	14558.7	17105.3	21184.7	18378	13146	18614.7	13902.7	11858	30128.7	29002	29289.3	36232.7	33638	33185.3	34082.7	33144.7	32401.3
241.00312/0.69	85661.3	1928	2434	7292.67	2353.33	922.667	4077.33	2015.33	725.333	8816	9585.33	8076	14242	14268.7	17152.7	15468	16740	13133.3
241.02931/0.47	11290.7	11336	12768	986.667	290	0	1466	890	0	17037.3	17834	18402	17194	17195.3	18521.3	17214.7	17929.3	18237.3
241.04598/4.2	5920	0	0	1874.67	0	0	340	0	0	2060	2190	2038	5259.33	4878.67	6381.33	5690	6309.33	3021.33
241.0682/24.62	4628	4653.33	5210	5006.67	5550.67	5398.67	5741.33	5424	6063.33	6023.33	5890.67	4948	1320	0	0	0	0	0
241.15456/0.65	15223.3	15170	15496	11812.7	16710	22117.3	15140	9660.67	18624	6464.67	5718	6346.67	6086	6126.67	6220	6321.33	6460	6461.33
241.20345/6.49	2210	1380.67	1497.33	1637.33	1712.67	1940.67	1414	2227.33	2490.67	3273.33	2629.33	3850.67	49012.7	30529.3	13114.7	9364	6500	7657.33
241.99948/22.9	300.667	0	0	274	505.333	0	744.667	211.333	737.333	628.667	392.667	0	299.333	8290.67	12794	8940.67	14183.3	13360
241.99977/22.4	16469.3	19706	19898.7	19762	20109.3	21591.3	21014	20413.3	20979.3	21683.3	22046	20658.7	9438.67	174	170	0	0	0
241.99978/0.34	58317.3	66323.3	50608	12952.7	32513.3	41056	26528	38132	35058	4294	0	7213.33	2016.67	0	6806.67	5284	6503.33	6680
242.07892/3.28	8624	5258	8682.67	3305.33	3805.33	0	0	0	0	9676	7992	6424.67	4620.67	7208.67	6930	9486	7943.33	9412
242.10036/1.05	3710.67	8106.67	4474	16586.7	21946.7	243748	17015.3	10720.7	0	2456	2194.67	2043.33	2442	2137.33	2132.67	2070	2036	2350.67
242.17644/7.9	24346	2150.67	2573.33	7672.67	2430.67	1612	3632	2696.67	1206	9482.67	9186	9140.67	13742	14458	15695.3	15217.3	15244	12662
242.28435/20.12	65830.7	134994	207657	204081	67803.3	203853	201799	130473	202314	135181	198255	66784	0	131398	209917	133717	133862	136156
242.28449/7.94	45034.7	42800	44885.3	48169.3	46311.3	44160	47892	49682	45856	36192	37686.7	42120.7	15550.7	47944	49664.7	49019.3	49202	47860.7
242.28457/24.65	20214.7	20792.7	20183.3	19633.3	19956.7	19978.7	20837.3	20072.7	20060	19186	21732.7	20794	9511.33	2242.67	2568.67	3648	3087.33	3534
242.6231/14.75	10592.7	11048	11408	6876.67	7430	11262.7	7050	7514.67	11168.7	10029.3	10700	20047.3	0	12624	12904	3586.67	4479.33	8204.67
243.00869/3.3	0	186.667	0	28870.7	10822.7	0	2395.33	5196.67	0	0	0	0	0	0	0	0	0	0
243.01609/4.65	5461.33	1920.67	3638.67	846.667	260	0	302.667	750.667	219.333	1672.67	1854.67	1932	1660	1452	1854.67	1228.67	1552.67	1731.33
243.04602/5.05	8509.33	8260	8705.33	1698	10837.3	3231.33	11786.7	7667.33	11228	5349.33	5432.67	9300.67	6778.67	5870.67	5907.33	5979.33	6130	5736
243.05321/15.33	732.667	789.333	827.333	380.667	468	452	542.667	554.667	502	10505.3	7939.33	5402	0	7292.67	9709.33	6174.67	6112	4777.33
243.06032/4.59	14836	13381.3	14388.7	3575.33	0	7436	10798	8668	0	13882	15334	13955.3	16342	14390.7	15042	15810.7	15746.7	15114
243.12238/3.17	9216	8438.67	8836.67	7034	13862.7	6188	9681.33	3919.33	15202	3855.33	2883.33	3288.67	2108	3022.67	3040.67	3512	3130	3532.67
243.13562/19.88	9950	10283.3	14602.7	9599.33	10780.7	10242	14755.3	9752	9917.33	10347.3	13306	13992	11536.7	12166.7	11616	11821.3	11914.7	11452
243.13578/12.03	7839.33	7501.33	7524	7831.33	8044	5268.67	7068.67	7434.67	5852	6326.67	6823.33	10112	281.333	6796.67	7160	7089.33	6988.67	3990.67
243.13582/20.22	10351.3	15567.3	14872.7	14784	14716.7	10553.3	15236.7	15481.3	4896.67	14721.3	15356.7	10111.3	14468.7	11806	11992	8172.67	11798	12796
243.21058/11.85	0	2463.33	4266	0	0	0	0	0	0	13230	9521.33	11111.3	0	14077.3	17271.3	13897.3	15929.3	17151.3
243.21058/12.3	0	1134.67	2620	0	0	0	0	0	0	11325.3	7705.33	9196.67	2366.67	10990	12834.7	11480	12514.7	13276.7
244.0163/0.85	20858.7	1437.33	2104.67	1824	2502.67	1795.33	1950.67	1661.33	1100.67	8174.67	5951.33	8341.33	8542.67	6789.33	8365.33	8568	7019.33	8484.67
244.01638/1.19	614107	363.333	813.333	1710.67	788	258	1376	583.333	0	5258.67	5770.67	4160	7290	7702	7308.67	6042.67	6946	7048
244.09637/3.81	5912	6237.33	6773.33	5132	9430	9640	6575.33	2690	7379.33	4661.33	4100	4246.67	3524.67	4122	3794.67	4526	3871.33	4370.67
244.09653/5.16	4772.67	4976	5276	0	1720	0	0	0	0	11745.3	10519.3	9279.33	10388.7	9552	9264.67	21312	10637.3	18182
244.19086/7.93	27505.3	23494	24949.3	18792.7	20616	16829.3	17079.3	17861.3	16512	21025.3	21121.3	98903.3	226	36991.3	32009.3	32018	28828	33112.7
244.34901/3.33	8356.67	1530.67	1655.33	3660.67	1882	1455.33	3109.33	1222	598.667	10425.3	4179.33	5455.33	11630.7	8138.67	8484.67	7974.67	10111.3	8952
244.8888/0.35	13028	5498.67	4662.67	7462	3353.33	4895.33	5868	7452	5464	0	0	0	0	0	0	0	0	0
244.93618/0.26	3152	3246	5156	5283.33	5608.67	5672.67	5522	3558	5836.67	6134.67	5526	5030.67	4428.67	4608	5353.33	5234	5908	5562
245.02624/24.54	0	6612.67	9204.67	6906	3242	10330	10950.7	7267.33	7092	3108.67	6739.33	5790	2548.67	0	0	0	0	0
245.02641/24.69	9898	6150.67	6777.33	10243.3	7162.67	6957.33	3410.67	11514.7	10862	11055.3	10570.7	10142.7	3108.67	0	0	0	0	0
245.02885/7.28	7156.67	7160.67	6827.33	364.667	165.333	346.667	5134.67	3607.33	520.667	8844.67	9224.67	7225.33	6839.33	7633.33	8170.67	8004.67	7146	7262
245.02895/8.21	12438.7	12422	12568.7	165.333	272	318.667	10723.3	6738	285.333	13286	16486.7	15991.3	2485.33	11952.7	13495.3	13184	12772	12505.3
245.02898/9.14	2227.33	2097.33	2249.33	6336	8916.67	9793.33	2149.33	1308.67	9446.67	2153.33	3306.67	3380.67	7876	2132	2139.33	2568.67	1956	2349.33
245.0428/4.22	6762	2642.67	3264	6416	2638.67	2077.33	4838.67	2771.33	1609.33	9754	9601.33	8863.33	13693.3	14608	15123.3	15158.7	14581.3	12359.3
245.04288/3.98	5776.67	2778	3012.67	5876	3452	2511.33	4560	3024.67	1955.33	10425.3	8620	8184	11630.7	12118	12750.7	12131.3	12099.3	10826.7
245.07857/9.44	36036.7	36669.3	30798.7	14256	14201.3	13329.3	13914.7	14028.7	12634	12828	12418	12570.7	0	14244.7	14009.3	12591.3	13212	11979.3
245.11475/6.82	13936	11164	11569.3	4204.67	15394.7	13122.7	14997.3	6542	12946.7	11506.7	7839.33	6130.67	12282	12728.7	12398.7	14001.3	14198	14422.7
245.137/3.24	58310.7	56271.3	63536	7610.67	14560.7	2783.33	2372	1615.33	7554	27237.3	19086.7	22540	12955.3	22521.3	21154	23778	21603.3	24888
245.18598/4	5730.67	7074	12394	0	810	0	25431.3	13722.7	979.333	2539.33	2558.67	2389.33	2174	3444	2808	2162	3538.67	2050
246.02147/4.39	52054	8668	8978	7424	6662.67	8076	7263.33	9656	7539.33	1222	2592	470	1156.67	1130.67	676.667	1136.67	1580	1327.33
246.02149/3.98	82071.3	1270	1255.33	3398	1426	1899.33	2504	1218.67	0	6293.33	5156	5322	7316.67	6136.67	7737.33	7712.67	7384.67	6878.67
246.02746/1.87	12426.7	8635.33	6018.67	23864.7	3846	9225.33	8980.67	12920	4776	0	364.667	0	0	0	0	0	0	0
246.02771/1.89	0	0	0	2078.67	536	0	1916.67	0	274	3241.33	2984.67	2920	4589.33	4968	5696.67	6030.67	5322	4398.67
246.04985/4.69	4076.67	46470.7	42228.7	60936	37108.7	49314	50671.3	77053.3	52718	3695.33	6668.67	4053.33	3766.67	3464.67	3133.33	4149.33	3636	4319.33
246.04986/4.68	4959.33	418.667	0	236.667	302.667	2155.33	352.667	746.667	0	278	822	687.333	244.667	474.667	480	529.333	196.667	287.333
246.05025/5.82	21562	1861.33	2720.67	3404.67	3218.67	1456	3108	691.333	1518	6692	5127.33	5720.67	6626.67	7448	7678	7479.33	7310.67	6584
246.11229/7.76	4298	4538	4662.67	0	1105.33	807.333	5459.33	2854.67	0	8797.33	7086.67	6954.67	10856.7	10814.7	8248.67	14002	9778.67	15382.7
246.11258/1.76	15323.3	21789.3	22108.7	15065.3	28928	25082.7	22425.3	11579.3	23767.3	7881.33	6138.67	4676	7252	7529.33	7414	8351.33	7663.33	8098
246.14832/5.14	9920.67	12704	12134	9342	15910.7	21636	785.333	2930	5972	14609.3	12684	13532	16638	16182.7	18321.3	20381.3	19691.3	20644
246.88585/0.36	4974	0	727.333	1506.67	764.667	317.333	978.667	0	0	5620.67	3764.67	4849.33	4421.33	7448	5718.67	4929.33	7310.67	2993.33
247.02887/1.91	2550428	0	1040	796	1379.33	372.667	1329.33	284.667	377.333	6240	3313.33	4464	3824	6156.67	5530.67	5934	5786	5794
247.02903/1.53	13735.3	5128.67	5146	2090.67	4163.33	7089.33	4347.33	4510	5572	6653.33	5960.67	7650	5918.67	5846	5983.33	6745.33	6352	6625.33
247.03082/0.63	5624.67	2176	3359.33	2180.67	3474	2215.33	2218	1780	2316	7580	5830.67	6620.67	5320	5533.33	5302	5827.33	5455.33	6316
247.04237/0.48	12957.3	12620	14860	14599.3	15169.3	1376	12712.7	16324.7	7151.33	17642.7	17532.7	16345.3	19897.3	20036	19247.3	22093.3	19036.7	20000
247.05821/6.06	8259.33	4402	5482	0	834.667	1540	1000	199.333	1726.67	8405.33	7715.33	8617.33	8288.67	8055.33	7779.33	8679.33	8372	8412.67
247.07821/0.57	3217.33	3262.67	2318	920.667	0	0	2316.67	1408	639.333	28570.7	25596.7	29760	21342	20752	21851.3	27324	18045.3	26886.7
247.13135/6.59	13384	12768	9260.67	8332	19231.3	16568	12188.7	3920.67	14985.3	14126.7	10959.3	10984	13039.3	13713.3	13644.7	13746	14985.3	14813.3
247.17661/0.55	87197.3	80546	84812.7	6914.67	18128	29519.3	43067.3	29593.3	40401.3	13272.7	13027.3	20095.3	5546.67	7248.67	8196	4657.33	13990	7985.33
247.2277/1.91	3955.33	3743.33	5279.33	1311.33	2307.33	2173.33	1720	1349.33	2246	5937.33	5292	5308.67	5344.67	4740	5024	5652	5075.33	5749.33
247.24191/17.08	146	770	538.667	189.333	392.667	424	252	231.333	484.667	7306.67	4712	9256	0	6452	7856.67	6218	3996.67	7546.67
247.26916/1.92	5832	3071.33	4214	2952.67	4914	2394	2695.33	2480	3156	7047.33	5810.67	6594	5218	5819.33	5014.67	5503.33	5297.33	5592
247.33126/1.91	5159.33	3870.67	4260	2435.33	2518.67	3112	0	152.667	278.667	27211.3	25130.7	27690.7	24306	22127.3	24034	25795.3	22062	26094
247.42086/1.93	5482.67	4746	5528.67	0	0	0	219.333	0	0	5582.67	4872	5658	4668	5381.33	5218	5261.33	5326	5080.67
248.0497/5.4	2603.33	2604	2660.67	8156	8358.67	8232.67	6136	3570	6974.67	2530	2601.33	2079.33	2831.33	2629.33	2643.33	2802	3217.33	3459.33
248.05366/4.44	18876	7014.67	8175.33	0	0	0	0	0	0	7906	6196.67	7204.67	6765.33	6573.33	6251.33	6634.67	6301.33	7290.67
248.0897/1.23	2817.33	2406.67	2381.33	54062	94616	20579.3	7259.33	1563.33	24668	1919.33	1492	2122	2248.67	1561.33	1601.33	1304	1002	648
248.16425/4.92	4488	4984	6312.67	624.667	1497.33	0	0	0	226	13646.7	11524	10832.7	13134	12258	13693.3	13711.3	14858.7	14394.7
248.74006/22.52	238	4863.33	6122	0	0	0	0	0	0	5716.67	4754	5895.33	5431.33	5434	5418.67	5572	4688.67	5364
248.95943/0.39	1544	21240.7	24758	11345.3	31621.3	4176	19782.7	17664	23290	18112	16256	18948.7	14804.7	15827.3	14142	15444.7	13597.3	16596.7
248.96073/21.93	17606.7	12642	13901.3	0	20532.7	13938.7	16800	11724.7	20690	4382	3822.67	3662	5535.33	5200	4431.33	18160	5389.33	14830
249.04257/1.92	8581.33	7578.67	7691.33	6764.67	9062.67	9274.67	7324.67	4849.33	7865.33	4997.33	4818.67	2836.67	3226.67	3232	3122.67	3098.67	3270	3160
249.07376/4.02	38034.7	34744	38172	35534.7	49025.3	31853.3	45178.7	20452.7	37926	14767.3	14624	10766	11586.7	12910.7	11940.7	11747.3	14526	11943.3
249.07565/5.31	6722	8026	6940	7725.33	16339.3	15023.3	11870	6902	17896	1838.67	2013.33	2399.33	4646.67	6020	4437.33	3601.33	8674.67	6612
249.07568/6.38	281.333	0	0	216.667	0	2505.33	756.667	0	715.333	14722	12161.3	13529.3	8239.33	6114	16459.3	16055.3	14407.3	16736
249.09123/5.78	9022.67	9028.67	9338.67	5880	15036.7	15631.3	12141.3	3932	14742.7	8630	6540.67	8233.33	10390	9459.33	9978.67	9160	10094.7	9391.33
249.10988/4.41	23465.3	21845.3	22711.3	129907	202589	181083	84282.7	40556	97720	17920	17426	13938	15784	15539.3	14856.7	16455.3	17114.7	11932.7
249.10998/3.68	11152	10910	10867.3	10028	8458.67	12310.7	10117.3	5759.33	11675.3	8506	8520	7479.33	5680.67	6710.67	6690.67	6597.33	6464	6644
249.15243/1.3	3056.67	1247.33	5494.67	7857.33	5916	14616.7	5826.67	2692.67	10240.7	0	3152	1186	939.333	1729.33	0	0	0	0
249.15547/6.64	3690.67	3424.67	7258.67	1008	0	3810.67	3840.67	1550.67	7053.33	0	0	0	4098.67	0	0	10739.3	7972	8038
249.15661/22.18	5500	5431.33	5379.33	5316.67	5388	5042	5410	5186.67	4990	4928.67	4662	4769.33	5312	3026.67	3808.67	2840	2404	2943.33
250.08608/15.99	528	844.667	1002.67	783.333	556	0	924.667	743.333	818	8308.67	4574	9740	0	6259.33	10340	9482	3596.67	9326.67
250.08786/4.87	0	4403.33	4578	541.333	16015.3	2237.33	4338	2408.67	7511.33	2068	2370	1781.33	1841.33	1169.33	1092	2124.67	2197.33	2446.67
250.10734/1.15	26947.3	26120	27431.3	17532.7	26002.7	4278.67	3393.33	6352	13828	5157.33	6628	3988	3854.67	2026.67	5928	5749.33	4214	6094.67
250.10738/0.74	18764	17781.3	19964.7	9979.33	18976.7	1150.67	3985.33	4467.33	7979.33	2278.67	642	1774.67	2599.33	2522	2934	2183.33	3646	2673.33
250.14393/5.4	422.667	1547.33	1806.67	0	0	0	0	0	0	7061.33	8146	9846.67	7406	4373.33	8062	6715.33	2427.33	6986
250.17816/18.52	13648.7	12108.7	11606.7	10911.3	11536.7	11252.7	11320	10222.7	9246	9550	10614	6108.67	582.667	8912	8086	8755.33	10428.7	8480
250.18015/5.57	8576.67	13201.3	15491.3	389.333	3470	0	0	0	128.667	60554	43656.7	51010.7	52768.7	52696.7	54492.7	58027.3	57145.3	59512.7
250.59157/6.93	5807.33	6508	6669.33	4196.67	10936.7	5036.67	4214.67	3409.33	3447.33	8724	7910.67	5874.67	8074.67	8442.67	9964.67	10916.7	12570	11908
251.00004/10.07	14830	16560.7	14275.3	11286.7	11928.7	9864	9943.33	9242.67	8724	13182	10010.7	17378	0	18522	22581.3	15248.7	17426.7	15060.7
251.01356/4.49	4222	38954	18370.7	0	24429.3	48056	42120.7	83794.7	60124	0	3622	0	0	0	0	0	267.333	149.333
251.02354/3.45	8465.33	7137.33	6626.67	333.333	992	480.667	4984	5494	7550	379.333	0	520.667	438.667	0	0	0	530	453.333
251.06011/1.11	7060.67	4788.67	4888	7286	13149.3	2288	4172	4434.67	4564.67	497.333	1365.33	1549.33	1682	2013.33	1542.67	1786	2280.67	2361.33
251.08921/1.53	17832.7	17471.3	16484.7	29598.7	51778	46091.3	30028	12265.3	31668.7	6659.33	6444.67	5060	7032	6056.67	6939.33	4256	6842	7028.67
251.1022/3.87	5576.67	5934.67	6880.67	4172	7828.67	8753.33	6416	3031.33	7676.67	4959.33	4108.67	3776	3808	4313.33	4120	7244.67	5088	7228.67
251.12569/8.11	13292.7	12869.3	12620	10114.7	20148	12955.3	10535.3	4960	10734.7	12565.3	10478	8873.33	4414	11714.7	12348	13404.7	12654	13026
251.12577/3.98	27364	27804	25622.7	16602	31287.3	34463.3	25395.3	10256.7	29241.3	18053.3	9612.67	4933.33	16084	16284.7	19032.7	18346	17745.3	19903.3
251.13291/10.73	662.667	25750.7	26298	4401.33	6343.33	4463.33	20734.7	18997.3	25838	4978.67	5325.33	5048	4319.33	4945.33	4234.67	4456	4754.67	4496.67
251.15999/0.35	4624	3112	6871.33	0	171.333	125.333	0	0	0	15853.3	11221.3	10788	21800	22640	18496.7	24151.3	15827.3	24156.7
252.01374/0.61	11042	6301.33	1993.33	4457.33	2349.33	1749.33	3872	5523.33	5319.33	0	0	346	0	334	231.333	0	226.667	0
252.01382/0.94	44390.7	13285.3	14929.3	11886	19636	21148.7	9549.33	9784.67	9698	2830	3052.67	2949.33	2264	2268.67	2142	2362.67	2152	2236
252.0451/0.46	5918.67	6594	6735.33	4588.67	4850	6053.33	4972.67	4768	5934	905.333	1060.67	897.333	643.333	174	747.333	536.667	1034.67	1028.67
252.10149/4.77	12894.7	17029.3	18223.3	22502	54308.7	58304.7	77332.7	38788.7	81928.7	95218.7	108975	121056	80470.7	72232.7	74600	108086	78420.7	106637
252.12296/1.27	5404	5670	6139.33	4527.33	8670.67	7896.67	5652	3095.33	7214.67	2928	2362.67	2533.33	1820.67	2508	2626.67	3072.67	2404	3053.33
252.15938/3.75	74991.3	76787.3	93378	4804.67	7216	459.333	454.667	407.333	1440	91548.7	72811.3	79400	73839.3	81836	81237.3	93374.7	85874	91258
252.15941/2.36	69912.7	67087.3	77270.7	11594	15478	892.667	0	762	1329.33	38570	29704	30935.3	9740.67	33646	37138.7	37178.7	36874.7	37308.7
252.90139/0.33	8115.33	9216	9902.67	9472.67	12854.7	13692.7	8833.33	7036.67	11734	2399.33	2504	2166.67	2439.33	2281.33	1880.67	1278.67	2352.67	1986
252.96175/2.8	6495.33	6562.67	6783.33	7665.33	6874.67	7083.33	7834	9324.67	6818	6245.33	6179.33	3640	6214	5888.67	6132	6946.67	7084	6530.67
252.96202/2.55	5972	6573.33	6322	7784.67	7246	6720.67	7133.33	8836	6932.67	3774.67	5505.33	3265.33	5514	5278	5447.33	6101.33	6145.33	5708.67
253.01053/0.46	4802.67	17152	18338.7	9218.67	12197.3	0	0	0	0	12207.3	11452	12437.3	11022	10101.3	10529.3	10748.7	9124	10305.3
253.0398/3.81	17584	76907.3	85555.3	74462	109949	113952	60906.7	64384.7	85631.3	8869.33	13479.3	14933.3	10822.7	11092	7148.67	7589.33	8166	11676
253.04002/3.69	2341.33	3510.67	3325.33	13896.7	16864	58351.3	10124.7	5674.67	11844.7	3472.67	2742	3291.33	2932.67	3216.67	2835.33	3004.67	3016	3182.67
254.01883/2.39	2058	10998	12905.3	6369.33	17818	16832	8075.33	6430	15037.3	2614.67	2260.67	3006	1136	987.333	1045.33	1688.67	1285.33	1600
254.04734/5.32	2682	13390.7	13552.7	12558	12970.7	16918	10542.7	10766.7	16428	0	0	0	0	0	0	0	0	0
254.0478/5.03	5155.33	5236.67	5842.67	2422.67	8601.33	7449.33	3047.33	936.667	7065.33	1278	1177.33	1526	0	431.333	463.333	0	414.667	0
254.05923/3.25	4656.67	16512	17034.7	18005.3	19654.7	16930	15453.3	9726.67	16088.7	5275.33	5160	5086.67	4806.67	4287.33	4946.67	4797.33	5078.67	4990.67
254.06356/0.8	5142	4987.33	4916.67	4266	7140	7534	5546	3153.33	5429.33	2604.67	2476.67	2592.67	2056.67	2008.67	2268.67	2276	2111.33	2443.33
254.82362/0.41	13950	13475.3	15211.3	30807.3	16353.3	11278.7	24846	10529.3	10038.7	39376	38197.3	33484	57729.3	62610	66788.7	62096	63376	51534.7
254.91775/0.32	4280	0	0	8642	0	0	0	0	0	4046	4146.67	4444	6228.67	5586	3742.67	3662.67	1938.67	1823.33
254.949/23.85	7940.67	11608.7	12186.7	7648.67	12162.7	11754.7	12096.7	11885.3	12742	9665.33	9843.33	10847.3	4731.33	15817.3	21488.7	7133.33	12325.3	18326.7
254.94908/23.48	9318	12862	13148.7	12608	12614	12685.3	11834.7	8080.67	13921.3	15689.3	15027.3	11164.7	20385.3	6902.67	0	7598.67	6154	7837.33
254.94942/23.24	9391.33	9078.67	13147.3	12485.3	3860.67	11600.7	7696	7118.67	9168	9870.67	14952.7	18429.3	16801.3	2146.67	0	0	0	0
254.94954/0.3	4531.33	4329.33	4418	4686	3094.67	4577.33	4400.67	4808	4682.67	4972.67	5178.67	5676	9223.33	8501.33	8834.67	8464.67	8864	7314.67
255.00861/0.48	8306	8207.33	8699.33	862.667	969.333	0	1652	2050	169.333	12699.3	12660.7	12906	12457.3	12936.7	12443.3	12688.7	13240.7	13546.7
255.03555/3.15	3670	4086.67	3723.33	3126	3180.67	5743.33	3232	2300	6002.67	1666	1432	1508.67	1432.67	1326.67	1717.33	1784	1953.33	1894.67
255.04503/0.48	12449.3	13008.7	13769.3	923.333	374.667	314	1571.33	1269.33	1474.67	11882	11102	11122.7	11704.7	12155.3	12366.7	11048	12409.3	12555.3
255.05544/4.79	3122	7288	7426	8128.67	7582.67	13016.7	4487.33	6317.33	9224.67	1034.67	510.667	591.333	0	509.333	0	865.333	358.667	526.667
255.07312/5.81	5933.33	92729.3	98035.3	84047.3	112751	116325	71475.3	62428.7	99371.3	13996.7	14374.7	14636	12314.7	11784	12992.7	12088	12882.7	13375.3
255.08277/4.1	16396.7	15988.7	19016	240.667	1695.33	901.333	0	0	1777.33	15845.3	19422.7	19369.3	14763.3	15408	16189.3	18065.3	19808.7	17236
255.08398/1.41	8699.33	9680	10626	6294	14166.7	15973.3	9321.33	4503.33	12616	4202	3762	3384	3818	3404	3108.67	4250	3568	3770
255.1163/3.71	3448	5713.33	6286.67	5004	18167.3	3629.33	4254	7251.33	10498.7	14147.3	13616	27986.7	11380.7	13864.7	13517.3	15305.3	12539.3	12820
255.15889/9.06	4482.67	5082	5786.67	5163.33	5724	3648.67	5271.33	5022	4512.67	4990	4814.67	4953.33	832.667	6188.67	5515.33	6071.33	5858	5508.67
255.823/1.91	4007.33	5100.67	5806.67	5223.33	6938	8122	5024	2100	5883.33	1307.33	0	711.333	433.333	262	0	348.667	401.333	377.333
255.93396/19.55	2662.67	3146.67	3316.67	3740	3544.67	3636	3883.33	3742.67	3806	4506	4336.67	4415.33	728	6929.33	6673.33	6372	6610.67	6646.67
256.04544/10.36	6761.33	7391.33	6959.33	7356.67	7827.33	7024.67	8006.67	8012	4906.67	6440.67	7056.67	7058.67	670	8390	7828.67	5470.67	8278.67	7928.67
256.05137/4.08	13876	363.333	0	8413.33	11188	13992	7107.33	7337.33	10804	0	0	0	0	0	0	0	0	0
256.06415/24.96	9084.67	8314.67	7419.33	7182.67	6977.33	3644.67	5036.67	4711.33	4403.33	3472	2784.67	2506	887.333	0	0	0	0	0
256.26357/15.22	3677.33	4212	3798.67	2930	3379.33	3252.67	4014.67	3334.67	2876	33868	17372	49882	534.667	36086.7	39502.7	43345.3	18922	48996
256.30017/10.85	77373.3	76551.3	73796.7	78898	79211.3	74321.3	73178.7	75022.7	70104.7	48411.3	61934.7	18764	32322.7	91648	84926.7	84110	52427.3	80150
256.9551/2.62	8019.33	19478.7	20722	14593.3	23814.7	1502	6671.33	5775.33	8130.67	6590	6878.67	6724.67	5765.33	4794.67	5138	5629.33	5722.67	6023.33
256.95511/23.54	8051.33	12995.3	13367.3	3970.67	7087.33	8224.67	11471.3	9933.33	16741.3	3919.33	3968	3662.67	3443.33	2904	3302	3362.67	3472.67	3848
256.95548/0.26	10054	3900	5320.67	1852	9412	9654.67	4383.33	3672	8815.33	1018	3216	1003.33	1862	1022.67	1726.67	2884.67	1664	2728
256.95567/2.85	8172.67	21300.7	21307.3	14926.7	30373.3	28660.7	17702	13672	26174.7	6178	5340	7102	4683.33	4730	3290.67	2950	4387.33	5008.67
256.95583/23.78	8133.33	10349.3	10212	505.333	1384.67	341.333	8045.33	5738	11854	2722	3118.67	3166	2518.67	2133.33	2500	2255.33	2477.33	2680
257.09491/2.06	10020	10045.3	10430.7	9248.67	16052.7	0	1678.67	3492.67	5950	7618.67	6653.33	3797.33	2181.33	6528.67	6174.67	8397.33	8245.33	8679.33
257.0996/1.39	10723.3	10956	10628.7	10446	22662.7	23545.3	16004	5373.33	18396	5318	5230.67	4273.33	5214.67	5077.33	4796.67	4997.33	5288	4648
257.11491/10.2	7657.33	7892	7592.67	7131.33	7904.67	6337.33	8748.67	8480.67	7276.67	6512	6755.33	6209.33	0	8632.67	8024.67	7880.67	7958	7515.33
257.14716/0.4	577322	611116	600280	549697	1.2494e+06	1248308	525225	408521	1.27182e+06	865281	682959	944879	662498	577309	511543	541353	516577	793826
257.14724/0.49	269525	186048	101695	271031	603269	635713	320893	95128	213816	0	85892	0	169733	168600	295227	324513	183202	213053
257.15089/15.39	0	0	0	0	0	0	0	0	0	7884.67	5131.33	6017.33	1610	4808.67	9437.33	7521.33	3480.67	7312
257.18974/9.85	1197.33	2412	2656.67	0	0	0	0	0	0	9048.67	7212	7738	182.667	7647.33	7998.67	7470.67	8414.67	8105.33
258.02145/4.57	0	9211.33	9070.67	6920.67	11332	21180	12047.3	10426	15914	1212.67	754.667	1544.67	541.333	1024	0	444	1869.33	871.333
258.02147/4.71	1754886	11309.3	11924.7	8768	14692	14610.7	9591.33	3913.33	14373.3	3559.33	2315.33	3496	2560	2498.67	1850.67	3040.67	2713.33	2086.67
258.07805/6.29	1694	8890	9014	6563.33	8659.33	10764.7	9212.67	4204.67	12438.7	0	0	0	0	0	0	0	201.333	0
258.11229/0.87	34300.7	35554	39464	7208.67	12864	0	0	0	0	21986.7	19991.3	16003.3	18226.7	18240	18294	18861.3	18021.3	20597.3
258.27917/10.86	134079	86842.7	44696	2036.67	2250.67	2374	3015.33	2484	2467.33	1091250	1379482	3049604	0	51890.7	213054	458622	1.82386e+06	195568
258.33107/4.7	3702.67	71259.3	78271.3	60156.7	93007.3	91436.7	72294	39044.7	88178.7	26500.7	25992	28561.3	23081.3	22709.3	22080.7	23518.7	25062.7	23899.3
258.93302/0.51	9833.33	9182	11323.3	125.333	220.667	0	0	0	0	15988	12920	14749.3	16884.7	16529.3	17213.3	17825.3	17418	16955.3
258.98013/0.56	8838	9112.67	9724	1499.33	369.333	6440.67	1333.33	1193.33	145.333	8952.67	8548	6804.67	9494	8932	10060	9577.33	9048.67	9344
259.01516/0.37	4802.67	231779	254965	189363	357493	364047	225193	142155	317805	62574.7	66068.7	72484	55459.3	54416.7	53034.7	56674	55752.7	61908.7
259.01892/0.9	4696	9961.33	12025.3	9422	12896.7	11880.7	11485.3	4224	10386.7	5782	5799.33	6238	6224	6020.67	6167.33	6110	6568	5689.33
259.02035/1.65	16264	8838	9476	8207.33	9745.33	0	2550	4639.33	5572	1999.33	2244	2079.33	1870	1912.67	1765.33	1306.67	1664.67	2040
259.07898/24.64	8188	16742.7	17204	16692	17321.3	28220.7	28374.7	27962	27638	18090	26036	25306	0	0	0	0	0	0
259.11126/0.72	17972.7	25790.7	12830.7	6234	9356.67	11428	2500.67	0	8922	13786.7	12472	17894.7	13102	11411.3	12634.7	13338	11358	9497.33
259.11129/2.57	7856.67	8714	10374	4966	11420	0	1161.33	2286	3954	9524.67	9437.33	6516.67	0	9890	8576.67	12412.7	9214	11874.7
259.15197/4.29	2902	2958.67	2934.67	1363.33	3326	2761.33	1420	1021.33	2696	9569.33	2364.67	8225.33	8450.67	6068	9068.67	8461.33	6794.67	6741.33
259.15221/4.48	6688	7216	7526	3692	7586	6653.33	6034	3768	7221.33	9433.33	7504.67	7386.67	8410	9105.33	9143.33	8829.33	8737.33	9260.67
259.16642/16.21	1528.67	4411.33	3147.33	514.667	2268.67	1791.33	2808	2257.33	2846.67	81466.7	47616	54432.7	1296.67	59302	87276.7	67930	14881.3	56263.3
259.16679/9.79	6142.67	10426	9266.67	1936.67	7887.33	5168	5072.67	3798	3954.67	11675.3	8613.33	7948.67	3629.33	9556.67	8516	9148	9840.67	9079.33
259.16683/8.87	8943.33	11618	10219.3	3233.33	15960.7	9246.67	9970.67	4758	8536.67	14738.7	11761.3	11238.7	595.333	9814.67	9902	10703.3	14261.3	12206.7
259.20536/15.29	308	305.333	278	336	166	192	384.667	228.667	634	6622	4112	5144.67	240.667	6520	9682	7409.33	3500.67	7251.33
259.59673/6.92	4570.67	4768.67	4938	4366.67	9009.33	3598	3644.67	1876.67	3453.33	7495.33	3504.67	6564.67	6422.67	6540.67	8300	8552.67	9019.33	6250
25-Acetylvulgaroside	0	21103	22230.3	16056.7	30826.3	33283	20228	10597	26823	15226	17319	20603.7	9633.67	15235.3	16660.7	17326.7	16978.7	19620
260.00997/22.93	370	0	0	0	0	136	246.667	0	0	222.667	0	164.667	0	7010	7620	7756.67	8300.67	7264.67
260.09154/6.28	2643.33	2318	2582.67	224	0	202	0	255.333	0	5524.67	6122.67	5672.67	5980.67	6009.33	5529.33	7938.67	6655.33	7960
260.09159/2.27	9905.33	9992.67	11388.7	10285.3	19032	0	1254	2840.67	7718.67	8589.33	7906.67	5958.67	0	9214.67	7864.67	9515.33	9600.67	11048
260.09361/5.24	6494.67	5145.33	4511.33	3761.33	7515.33	6774	4002	2909.33	5744.67	1502.67	1432.67	1558.67	1493.33	1427.33	1168	1232.67	1588.67	1440.67
260.12768/4.23	3428.67	3288	3854.67	2431.33	6779.33	5894	7296	3722.67	6197.33	7397.33	6561.33	7811.33	5576.67	5659.33	5552	6902.67	6078.67	6836.67
260.14337/10.88	0	0	0	0	0	0	0	0	0	3269.33	3390	5536	188	5470.67	4171.33	2050	6406	6670.67
260.87207/21.81	14280	14790	14907.3	14434.7	14812.7	14644.7	15240	15050	14871.3	16514	15916	16228	12508	13850	13693.3	3889.33	3553.33	14906.7
260.87399/0.34	35556.7	8162.67	8556	7094.67	10398.7	10786	10115.3	3134.67	8712	5420.67	4747.33	5268.67	4697.33	4820	4964	5317.33	5072	5269.33
260.90006/0.38	9804	6949.33	8068.67	6769.33	6336	7228	9002	7159.33	6531.33	0	827.333	0	0	0	0	0	0	0
260.97342/0.46	3958.67	3796	4296	340	0	0	1661.33	792	1265.33	7180	7193.33	6740.67	6952	7064.67	7484	7891.33	7226	7778.67
261.01084/0.46	4430	4742	5334	0	0	436	0	0	0	5400	5609.33	5743.33	4781.33	5533.33	5814	3475.33	5469.33	3667.33
261.0454/4.34	6604	18671.3	20317.3	1601.33	2426.67	2578	11119.3	7016.67	20152	8392	7996	9140.67	6918.67	7082.67	6540	7067.33	6347.33	7240.67
261.05777/0.57	830.667	1313.33	968	550	0	0	258	356.667	318.667	7524	5750.67	6950.67	6880	6675.33	4452.67	11846	5222.67	13430
261.10996/8.09	8180.67	6987.33	7723.33	7750.67	8364	6370	6474.67	5580.67	6301.33	4954.67	5886.67	4884	5570.67	7172.67	7108.67	6250	6244	5306.67
261.13029/1.77	11272.7	10776	11750.7	9527.33	19835.3	12976.7	10673.3	6000.67	15439.3	5198.67	4703.33	4918.67	3246	4206.67	8084.67	4122.67	5540.67	4550
261.13056/12.7	5791.33	7106.67	5054	4390.67	2965.33	2995.33	4282.67	6722	4548	2689.33	3993.33	2943.33	1668.67	1386	4588.67	4038.67	5394	1531.33
261.13062/19.56	6348.67	6170.67	6330.67	6126	6255.33	6267.33	6510.67	6410.67	6414	6446.67	6022.67	6224.67	3480	6574.67	7199.33	7891.33	6698	7561.33
261.13498/2.94	1991.33	10151.3	8309.33	6022.67	8970	10001.3	9128	3442.67	12116	0	0	0	0	0	0	0	0	0
261.1351/5.15	2860	80599.3	83200.7	62394	104839	97876	76240	39250.7	98737.3	26476.7	29556	30040	23930	22762.7	24696	24394	25248.7	26874.7
261.14619/9.39	5959.33	6267.33	5458	2381.33	3344.67	3544.67	1480.67	826	1964.67	4933.33	4202	3706	460	4418.67	4422.67	3845.33	6033.33	4496.67
261.18333/9.42	3749.33	10384	8546.67	178	5772	0	2614.67	2796	2158.67	10252.7	8745.33	8435.33	2120.67	6192	6002	4768.67	7670	6276.67
261.18336/8.68	8216.67	10482	10090.7	2728.67	11283.3	6500.67	5970	4228	4592.67	7985.33	6186	4994.67	2740	6855.33	5760	4193.33	6859.33	4607.33
261.22108/15.1	0	0	508.667	0	0	0	0	0	103.333	10750	9770.67	13141.3	912	10637.3	12948.7	12871.3	9827.33	13886.7
262.03322/9.24	12657.3	12365.3	12454	12750.7	13010	11435.3	12747.3	13990.7	10269.3	10110	10239.3	9862.67	0	11692	11008.7	12615.3	11883.3	11298
262.07282/5.52	15776.7	11638	11925.3	9728	12385.3	11474.7	13413.3	4404.67	11590	6814	7105.33	7880.67	7296.67	7450	6940.67	6790.67	7405.33	6948.67
262.16451/3.71	7401.33	7432	8372.67	6534.67	13263.3	14961.3	8062	3443.33	10442	5390	5010.67	6528	4360	5167.33	4980.67	5339.33	5266.67	5566
262.16472/3.22	11330	10097.3	11420	1113.33	2656	0	0	0	947.333	5512.67	3866.67	4658	2497.33	4392.67	3802.67	3726	4237.33	4863.33
262.86427/0.43	7764	9091.33	10282.7	8866.67	9934	10724	8339.33	6496	10756.7	2532	2764	2490.67	2266.67	2220.67	2489.33	1480	2220.67	1576
262.86998/21.81	9505.33	14752.7	15071.3	14542	14903.3	14784	14558.7	14892.7	15038.7	15749.3	15596.7	15532.7	11772.7	13178.7	13537.3	6646	13072.7	15198.7
262.94686/2.72	5450.67	5284.67	5306.67	6362.67	5665.33	5881.33	6116	7219.33	5681.33	4829.33	5164	5061.33	4976	4923.33	5371.33	4797.33	5092	5150.67
262.9469/23.94	6160	6162	5803.33	4070.67	6784	7086	6948.67	6674	6538	6566	6552.67	6198	4237.33	2938.67	3028.67	2712	2866	2847.33
262.94691/0.26	7858.67	7055.33	7144.67	7448.67	7679.33	7567.33	8880.67	8412.67	8155.33	8528.67	7971.33	8420	7324	7246.67	7902	7883.33	8481.33	8048
263.03935/7.27	13431.3	13221.3	12544.7	165.333	487.333	678	11106.7	6686.67	593.333	17033.3	11505.3	19318	9155.33	13095.3	13660	13147.3	12438	13522
263.03944/8.21	25042.7	23428	24796.7	646	877.333	167.333	20685.3	13408.7	0	29235.3	31626.7	33906.7	3550.67	23986	27228	26727.3	22182	25604.7
263.03952/10.25	7178.67	6688	6892.67	19055.3	22842	24288.7	7905.33	5228.67	23800.7	6610	10102	9340.67	542	6329.33	8092.67	7020	5786	7820.67
263.03954/8.75	12568.7	14117.3	13794.7	0	0	0	9334	5720.67	2502	15564.7	18892	21276	12217.3	14020.7	16063.3	16392	13951.3	17815.3
263.03961/11.04	1030.67	2433.33	1062	7652	11611.3	13698	2585.33	1814.67	9939.33	2312	3652	3015.33	4862	2579.33	2625.33	2402.67	2204	2880
263.0424/4.18	14849.3	8548.67	9364.67	4170.67	14240	10224.7	7010	2706.67	12711.3	5828.67	5087.33	6956.67	3550	3564	3689.33	3989.33	4182	4948.67
263.05999/1.27	8002	4692	4512.67	11336	22611.3	24199.3	15798.7	9454	22786.7	2240.67	2046	2370.67	2283.33	2310	2479.33	2300	2267.33	2236
263.07085/4.57	22304.7	19170	21897.3	887.333	20158.7	2993.33	25556	6315.33	28668.7	14465.3	13991.3	13677.3	15098.7	14563.3	16155.3	15947.3	14968.7	14880
263.08938/4.43	5364	5041.33	5422	4890	7948	7830	6442.67	2519.33	6200	4253.33	4590.67	3797.33	3648.67	3620	3672	3658	3509.33	3542
263.09655/3.76	22228.7	0	0	0	2952	0	0	0	0	0	0	0	0	0	0	0	0	0
263.09664/3.55	0	0	0	0	0	0	0	0	0	0	0	0	0	0	0	0	0	0
263.17131/0.55	28076.7	26302	23076	4300	8040.67	18705.3	34811.3	21613.3	79596.7	8528	7867.33	10964	6908.67	7396.67	7803.33	7740.67	7728.67	8563.33
264.05025/5.19	26826	25200	29598	0	0	454.667	23541.3	10390	32904.7	5064.67	5854	6787.33	4144.67	3980.67	3932.67	4268	4055.33	4380.67
264.08658/5.47	9956	9724.67	10780.7	0	0	0	9182	4383.33	333.333	11306.7	11930	11706	9835.33	10604.7	10760	9991.33	10611.3	7161.33
264.1957/6.42	734	2894	3402	0	0	0	111.333	0	0	30021.3	25519.3	31936.7	31154	28649.3	32201.3	30338	28212	35296.7
264.23241/7.64	39610	33409.3	33866	39007.3	37098	36145.3	36212	37537.3	34188.7	32454.7	31756.7	36013.3	26854	44137.3	41034.7	40252	42396	40620.7
264.85233/0.39	7428.67	7026.67	7916	13871.3	8136.67	6765.33	10793.3	5592.67	6258.67	10701.3	9488.67	9260	12902.7	13772.7	13668	13702.7	14649.3	12206.7
264.99862/1.35	29370	28444	30488.7	800.667	1956	2210.67	25108	12194.7	31116.7	15630.7	16878	11162	12757.3	12611.3	12835.3	13240	13786	13653.3
265.01144/4.92	10522	6884.67	6804.67	0	0	0	5044	0	7100	1573.33	0	0	0	323.333	0	0	0	1041.33
265.02166/1.83	7938	43294	50063.3	9606.67	62006.7	1104.67	606.667	0	491.333	14568	13262	14441.3	12828	12852	12268	13245.3	12401.3	14825.3
265.02171/1.35	23423.3	8514	9056	1990	11721.3	430	647.333	82	2080.67	3040	2786	3167.33	2970.67	2809.33	2618	2610.67	2622	2874.67
265.02191/3.97	3096	5606	6116.67	3333.33	7796.67	8637.33	4838.67	3126	6257.33	1581.33	1028	1049.33	1042.67	1384	945.333	1276.67	470	1508.67
265.0235/3.91	9230.67	6451.33	6398.67	4123.33	9014.67	10458	6586.67	3006	7522	3144.67	2808.67	2836	2448	2324	2066.67	2466.67	2608	2456
265.03081/3.7	0	55298.7	56712	55369.3	88133.3	90572.7	47143.3	31806.7	59800.7	20643.3	18116.7	20790.7	18190.7	16884.7	17899.3	19436	18822.7	19907.3
265.05787/4.39	2536.67	7857.33	7382	6230.67	7980.67	10157.3	3860	4000.67	4812	0	387.333	0	0	0	0	0	0	0
265.0684/2.06	10086.7	9551.33	9194.67	9248.67	16124.7	23314.7	14331.3	5414.67	12585.3	3404	3309.33	2549.33	2333.33	3256	2998.67	2574	3463.33	2534
265.06856/1.4	4673.33	3975.33	4359.33	5175.33	9174.67	8744	5345.33	2302.67	7181.33	1922.67	2146.67	1910.67	2201.33	1376	2004	1954.67	2336.67	1910
265.07943/0.83	29824.7	37438	31891.3	10522.7	12826.7	14540.7	0	0	0	8130	9254	5901.33	6287.33	8824.67	6498	7016.67	9561.33	8314
265.10472/3.17	10807.3	9678	9887.33	10361.3	22294	8844.67	15592	4736.67	19567.3	4604	3639.33	3414.67	1898	3382.67	3354.67	3547.33	3800.67	4352
265.14211/6.58	6870.67	6640.67	6791.33	4329.33	6928.67	7130.67	6036.67	2906	7532.67	8436.67	6653.33	6964.67	7584	7233.33	7521.33	6912.67	8580	7746
265.1481/11.78	23945.3	7968	7146	5857.33	8130.67	11265.3	8014.67	3143.33	10448.7	0	1842.67	0	364.667	0	0	0	376	0
265.14863/11.44	439.333	7495.33	7895.33	8815.33	12164.7	10396	9218	2917.33	7907.33	8219.33	9067.33	9869.33	9227.33	9440	9430	9264	9866	9268.67
265.14867/10.99	706.667	12585.3	9767.33	7611.33	8620	6679.33	3467.33	2464	2719.33	1112	968	669.333	316.667	206	0	202.667	0	85.3333
265.95141/21	11472	9772.67	10002	10804	14672	14859.3	9496	6816	10428.7	4386	4988	4787.33	4628	4210	4442.67	4736	3996.67	5116
265.95142/20.62	11098.7	6631.33	6864	3689.33	8273.33	8343.33	7519.33	3986	8266.67	3036.67	3261.33	3655.33	3020	2783.33	2634.67	2706	2552.67	2632
265.96222/21	23656	8102	17074	26985.3	8774	27598.7	18052	18134.7	9318.67	28823.3	10094	10388	23612.7	10831.3	21683.3	10648	32428	22500.7
266.0114/3.37	12954.7	34504	36364	23922.7	41814.7	45655.3	25237.3	14082	38371.3	13316.7	14568	16458.7	10939.3	11050	10769.3	11218	11560.7	12154
266.01905/4.32	29099.3	7336.67	7926.67	3957.33	13839.3	10962.7	6135.33	2344	10582.7	7630	6374	9038	5481.33	5466.67	4956.67	5750.67	5362	6757.33
266.04776/3.78	78434	5730	9146.67	9246.67	19113.3	20641.3	12418.7	6477.33	15462.7	3466	3068.67	3664	3378	3264.67	3006	3562	2945.33	3180.67
266.04783/3.61	0	3004	3243.33	3349.33	8284	7998.67	12056.7	4962.67	11938.7	1080.67	851.333	1356	469.333	252	734.667	270	895.333	912.667
266.04789/4.92	27825.3	6902	6639.33	6084.67	11123.3	11512	6664.67	3553.33	7260.67	3654.67	3380.67	3656.67	3222.67	2672.67	2021.33	3278.67	3030.67	3456
266.06034/5.39	2144.67	2261.33	2218	6529.33	7136.67	6851.33	5281.33	3632	5997.33	1432.67	1791.33	2084.67	2656.67	2596.67	2544.67	2646.67	2528	2394.67
266.11955/7.88	0	1622.67	1456.67	3182.67	2706	11323.3	10435.3	6122.67	11606.7	894	0	1256.67	0	736.667	0	0	1144.67	1252.67
266.14355/11.01	0	0	0	0	0	0	0	0	0	5554.67	4892	7418.67	0	6020	8430.67	7856.67	8766	9924
266.16173/0.36	3280	2869.33	4798.67	0	0	0	342	403.333	113.333	11808	6730	9430	8602.67	8599.33	9183.33	9334	8017.33	9675.33
266.17481/2.26	14645.3	14864	16772	3370.67	4744	0	0	0	0	10654.7	8454	6899.33	4973.33	8712.67	9074	10628	8758.67	10699.3
266.80449/0.4	27564	38518.7	42347.3	30635.3	60977.3	58458.7	37105.3	20712.7	48583.3	13072.7	10937.3	11922	11848.7	10580	11120	11140	12407.3	11566.7
267.02589/0.48	4493.33	16842	17095.3	0	0	0	17326.7	7951.33	19644	5288.67	4136	4553.33	5784.67	4938	5280	6676	4550	5780
267.03721/2.97	4826	0	0	0	0	0	0	0	0	5144.67	4304	5186	5584.67	5418	5055.33	5699.33	5360	5168
267.05531/5.39	16826.7	0	0	0	0	0	0	0	0	5082	5037.33	6028	5489.33	4374.67	4802.67	5296.67	4242.67	3384
267.05532/4.43	15414.7	224353	240534	189573	395528	389371	219465	126515	286639	81298.7	77014	90886.7	68561.3	67550	65472.7	71361.3	63828	77546.7
267.05844/0.56	13607.3	14206	15276	2276	0	0	4401.33	3757.33	0	6551.33	3646.67	7956.67	4322	4478	4710.67	6669.33	7360	6710
267.08424/0.74	25530.7	25490.7	26258.7	57232	83473.3	55351.3	49145.3	30702.7	72711.3	7231.33	7220.67	7874	6429.33	7425.33	7766	7996.67	8409.33	7950
267.08816/2.59	756.667	5065.33	5374.67	4742.67	8044	7265.33	7361.33	1977.33	7002	3478.67	3180.67	4134.67	4180.67	3990.67	3768	3806.67	3531.33	3439.33
267.08827/4.25	3824.67	8191.33	8474	8039.33	10886	11602	8974.67	4978.67	9506	2606.67	2490	2809.33	2472.67	2680	2288.67	2127.33	2206	2412.67
267.1203/6.32	16850	15906.7	16108	20068.7	51548.7	26530	18898.7	4354.67	25641.3	16447.3	13464	15498.7	15752	16880	16364.7	16962.7	17030.7	17220.7
267.15798/5.51	13124	13677.3	14198	9983.33	20632	21278	9969.33	5861.33	17986.7	15216.7	9284.67	9294	13240	13731.3	13791.3	13856	15402.7	14871.3
267.16185/13.28	0	0	0	0	0	0	0	0	0	19834	9236	22284	0	4868.67	21599.3	24605.3	14660	27994
267.17199/12.19	28925.3	32148	40452	29778.7	30543.3	29780	25491.3	23554.7	26604.7	41474.7	48022	36870.7	0	32655.3	33063.3	30598	32463.3	30090
267.19525/8.27	4531.33	4230	3887.33	8544.67	10402.7	7269.33	14151.3	5660	22681.3	3844.67	3221.33	4325.33	0	3977.33	3978	3465.33	4725.33	4356.67
267.22992/15.54	13738.7	14294.7	13950	13010.7	13099.3	12514.7	13142.7	12410	11558.7	12955.3	12496.7	10824	632	16694	13619.3	14886	14977.3	14330
267.96643/0.47	3369.33	15920.7	15268.7	6563.33	11448	13398.7	14990.7	8716	21320	4811.33	4824.67	6389.33	4530	4444	4780	4820	4346.67	5026
268.09683/3.43	1233.33	1968	2258	3514	7567.33	6637.33	2552	4715.33	8211.33	7881.33	8223.33	10156.7	5593.33	6235.33	5907.33	8577.33	6187.33	8656
268.11795/0.57	16736	17732.7	16263.3	13033.3	10856	0	0	4652	7976	3826	4736.67	6917.33	3794	4338.67	4199.33	2991.33	5504.67	3139.33
268.13314/7.9	9484.67	12226.7	11438.7	3300	9671.33	7482	10477.3	5577.33	11724	63447.3	57842.7	63248.7	42391.3	65520.7	64043.3	66567.3	71547.3	83214
268.92535/0.47	34428	29714	23352.7	41466	17426	34652.7	34361.3	66234.7	41999.3	161.333	1521.33	104	0	0	0	0	410.667	0
269.05062/3.69	3990	3768.67	3317.33	12176.7	13423.3	16613.3	5090.67	5060.67	8471.33	2380.67	2514.67	2814	3113.33	2360	2586.67	2630	2769.33	2730
269.10129/4.15	13116	13674.7	13132	4964.67	19420.7	27326.7	13964	7781.33	17360	10209.3	11369.3	13325.3	9149.33	9756.67	9156	10544.7	10435.3	10347.3
269.1018/4.59	64448.7	61440.7	60862	8932	8430	27248	34530.7	19198	3386	71566.7	74471.3	82934	56822.7	59386.7	59262	60894	58940.7	60713.3
269.13572/4.31	2052	2794	2680	2850.67	6432	6861.33	2346.67	1553.33	3894	4424.67	1426.67	10225.3	4638.67	3542	3450	3942.67	4525.33	5278.67
269.20959/12.45	7350.67	7735.33	8607.33	7522	7996	7816.67	7724	7719.33	7640.67	6864.67	7289.33	7126	8224.67	8298	9302	8683.33	8427.33	8414.67
269.20973/11.5	8447.33	9538	8836.67	3066	5268	3282.67	3190.67	2632.67	3005.33	6139.33	7164	7410	488.667	9405.33	7195.33	8366.67	10194.7	9048.67
270.07607/3.28	9069.33	10042.7	11444	11776	31788.7	4566.67	11496.7	9334.67	26328	42859.3	48574.7	55476	25506	26551.3	26702	39220	30004	41370
270.0763/4.44	552.667	447.333	1017.33	0	1222	0	0	250.667	820	4708.67	5502.67	6781.33	4496	4549.33	4258	5356.67	5088.67	5760.67
270.13144/0.56	16088.7	16107.3	14774	1072	416.667	0	0	0	0	5937.33	6282.67	6865.33	5264.67	5245.33	5945.33	5093.33	4856	5328
270.3157/10.59	3.1241e+06	3.1042e+06	3070688	3102674	3.10084e+06	3016128	3078670	3.07807e+06	3.03616e+06	3.08875e+06	3.04864e+06	3.00974e+06	2498	2.11279e+06	3.16227e+06	3.19036e+06	3.19625e+06	3.16107e+06
270.31592/24.99	6800	6882.67	7147.33	6577.33	7212.67	0	6251.33	7113.33	6840.67	6436	6342	5770.67	2058.67	0	0	0	0	0
270.79736/0.42	2408.67	2167.33	3244	3048	4812.67	2557.33	4457.33	1574	1868.67	13170.7	9570.67	11452	14271.3	14801.3	15697.3	14908	13858.7	13596
271.08299/4.02	6128	1957.33	1982.67	4979.33	6305.33	9413.33	4936.67	2675.33	8248	1962.67	2014.67	2332	1701.33	1948.67	1956.67	1642.67	1418.67	1761.33
271.0992/4.86	5495.33	4766	5070.67	3673.33	6540.67	6171.33	4790	1539.33	6235.33	6437.33	5701.33	5819.33	5530.67	5194	6241.33	6412	6276.67	6466
271.14503/3.88	8083.33	13070	18848	1042	0	0	0	0	0	56241.3	44916.7	54734.7	45644	45558.7	47926.7	52330.7	45123.3	52921.3
271.16703/16.43	10504	11158.7	11544	11068.7	10527.3	10904.7	10760	10132.7	9257.33	12046	12190	13755.3	0	17213.3	14260.7	15748.7	16328	15752.7
271.18816/8.87	6466.67	6714	6034	6316	5681.33	4852	4237.33	3649.33	4508.67	25910.7	17643.3	26522.7	837.333	26695.3	22954	22452	42641.3	20318.7
272.02968/4.43	5699.33	32379.3	35206.7	23773.3	50150	49642	27162.7	14930.7	42187.3	10994	11896	13850	9317.33	9378.67	8136	10513.3	9554	10803.3
272.02978/4.43	2529.33	13169.3	14332.7	4992	8345.33	3146	2198	750	3010.67	4537.33	4056	4016	3740	3077.33	3977.33	4095.33	3873.33	4128
272.05166/4.64	11097.3	16460	17463.3	10360.7	21694.7	5952.67	9329.33	6321.33	14172.7	4518	4876.67	5196	4326	4394	4108	4034.67	3890	4856
272.25845/9.64	355.333	1573.33	1759.33	606.667	678	328	309.333	632	731.333	5730	4884.67	6300	608	5944.67	7315.33	5962	6636.67	6098.67
272.35609/3.93	8297.33	5439.33	5861.33	4999.33	9486.67	11223.3	3542	3808.67	8367.33	2311.33	1892.67	2009.33	1770.67	2010.67	1837.33	1859.33	1858.67	2070.67
272.79564/0.41	6006.67	11672	13284.7	5694	17554.7	15427.3	11027.3	3642.67	13600.7	4820.67	1898	0	4484	3984.67	4062	4042	2780.67	4578
272.86545/0.43	56828.7	52586	49989.3	81568	44845.3	48502	67412	52587.3	51011.3	6316	18694	6390.67	7019.33	6864	7161.33	7287.33	10676.7	7962
272.96121/0.32	53371.3	5642.67	6408	5434.67	9147.33	9696.67	6297.33	3868	7838.67	3484	3958	4106.67	3322	3680.67	3377.33	3762.67	3048	3709.33
272.96239/22.42	0	41798.7	44077.3	3532	5630.67	932.667	0	185.333	332.667	9746.67	10118.7	11620	8952.67	8136.67	8887.33	10066	9192	11662
273.00815/3.46	5340	3527.33	3726	7707.33	14106	12440	5872.67	2169.33	8878.67	0	0	430	0	0	0	0	0	0
273.02681/4.58	406629	8276	9412.67	5568	8878.67	3073.33	4560.67	2856.67	6367.33	3717.33	3412	4194	3372	3020	3257.33	3532	3180	3150
273.03727/0.66	65902	8654.67	5969.33	0	7561.33	508	8380	5418.67	11370	2912.67	2888	3354	2446.67	2350	2478.67	2221.33	2357.33	2472
273.03751/2.86	14982.7	4906.67	5428.67	3731.33	6406	4640.67	3925.33	2173.33	5958.67	1242	1732	1271.33	1652	1284	1573.33	898.667	1469.33	1296
273.03753/1.39	50856.7	9079.33	7148	4697.33	13017.3	12113.3	6602.67	4488	11816	3889.33	4135.33	4851.33	3426	3564	2484.67	3769.33	3391.33	3728.67
273.03764/1.85	9872.67	60620.7	62015.3	46567.3	88010.7	84884.7	55132	25470.7	68874.7	31311.3	31850.7	35109.3	25914	26677.3	26218.7	26594	23742.7	29252.7
273.05521/4.22	41709.3	8303.33	13238.7	4929.33	16600	15059.3	3872.67	3194	9266	1577.33	1907.33	2939.33	2436	4028.67	3036	3216	4460.67	4332
273.08697/5.05	76521.3	72956	73885.3	8624	90011.3	18987.3	80664	39787.3	96344	57601.3	62038.7	75212.7	57786	55365.3	51659.3	57524.7	57260.7	53743.3
273.08752/9.33	9834	9854.67	9471.33	9855.33	9919.33	9048.67	9972	10044	9232	7935.33	7924	7396.67	0	7686	9716.67	10343.3	9505.33	9352.67
273.08902/14.75	3760.67	8811.33	8396	7717.33	5690	6421.33	9080.67	8460	5991.33	8755.33	8254	15392	2036.67	7241.33	10729.3	10391.3	9668	10116.7
273.09614/3.89	8372	7974.67	8284.67	12081.3	14093.3	43628.7	10772.7	4620.67	14020	6800	4172	7420	5847.33	5985.33	6753.33	7301.33	7739.33	7768
273.12116/0.41	7025.33	10176	11026.7	5496.67	25604	25850.7	7335.33	6595.33	20514.7	11706.7	10460	13187.3	8185.33	8783.33	7554.67	9275.33	8136	10365.3
273.14614/9.2	9330.67	10944.7	10438	3044.67	5963.33	3625.33	3322	1878	3806	12724.7	8165.33	7340	0	10818.7	13072.7	13299.3	14280.7	16268
273.16733/5.29	27128.7	24784	23299.3	19173.3	25978.7	25188.7	23424.7	12320.7	24994	40890	20430	18350.7	21469.3	23518	28195.3	24039.3	25120	22768
274.02772/0.45	15146	15990.7	14701.3	12867.3	17826	20423.3	15850.7	13812.7	23542	1678	3728	1580	1160	1196	1068.67	1362	1800	1776
274.04396/0.93	19484.7	4120	0	2499.33	0	0	7209.33	1818.67	4870.67	3419.33	5529.33	6710.67	3141.33	0	1838	2016	0	1506.67
274.06137/4.31	23976.7	46408.7	47418.7	38752.7	62962.7	61392.7	45436	17497.3	59507.3	40054.7	41095.3	46035.3	39029.3	37003.3	38372	27870	36293.3	41385.3
274.06312/5.02	19392.7	6672.67	7286	5152.67	9849.33	9923.33	7778	1554.67	9076	4512.67	3808.67	4954.67	3468.67	3248	3585.33	3964	3390	3866.67
274.06844/4.57	92101.3	82869.3	90982.7	9072	87374	13917.3	95338.7	38876.7	102616	64918	66707.3	61367.3	49994.7	50561.3	50532.7	57096	54178	52750
275.05999/4.06	238291	62154	67862	50934.7	87158	80274	69544	28466	78744.7	47838.7	42354.7	49642	40646	39949.3	39352	44793.3	40463.3	44930
275.06004/3.89	259024	30320	32116.7	30710	32960.7	34144.7	37921.3	23883.3	36760	34425.3	33482	33236.7	33520.7	32220	33465.3	32158.7	32623.3	34478.7
275.06019/3.73	0	25607.3	30788.7	17657.3	35067.3	32795.3	18800	10495.3	29931.3	12310.7	10213.3	12398.7	8170	8284	8876.67	9017.33	8902	9814.67
275.07087/5.03	37507.3	8440.67	8136.67	4674.67	7422	9767.33	10210	3613.33	12568.7	1144.67	3995.33	1422.67	1865.33	1017.33	1082	1998	2346	1984.67
275.09628/5.06	10692.7	2766	3412	4382.67	7263.33	6424	5454	2294.67	5474	4496.67	4326.67	5323.33	4578.67	4650.67	4516.67	5278	4352	4766
275.14886/11.01	0	0	0	0	0	0	0	0	0	11751.3	14279.3	15027.3	0	13749.3	16718.7	16622.7	16503.3	18226.7
275.16166/12.33	832.667	2508.67	3859.33	0	926.667	0	1269.33	913.333	897.333	14836	10812.7	6238.67	1678.67	11837.3	12941.3	13303.3	14343.3	14318
275.16182/15.11	1066.67	1122.67	795.333	497.333	674	0	834.667	485.333	986	6915.33	6753.33	7553.33	461.333	6591.33	6950	6938	6422.67	7643.33
275.16211/11.69	5472	4827.33	5432.67	5768.67	5070	5070.67	5690.67	6011.33	5532	4418	4634	4321.33	925.333	5167.33	5233.33	5174	5545.33	4767.33
275.16218/9.88	6991.33	6144	6062.67	3504	5156.67	3571.33	5131.33	2980	3782.67	5932	3813.33	3647.33	1830.67	5369.33	6446.67	5379.33	6533.33	6025.33
275.187/5.88	1551.33	118227	107621	85996.7	80006.7	71678	56839.3	43076	48768	26815.3	23638.7	22736.7	16965.3	14908	13550.7	13655.3	10216	11296
275.25821/0.26	19734.7	21919.3	17481.3	13892	11667.3	9052.67	7856	12311.3	9513.33	8096.67	9758	9275.33	6969.33	5237.33	4098.67	3503.33	3462.67	2895.33
275.25822/24.82	7453.33	9789.33	8348	7350.67	6771.33	6534.67	5988.67	5505.33	5246	5058.67	4256	5027.33	4074.67	2936	2527.33	2348	2382	1958
275.25826/16.78	8735.33	10428.7	9250.67	7552.67	8326.67	9359.33	7074.67	6685.33	6290	43420.7	28488.7	66120	2526	44889.3	47530.7	35030.7	25072.7	43570.7
275.94974/22.38	4390.67	4549.33	5187.33	4828.67	4636	4606.67	4640.67	5087.33	4709.33	5403.33	4799.33	5575.33	3309.33	0	0	0	0	0
275.97836/23.76	4969.33	5355.33	4893.33	5377.33	5821.33	5367.33	5621.33	5736.67	5774.67	5691.33	5187.33	5104.67	3568	1811.33	2178.67	606	1598.67	2570.67
276.06582/4.91	7832	7571.33	7752.67	0	571.333	0	12094.7	4882.67	1557.33	16270	16262.7	16788	16311.3	16300.7	17330	18034.7	19127.3	19828
276.19866/7.36	0	0	0	0	0	283.333	0	0	0	7644.67	8876	11189.3	8180.67	8840	9536	10098.7	8590	12262.7
276.83343/0.38	9907.33	14808	13872.7	10118	17307.3	14298	12008	2608	9869.33	11860	9926.67	11790.7	10143.3	10902	10983.3	10984.7	11148	10840.7
276.9903/0.47	5804.67	6268.67	6160.67	790.667	972.667	0	1348.67	1549.33	0	9412	8636.67	9110	9490	9712	9092	9198.67	8970.67	9732
276.99843/24.53	4434	4320	4180	4833.33	4624	5316.67	5126.67	5078	5669.33	5225.33	5551.33	4638.67	1437.33	0	0	0	0	0
277.00301/0.96	245041	4604.67	6714	5820	8928.67	5969.33	0	2918	2804.67	2982.67	1623.33	3319.33	4055.33	2656	4072.67	4487.33	2652.67	4387.33
277.03936/3.58	6498.67	3462.67	4210	4912.67	2640.67	5210.67	1838.67	1092	4718	2563.33	1278	1414	1250	1141.33	1070.67	0	1082.67	0
277.05826/4.51	3257.33	5205.33	3724.67	4878	4742	4724	1817.33	1168	4604	2491.33	3630.67	1399.33	1078.67	1204	2327.33	2288	3438.67	0
277.05834/4.5	3033.33	6509.33	6480.67	6502.67	7314.67	7614.67	7472.67	3794.67	7372	4750	4432	4762.67	4723.33	4322	4392	4512	4434.67	4760.67
277.07402/3.81	30211.3	32164	31825.3	21846.7	39871.3	41349.3	30161.3	14764	33591.3	29803.3	23658.7	26916	24608	24589.3	27192.7	30052	26015.3	30648
277.07555/3.43	4721.33	4703.33	4814	4196	5528	5482	4502	3125.33	5241.33	3119.33	3329.33	3333.33	2674	2867.33	3026.67	2943.33	2630.67	3235.33
277.07596/4.28	6109.33	8144.67	8643.33	8175.33	8905.33	9075.33	6740	5864.67	7585.33	2998	2675.33	2878.67	2408.67	2421.33	2351.33	2489.33	2458.67	2882
277.08347/0.89	4918.67	5176.67	5198	5136.67	5670.67	5760.67	6900.67	4133.33	5850.67	6694	6406	6640	6872	6794	7352	6866.67	6822	6600.67
277.10462/3.98	9339.33	8823.33	8744	2140.67	6391.33	1840.67	9780.67	4022.67	9382.67	4964.67	4548	3480.67	4166	4478	4052.67	4374	4356.67	4378
277.15444/1.33	18248.7	19238.7	20674.7	11308	18596	0	2333.33	3210	7937.33	6191.33	5549.33	3706.67	5726.67	6320	6230	6297.33	6442.67	6428
277.17774/8.67	11775.3	12711.3	11672	7999.33	15214.7	11751.3	10142	5691.33	9696	14474.7	9488.67	8811.33	11564	12108.7	10127.3	11848.7	12996.7	13652.7
277.17793/8.38	13353.3	13657.3	13030.7	8742.67	18855.3	16510	13637.3	8050	13374	16258	10110	10138	2972.67	12269.3	12772	14061.3	16436.7	16069.3
277.17826/6.94	12084	13266.7	13142	5182.67	25006.7	11878.7	16439.3	5139.33	15507.3	19855.3	13807.3	17650	18526	17358	15612	18998.7	21340.7	22650
277.17844/9.49	18240	19426	19815.3	9524	20227.3	21273.3	9316.67	4916	9326	22610.7	19356.7	20565.3	2100.67	17011.3	19136	19044	21528.7	22776
278.06584/7.47	8026.67	3536	1912.67	1662.67	6724.67	6316.67	3626.67	2409.33	1774	2550.67	3804.67	2834	2230.67	2356.67	3531.33	2462	0	2572.67
278.15385/11.94	0	0	0	0	0	0	0	0	0	10056	14648	15242	0	319.333	15199.3	16184.7	14818.7	18075.3
279.01762/1.01	14453.3	14324.7	14247.3	15476	13786.7	13472.7	13174	17010	13670.7	7197.33	6542	6544.67	6703.33	6211.33	6668	5955.33	6560	6474.67
279.01878/1.92	4846.67	5898	6930	8998	8225.33	8095.33	10119.3	7444.67	7277.33	12340.7	11086	12506.7	12349.3	12364.7	12948.7	11974.7	13174.7	12102.7
279.07345/6.97	11666.7	5397.33	5368	5702.67	5020.67	5000.67	5605.33	5414	5264.67	0	2279.33	2721.33	1282.67	1399.33	2662.67	3864	2676.67	1435.33
279.07354/5.61	16880.7	8629.33	8214.67	3380	10504.7	4372.67	20514.7	13973.3	30841.3	2852	2010	2644.67	2566	2814.67	2949.33	3188.67	3171.33	3658.67
279.09355/8.87	60609.3	57335.3	55468	58670	61123.3	54422.7	56934	58150	54786.7	56052.7	57240	71445.3	544.667	73600	71416	67757.3	71644	71946
279.11394/4.91	872	2388	2806.67	767.333	3364	0	853.333	854	1666.67	30578	28810	32463.3	31219.3	29716	33378.7	35432.7	29803.3	35165.3
279.16096/12.73	0	0	0	157.333	0	317.333	0	214.667	0	6650.67	10168	12056.7	230	1492	11034.7	12390	9538	14050
279.16421/12.89	7726.67	14824.7	14885.3	0	0	0	12459.3	6938.67	17767.3	4024.67	4241.33	4480	3876.67	3706.67	3537.33	3718.67	3758	3890.67
279.16428/12.56	205.333	2108	6913.33	0	11866.7	515.333	5357.33	2964	8964.67	0	289.333	0	681.333	393.333	244	348	0	0
279.22963/0.48	48111.3	34636	35304.7	28000.7	21845.3	18795.3	28128	17471.3	24821.3	17416	14768.7	15334.7	13465.3	7320	8830	6537.33	6838	5244.67
279.22969/0.73	33386	27077.3	24741.3	23250.7	17879.3	20686.7	15783.3	10423.3	14103.3	15646	12790	10661.3	7418	8188.67	5212.67	5813.33	6928.67	5116.67
280.01643/4.81	23084	0	0	0	0	0	0	0	0	0	0	0	0	0	0	0	0	0
280.15427/3.71	3207.33	3193.33	3940.67	2009.33	2776.67	1067.33	883.333	470	1640.67	7490.67	5788	7344	6214.67	6613.33	6497.33	6286.67	6497.33	4774.67
280.15434/1.18	23518	24156.7	26530.7	9116	11387.3	0	0	0	534	7727.33	6189.33	5260	6346	6696	6876	7624	7151.33	7640.67
280.16684/13.7	0	0	0	0	0	0	507.333	0	0	9834	6285.33	13103.3	0	4064	12266	12036.7	7794.67	14442
280.26339/10.25	0	0	0	0	0	0	0	52.6667	217.333	9149.33	12876.7	12817.3	0	13486	5610	6452	7359.33	12056.7
280.26339/14.55	782	878.667	807.333	912.667	934.667	873.333	482.667	448	680	8970.67	7184.67	11468.7	0	9288	11150.7	13210	6194	13133.3
280.8376/0.37	8644	7714.67	8373.33	10964.7	16584	9926.67	11406.7	6414	6460	29494.7	22034	31168	36165.3	36934	38839.3	37730.7	33708.7	37223.3
280.90587/0.36	9044.67	8886	9607.33	4946.67	10774	6698	4351.33	2267.33	7267.33	2513.33	2675.33	2762.67	2254	1858	1920.67	2012.67	1974	2058.67
280.9899/4.4	8560	3905.33	1973.33	3036	8771.33	7990	2238	3176	7906	1741.33	2120	2570	1762	1558.67	1923.33	1724	1658.67	1824.67
281.02399/4.2	27228.7	5020.67	5822	6479.33	9330	10082.7	5938.67	3202.67	7433.33	2883.33	2564	3004	2709.33	2434	2600	2718.67	1793.33	2734
281.02423/4.58	8133.33	7846	26224	0	0	0	26101.3	12624	31642.7	14959.3	15487.3	17569.3	14831.3	13905.3	12904	15177.3	13424.7	13761.3
281.04991/8.75	7362	8391.33	7966	138.667	430.667	0	5255.33	3893.33	2094.67	9375.33	10970.7	11465.3	5619.33	7921.33	8022.67	8665.33	7095.33	9026
281.05005/7.28	7140.67	6890.67	6450	0	0	0	5881.33	3412.67	0	8658	8957.33	10360.7	5063.33	7235.33	7362.67	7342	6302	6620.67
281.05005/8.21	11768.7	11007.3	10438.7	0	154.667	479.333	8480.67	5635.33	0	12787.3	14426	14582.7	1590.67	11162	11792	11730	9192	10470.7
281.05013/9.14	1854	1836.67	2159.33	5819.33	7718.67	8169.33	1951.33	1362	8363.33	2446.67	2865.33	3241.33	8429.33	1724.67	2006	1640.67	1584.67	1959.33
281.09988/1.53	8957.33	9092	8482	10729.3	15862	4630	8250	4599.33	10599.3	3862.67	3784	3315.33	2903.33	2970.67	2980	3165.33	2959.33	3366.67
281.15165/0.6	14493.3	16333.3	17714	7934	12428	0	210	1119.33	3769.33	6466.67	7789.33	10530.7	6109.33	7386.67	7149.33	5775.33	7852.67	6954
281.60688/3.05	25899.3	24240.7	27294.7	14538	22867.3	0	0	0	0	11015.3	10690	11103.3	2328	8893.33	8904.67	11087.3	10606	11844
281.99924/0.38	2190	1663.33	2478	1639.33	5826	4388	2271.33	1902.67	2137.33	6113.33	3892	6620.67	5010.67	4083.33	4440.67	4478.67	3854.67	5613.33
282.09729/0.59	9856	8671.33	8120	8825.33	7774.67	940.667	2396.67	4240.67	7137.33	1148.67	1264	3916.67	2064	2476	2122	915.333	2976.67	1383.33
282.7785/0.42	1616	0	10420.7	0	0	0	8528	5489.33	9710	3190.67	3457.33	4017.33	2978.67	2654.67	2802	2919.33	3120.67	3016
282.88192/21.79	6350.67	341.333	0	5766	10175.3	13039.3	5446	2452.67	6635.33	0	0	169.333	0	0	0	0	0	0
282.8946/0.39	20873.3	21375.3	20123.3	29377.3	16250.7	23879.3	22258	22901.3	25721.3	1883.33	4842.67	1828	1699.33	1768.67	1174	2118.67	3004.67	2540
282.95254/20.97	5492	5561.33	5779.33	5996.67	3966.67	5934	6514	5800.67	5571.33	6185.33	6218	6645.33	5717.33	7124.67	7086.67	6900	7078.67	7410
282.95295/20.22	5232	5154	5418	5710.67	6301.33	6636.67	6153.33	6596	5848.67	6210.67	6514	7086	2230.67	4426	6259.33	6374	6538	7352.67
282.99016/1.09	17558.7	9260.67	9002.67	9302.67	12148	18652.7	13706	6456	15040	4844.67	3842.67	4189.33	4034	4406	4632.67	3346.67	3636	3699.33
283.06857/4.27	7551.33	3196.67	2306.67	14142.7	29104	9311.33	11085.3	4676	16035.3	1823.33	1564.67	1496.67	1709.33	1920.67	1098.67	932.667	1686	1814
283.0808/4.84	2605.33	2038	2230	0	0	0	2606.67	1422	492.667	6727.33	6181.33	7147.33	3714	5907.33	6881.33	6524	6387.33	6959.33
283.14932/13.23	33781.3	33694.7	32138	32262	33031.3	32502.7	33346	32617.3	34216.7	33109.3	32028	33440.7	198.667	37996.7	41332	40514	39220	39785.3
283.2247/12.74	8241.33	8557.33	5403.33	8293.33	8862.67	8647.33	8171.33	8120	8010.67	7095.33	8815.33	7436.67	542.667	8829.33	8598.67	8228.67	8305.33	8244
284.02402/3.54	815708	22161.3	77918	40324	24442.7	35718.7	34344	19314	51028	27250.7	27177.3	31690	24263.3	23132.7	23476.7	24545.3	22814	25495.3
284.02415/3.32	0	2220.67	6846.67	5562	3415.33	11374	11166.7	5083.33	13283.3	2665.33	2323.33	3346.67	2590.67	2333.33	2750.67	2886.67	2899.33	3128.67
284.33142/11.19	6868.67	6260.67	7329.33	6792	6867.33	6578	7072	6414.67	6397.33	6843.33	7089.33	7220.67	0	9490	8258.67	8069.33	7609.33	7672
284.33147/12.1	14183.3	13022	14776.7	13007.3	13573.3	13910.7	13756	14148	13915.3	12612	12794	17882.7	7502	19472.7	17810.7	17277.3	17578.7	16596.7
284.84642/0.38	41538	8725.33	16690	10300	10633.3	27687.3	19377.3	9359.33	26826.7	4944.67	6109.33	3678.67	7927.33	7594.67	4962	4730.67	4146.67	7941.33
284.87989/21.82	5545.33	8696	29658	0	0	0	25296.7	11553.3	32548	11954.7	8022.67	11128	10109.3	9866	10062	9531.33	9064	11013.3
285.04581/3.73	1640.67	5230	5330.67	8547.33	8712.67	9997.33	6406.67	4367.33	11076.7	2802	2722	2848	3151.33	2762	3012.67	3431.33	2046.67	3249.33
285.08062/6.34	7499.33	5324.67	5726	6062.67	4928	5103.33	3765.33	6948.67	5848.67	4919.33	4712.67	4172.67	4915.33	4811.33	4994.67	4730	4814.67	5112
285.08096/7.75	10642	2348	1938	7859.33	26487.3	27934	16885.3	3370.67	19336	202	332.667	0	0	336	0	279.333	470.667	394.667
285.08105/5.33	5694	7865.33	7028.67	4651.33	9597.33	9046	6154.67	2910.67	8182	4598	4366	5248	3779.33	3538.67	3703.33	3451.33	3514	3724.67
285.13088/4.21	2576	2339.33	3042.67	1555.33	2900	3204.67	1904	302	2873.33	5959.33	5634	5908	4878	5383.33	4968.67	5413.33	5573.33	5138
285.13231/4.67	14018	16326.7	15456.7	3898.67	12282.7	4606	14638	6292	17954.7	4893.33	4909.33	3828	3864	5706	4224.67	4596	5446.67	4982
285.16509/4.46	949.333	1326	2758	0	0	0	375.333	0	0	5968	7152	8785.33	7727.33	4930.67	6390	8767.33	7382	8552.67
286.038/3.44	17598	17753.3	17673.3	14540	23246	23222	16859.3	8882	19004.7	10867.3	11018.7	9846	8078	8054	7820.67	8614.67	8340.67	8526
286.06339/5.49	4071.33	0	0	9454.67	19338.7	17513.3	8428	0	0	0	0	0	0	0	0	0	0	0
286.10731/3.64	43876.7	47642	47119.3	65071.3	126437	3442	16572.7	28603.3	74395.3	74045.3	71436.7	92177.3	65569.3	67967.3	70900.7	81674	82426	84642
286.12834/0.48	12584.7	13407.3	10591.3	2808.67	1627.33	0	0	0	0	8578	7687.33	7497.33	7903.33	7898.67	7663.33	7408	7588	8389.33
286.17932/4.98	0	2058	934.667	0	739.333	0	0	0	0	4006.67	4678	5087.33	5304.67	4736	5266.67	5467.33	5567.33	6221.33
286.3106/8.62	8433.33	8476	8132.67	8746.67	8034	8130.67	7758.67	8446.67	7555.33	7851.33	7849.33	9028.67	9917.33	10029.3	10440.7	9393.33	9785.33	9132
286.31063/8.08	11856	11764	12113.3	13397.3	12781.3	12274.7	12136	13060	12212.7	11311.3	11646	11911.3	12688.7	14618	14648.7	14744	12881.3	13188.7
287.06833/1.8	8698.67	2216.67	4252.67	4171.33	2364.67	2678.67	5059.33	2862	5434	3274.67	1795.33	3054	2544	2372.67	2155.33	1743.33	2077.33	2742.67
287.06929/4.24	36342.7	10729.3	9954.67	7662	14295.3	13508.7	11848.7	4794	13350	5651.33	4442.67	4442.67	5284.67	5341.33	6032	6065.33	5610.67	5582
287.09646/5.5	38624.7	2387.33	5279.33	0	3506	6141.33	2272	1278.67	5753.33	2425.33	1330	1166.67	1486	2546.67	1493.33	1661.33	1334	2660
287.09648/5.78	94661.3	3945.33	6188	5060	2918.67	7867.33	4139.33	2646.67	0	2268.67	1665.33	3228.67	1988.67	2128	2318	1852	672	2394
287.1254/6.58	7070	6169.33	4053.33	3468.67	9737.33	8326.67	6715.33	2819.33	7504	5747.33	5136.67	4466	5349.33	5840.67	5919.33	5429.33	6837.33	6283.33
287.15055/4.23	4432	10503.3	11512.7	3622	5596.67	0	0	0	0	2015.33	1220	3193.33	5598	5575.33	1726.67	2362	2762	5442
287.15063/5.81	6175.33	1446.67	2324	4262.67	0	1386.67	3335.33	1807.33	3606	1804	1596.67	1570.67	1860.67	1792	1720.67	1864	1842.67	2099.33
287.15066/6.1	0	4613.33	2296.67	5418.67	7338	3022.67	5787.33	2165.33	4190	3254.67	3132.67	3586	3615.33	3032.67	2902.67	3280	2846.67	3208.67
287.16167/11.35	5270.67	5429.33	5602.67	5468	4989.33	5177.33	5142	5413.33	3154.67	4500	4808.67	4399.33	0	5706.67	5021.33	4553.33	5465.33	4720
287.9721/20.54	6146	13514.7	13454	8374.67	14846.7	12106	5524.67	2476.67	2172.67	748	949.333	514.667	0	792.667	0	0	360.667	0
287.97212/20.94	6374.67	16578	16453.3	0	0	0	14534.7	2888	6686.67	2806.67	1020	7215.33	5826	4088.67	6163.33	4420	0	4806
288.01882/1.09	4551.33	6511.33	11016	7056.67	14232.7	10384.7	3167.33	1368	2752.67	738.667	0	1315.33	2406.67	1810	632	2361.33	1100	2934.67
288.03203/4.44	2.19064e+06	0	0	21052	0	0	0	1658	0	0	0	1810	0	0	0	0	0	0
288.0323/24.72	6100.67	6017.33	6234.67	6050.67	5986.67	5647.33	6018	5739.33	5910.67	6342.67	5755.33	7900	2180.67	0	0	0	0	0
288.07756/5.33	6376.67	0	0	21230	2888.67	0	818.667	487.333	0	0	0	0	0	0	0	0	0	0
288.28976/9.61	500.667	1080	793.333	876.667	1218.67	816.667	258.667	774.667	782	11370	22576	12526.7	1257.33	15194.7	13248	8767.33	14905.3	12760.7
288.29294/4.42	4091.33	8830	9139.33	2539.33	12940.7	15224	6795.33	1772	3617.33	1156	0	2183.33	2744	2124	794	1900	795.333	2948
288.35919/4.44	2458.67	11898	13258	3512.67	14023.3	8500	6758	1518	3538.67	0	0	0	1365.33	4636	1550	0	1337.33	4682
288.43291/4.43	0	15623.3	17399.3	8504	20064	12611.3	5276.67	3396	7728	5148	5494	7542	6681.33	6086	4815.33	4097.33	4357.33	4738
288.8396/0.42	11717.3	12012.7	14182	12020	13476.7	16459.3	14195.3	12170	12623.3	2169.33	6169.33	2078.67	2108	1804	2077.33	2436.67	2902.67	2993.33
288.87797/0.35	13104	5611.33	2314.67	3462.67	11888	7413.33	5612	868	3601.33	120	0	1693.33	2638.67	2029.33	1042.67	1209.33	1632	3373.33
289.02161/2.96	910.667	4812.67	5013.33	0	0	0	916	0	960.667	2547.33	698.667	4540	5212	4830.67	3920.67	4534	4735.33	5041.33
289.0372/4.89	0	5363.33	5696.67	3164.67	6760.67	4558	4530.67	0	1730	0	0	896.667	1337.33	1296	562	1254	603.333	1499.33
289.07572/4.87	13575.3	7336.67	6749.33	4868	9576.67	9210	2407.33	0	0	1009.33	0	2645.33	3898.67	3537.33	2152.67	2161.33	1163.33	3484
289.07586/4.59	36479.3	10204	4172	10680.7	15521.3	18679.3	10855.3	668	2258	0	0	3446	817.333	940	7646.67	1382	1481.33	876.667
289.07794/5.79	2425.33	6220.67	6010.67	4338	8697.33	5210.67	5767.33	1163.33	2374	248.667	0	1706	4106.67	3116	1392.67	2834	1305.33	3939.33
289.08064/4.14	17480.7	17607.3	18507.3	12340	20764	11520.7	10759.3	5169.33	14980	13863.3	14264	14976.7	12335.3	12824.7	13686.7	13588	13126	13198
289.08221/1.81	11058	9698.67	10790	6115.33	10338	3461.33	5240	3498.67	7593.33	4200.67	4423.33	3770.67	3324.67	3641.33	3538	3652	3545.33	4178
289.11078/4.36	15928	14408.7	14237.3	11004	21004.7	17854.7	13896.7	6893.33	15606.7	14254	10748	11994.7	11677.3	11673.3	12691.3	13067.3	12736.7	13496
289.11211/5.67	13321.3	11489.3	10996.7	9880	12005.3	11084	12320.7	3312.67	4387.33	2956.67	2752	6222.67	8525.33	10159.3	3085.33	5320	2994.67	7994.67
289.11217/5.96	134189	9770.67	10065.3	0	0	0	10990.7	2075.33	15466.7	4408	0	5104	4320.67	6324.67	4618.67	4465.33	4046	7027.33
289.14102/7.76	3110.67	3074.67	3073.33	2110.67	5188	3611.33	4652.67	1624	5927.33	3012	2195.33	2311.33	2953.33	4292	4256.67	5174.67	5278	6348
289.16311/4.14	5860.67	9508	9036.67	10038	22063.3	26821.3	15207.3	5929.33	21118	9876.67	8000.67	8370.67	6935.33	8438	7642.67	8035.33	8282.67	8818
289.16402/5.23	5428.67	5376.67	5310	3478.67	6496.67	7534	5508.67	2518.67	7272	6932.67	6997.33	7502.67	6272.67	6698.67	6662.67	6602	5990.67	6694.67
289.16424/5.78	3474	4149.33	3463.33	3232	7342	12871.3	3399.33	548	6010	4341.33	4585.33	5399.33	4135.33	4352	4190.67	3828	3948	3012.67
289.17647/12.28	807.333	1642	1562	1666.67	972.667	1131.33	1641.33	1550.67	1291.33	9503.33	5115.33	9938.67	2787.33	2740.67	9868.67	11817.3	3384	10440.7
290.09621/3.83	1838.67	6845.33	6791.33	5236.67	10450.7	8357.33	6229.33	943.333	2636	1036.67	0	2805.33	2298	3135.33	1106.67	2270.67	1019.33	3484
290.13842/4.56	2604	2866.67	2919.33	3114.67	5814.67	6192	3830	2872.67	7520	4760.67	5663.33	5806	4696.67	3873.33	4048.67	4747.33	4162	5055.33
290.86604/0.37	11455.3	10420	12439.3	15428.7	20285.3	15052	14262.7	7948	12051.3	37425.3	32516.7	36664.7	40212.7	37174.7	41466	39525.3	36459.3	39548.7
290.90771/0.45	36704	39330.7	36424.7	50336.7	25357.3	37604.7	39212.7	60820	47982.7	0	1831.33	152.667	0	0	198.667	0	592.667	0
291.00627/0.48	5283.33	5572.67	6108	6850	7978	1274.67	5821.33	5726	3416.67	6497.33	6524	6286.67	6762.67	6274.67	6170	6601.33	7178	6536.67
291.01747/3.68	22272.7	14978	12405.3	5209.33	11264.7	6458	6472.67	0	1617.33	0	0	0	276.667	0	0	0	0	0
291.01876/1.64	32494	5966	6057.33	5554.67	8493.33	7032.67	5520	1760	6892.67	1826.67	1096.67	2497.33	2915.33	2829.33	2131.33	3276.67	1708.67	2890.67
291.04745/5.01	0	21441.3	23088	0	0	0	20024.7	5710	25268.7	5079.33	2670	8274.67	6889.33	8259.33	5361.33	6486	6983.33	9028
291.07093/4.85	13300.7	14242	16372	0	9689.33	3004.67	15736	9209.33	8327.33	18030.7	18684	19204	16368	16879.3	18212.7	19580	19218.7	18066.7
291.09119/4.7	13374.7	11416	13183.3	1438.67	4217.33	0	0	0	0	4111.33	3510	7126	5122	4536.67	1589.33	3956.67	2854.67	4348.67
291.12751/5.54	4093.33	4930.67	5758.67	3729.33	6354	0	1443.33	1596.67	3232.67	5748.67	2165.33	5324	7890	7606	3123.33	6380	2544.67	9008.67
291.15681/7.28	4204.67	4778.67	4357.33	2403.33	6007.33	4038.67	4308	2040	5032	5103.33	3365.33	3359.33	4230	3916	5382	4981.33	5384	5330
291.15684/11.14	15396.7	14142	13836	15748	13918.7	13422.7	14632	13535.3	13104.7	11436	10717.3	10686.7	1193.33	14068.7	11652.7	11680.7	12488	12615.3
291.19516/9.17	49448	66331.3	59015.3	526.667	5420	2201.33	14342	8019.33	6823.33	62370.7	47401.3	51591.3	4416.67	54916	54219.3	56582.7	70150.7	65532.7
292.15418/4.2	5002	5258.67	8551.33	8496	15186	0	1470	3268	8996	8369.33	7648	8920	7872.67	7055.33	8170	8026	8032.67	8175.33
292.81857/0.36	10244	7808.67	8748	7171.33	13206.7	5434	6894	1029.33	5320.67	1060	0	868	2203.33	2223.33	950	2061.33	1012	3216
292.92326/0.39	9146.67	7325.33	9428.67	13816	6458	8856.67	9804	12718.7	10123.3	416.667	1676.67	654.667	202.667	231.333	0	192.667	439.333	1006.67
292.99059/3.34	0	0	122.667	15712.7	6111.33	0	1351.33	3267.33	0	0	0	0	0	0	0	0	0	0
293.00645/1.53	362.667	722	259.333	0	530	0	0	0	354.667	40984.7	42908	13997.3	51473.3	42310	45712	46983.3	44418	42449.3
293.00665/1.92	26352	22990	21306	17623.3	32892.7	22718	28383.3	8052	29234.7	27719.3	33210.7	17802	41305.3	34247.3	38020.7	36742.7	36716	34808
293.03217/3.69	0	2426	7364.67	1472	8998	8291.33	7540.67	1964.67	8328	1989.33	231.333	1443.33	3412.67	2553.33	2110	3418	1854.67	3480.67
293.09963/3.4	6288.67	6628	6946	0	0	0	1438.67	332.667	0	6404.67	6182	3096	3870	5012	3332	5494	3340	3861.33
293.12544/5.04	5908.67	5528.67	4311.33	1159.33	2504	0	461.333	314.667	1219.33	5631.33	8778	9729.33	8479.33	4964.67	7288	6894.67	6689.33	7523.33
293.17288/5.93	6903.33	5984	6954	5279.33	11348.7	9623.33	7873.33	3264	9964	7484.67	5442.67	5678	7344.67	7580.67	6664.67	7190.67	7882.67	8366.67
293.17964/14.19	4332.67	5740.67	4114	3972	5692.67	7862.67	3389.33	1203.33	2436	1417.33	1506.67	2038	1521.33	2184	1340.67	1758.67	1747.33	2356.67
294.05526/3.69	3056	3247.33	3462.67	12623.3	15037.3	19487.3	7958	4454.67	8954	2690	2838	3056	2540	2306.67	2617.33	2837.33	2800.67	2957.33
294.13346/1.75	21360.7	22704	23428.7	0	1056.67	0	0	0	310.667	7941.33	7350.67	4557.33	5604.67	5662.67	5328.67	4336	3982	4362.67
294.16992/3.92	55732.7	52822.7	57978	23618.7	36560	0	227.333	0	918.667	46463.3	42343.3	45425.3	42624	42928.7	46248.7	49127.3	46168	51988.7
294.87528/0.37	11584	15294	16443.3	8491.33	14353.3	13346	10962	1072.67	3759.33	2703.33	1344.67	2271.33	855.333	1343.33	716	1063.33	0	1554
294.94958/0.29	6308	7846	9010.67	4788.67	8074.67	3339.33	722	0	3076.67	2456	1170.67	1721.33	3511.33	3656	1208	2486.67	1082	3513.33
295.06877/4.26	3628.67	8573.33	8420	6128.67	7607.33	7851.33	7880.67	2112	6351.33	4248	1275.33	3684	4189.33	4038.67	2672.67	3923.33	3172	4208.67
295.07188/5.91	430	1236	2522.67	0	0	0	0	0	0	2152	964	2351.33	728.667	496.667	1362	0	548	743.333
295.07941/3.93	7863.33	7638.67	7624.67	11916	17732	20958.7	16274.7	6795.33	15417.3	6152.67	1196.67	2784	2380.67	0	3067.33	6326	6543.33	1467.33
295.0914/4.11	10934.7	10819.3	11499.3	0	19898.7	12876	15510	4706.67	18740	7534	8634	10398	8430.67	7250.67	10508	12738.7	11233.3	13047.3
295.11268/4.68	5090	5540	5242	4750	6811.33	6742.67	5653.33	3867.33	6021.33	6102.67	4704	4539.33	5446.67	5651.33	5702	4005.33	6922.67	5850
295.14661/4.61	9614	11431.3	15719.3	0	0	0	0	0	0	57071.3	54565.3	67508	56828.7	54595.3	59848.7	58221.3	53180.7	60329.3
295.15898/8.23	105.333	0	0	0	0	0	0	0	0	0	0	0	0	0	0	0	0	0
295.18829/5.58	12116.7	12956.7	14246.7	6805.33	24111.3	16316.7	11550	2833.33	16236.7	16474.7	12302	13820	16681.3	19031.3	15618.7	18237.3	17665.3	22314.7
295.22492/14.89	725.333	656.667	527.333	481.333	683.333	543.333	487.333	470.667	0	4737.33	9762	7527.33	1741.33	8065.33	6090.67	6043.33	8390	9257.33
296.02963/4.08	78417.3	7631.33	7684	3327.33	4049.33	8306.67	5635.33	1436	7660.67	1826.67	902	2560	3312.67	2723.33	1881.33	2696.67	1354.67	3278.67
296.06185/3.15	4426	4045.33	4037.33	5532	5271.33	6418.67	3336.67	2428	5918	1498.67	1187.33	1928	1506.67	1492	1863.33	1760.67	1714.67	2148
296.07151/0.46	4466	4754.67	5942	0	0	0	0	0	0	6211.33	3347.33	6842.67	4998	5093.33	4932	5500	5002	6413.33
296.07583/4.98	5750	0	954	1852.67	0	5130	0	768	0	2624.67	0	1806	1688.67	0	0	969.333	934.667	1150.67
296.08933/0.68	7170.67	7106.67	9334	1771.33	1794	0	0	0	0	5694.67	5902	8162.67	5280.67	4778.67	4484.67	5951.33	4923.33	5345.33
296.16428/0.75	3295.33	9150	10144	5102	5711.33	0	449.333	551.333	4704	3493.33	3582.67	6826	4589.33	4974	4887.33	5498	3936.67	6121.33
296.19682/0.55	14314.7	13136	10298.7	15563.3	12468.7	22392.7	10764.7	13562	17692	17339.3	8438	12584	10832	10036.7	7488	6852.67	13028	10054.7
296.25834/15.1	110	0	208.667	0	0	0	58	0	0	18754	17488	25367.3	0	18904	22618	19690.7	16681.3	21550
296.81172/0.37	1159.33	1762	2160.67	1299.33	4714.67	3274	2035.33	442.667	1632	7006	5636.67	6842.67	6780.67	6090.67	6794.67	6767.33	5493.33	7380
297.03701/3.61	117778	11186.7	11075.3	0	0	0	9701.33	3230.67	11637.3	4852.67	1818.67	4054.67	5070.67	4970.67	4462.67	5004	4015.33	5041.33
297.03716/3.44	0	12352.7	11645.3	5886.67	19212.7	15356.7	12626.7	4223.33	10192.7	6656	6448	8574.67	4746.67	5394.67	4214.67	3756	3906	2409.33
297.08235/15.32	1682	1391.33	1517.33	1187.33	1216.67	1011.33	1420.67	1248	1252	16978	12560	9735.33	0	15463.3	15310.7	10220	14738	10395.3
297.08249/13.52	1956.67	2108	1674.67	1429.33	1602.67	942.667	1720	1656.67	1441.33	18570	16928.7	10380.7	144	18337.3	18762	13131.3	16462	13676
297.106/0.55	8380.67	8318	7323.33	5192	9878.67	12318	10910	8877.33	14166	3229.33	2391.33	3326.67	4900	4109.33	3732	7014	3915.33	6913.33
297.15367/11.73	5619.33	30450	30094.7	23128.7	49596.7	40373.3	34059.3	7097.33	40375.3	12586.7	5569.33	15164.7	9052	11064.7	5721.33	12917.3	7232.67	13967.3
297.18073/0.56	14913.3	12932.7	13855.3	5046	5613.33	0	0	0	0	14926.7	12350.7	16954	10769.3	12063.3	11463.3	11519.3	11858.7	12095.3
297.24048/14.42	21005.3	20447.3	20616.7	22090.7	21635.3	20684.7	22948	21757.3	20957.3	53380.7	30018	39350.7	3005.33	29311.3	39650	28944.7	31949.3	31981.3
298.07084/3.07	4240	4740.67	5530	2878	7071.33	352.667	3730.67	2862.67	5699.33	26317.3	26044.7	22054	2907.33	9835.33	10816.7	14442	11310	14488.7
298.27399/16.04	478	874.667	702.667	0	130.667	189.333	225.333	0	0	18018.7	14487.3	21974	170	16076	19572.7	19143.3	11974	20132
298.34712/11.76	239449	244574	244522	236967	234388	226952	240402	228197	233962	214817	209195	222655	99.3333	295256	274057	261180	262647	251715
298.87931/0.36	41661.3	31868	34639.3	32328.7	52651.3	52820.7	45044	28833.3	42406.7	4704.67	11873.3	5441.33	3956.67	2422	3594.67	5306.67	5218	5722
298.98494/0.96	77972.7	35412	36868.7	24938.7	55678	41698.7	31423.3	2027.33	42482.7	15874.7	10102	20278	14360.7	10078	12196	11804	8445.33	17663.3
298.98765/0.47	2338.67	2617.33	3019.33	0	0	0	0	0	0	5570	5560.67	5542	5077.33	6181.33	6142.67	5972.67	5805.33	5400
299.11013/7.41	4501.33	6667.33	6096.67	2382	6692	4368	2814.67	4118	4677.33	5076.67	4986.67	6056.67	9847.33	7070	8803.33	6987.33	6262.67	5348.67
299.19798/13.1	0	1496.67	2278	0	224	164	308.667	604	506.667	22722.7	15986.7	15719.3	1104.67	13993.3	22714	18988.7	14231.3	16408
299.19808/11.04	0	2244	2555.33	0	0	0	0	0	0	5966.67	6071.33	7148	0	5097.33	5291.33	5991.33	6688	7680.67
2-Amino-3-methyl-1-butanol	273111	294167	292748	1791.33	2016.67	2644.67	229794	212292	1055.33	315373	243362	267055	260496	252083	257685	265788	256805	281573
2-Aminoheptanedioic acid	16580.7	13858	14094.7	8695.33	20878	15890.7	11161.3	2840.67	14685.3	9213.33	4331.33	7766.67	6961.33	1633.33	4736.67	7575.33	1110	8172.67
2'-Deoxymugineic acid	29883.3	28798	25414	4630.67	45862.7	31524.7	40153.3	30904	52550	9131.33	8625.33	10621.3	13347.3	12186	9155.33	40721.3	12015.3	35234
2-Hydroxy-4-methoxyacetophenone 5-sulfate	271779	7116	6976.67	4517.33	6666.67	5358	5864	2864	2056.67	3276.67	1452.67	1581.33	3678.67	4208	2702	4334	4394	4499.33
2-hydroxyhexadecanoic acid	1187.33	4643.33	4668.67	19086	22334	34488.7	9720.67	0	3999.33	1879.33	890	1356.67	1855.33	1965.33	1156	2432.67	1269.33	3154
2-Indolecarboxylic acid	31852	44335	53464.3	52051	82053.3	59143.7	66843.3	51183	90950.7	44961	48400.7	36688	31302.7	32876.3	31032.3	45698.7	37084.7	44236.7
2-Isopropylmalic acid	39710	4218.67	6737.33	3076.67	9536.67	8151.33	5916.67	2310	5262.67	4482.67	1560.67	1339.33	3736	3655.33	3450.67	2484	1779.33	4074
2-Methoxy-(3 or 5 or 6)-isopropylpyrazine	8196.67	7460.67	8082.67	5571.33	7000.67	8562	6280.67	4254.67	6512	4406	3104	2982	2948.67	3988	3748.67	3799.33	3860.67	3952.67
2-Methylbutyrylglycine	168.667	5084.67	7658.67	0	0	0	0	0	0	19488	5403.33	13208.7	15039.3	13061.3	15846	14771.3	7609.33	14342
2-Methylcitric acid	4193.33	4992.67	7714.67	5780	11076.7	10503.3	7297.33	3082	8710.67	3734	2290	2770.67	3336.67	2550.67	2700.67	3200.67	1612.67	3702.67
2-Methylene-4-oxopentanedioic acid	9992	9856.67	9282	512	349.333	862	7512.67	4485.33	272	12809.3	13650	13045.3	7303.33	9855.33	10148	10028	9753.33	11498.7
2-Methylpropyl 2-aminobenzoate	13605.3	11894	10670	11636.7	11042.7	10060	10584	10686	9125.33	8184.67	8018	15906	4217.33	12402.7	11031.3	10352	10865.3	9504
2-octynoyl-HSL	13738	13390	14528.7	36469.3	106633	48253.3	14263.3	15306	13833.3	12801.3	12078	11829.3	12609.3	12556	13130.7	12877.3	12839.3	13474
2'-O-Methylcajanone	6098	10606.7	13577.3	6909.33	11780	15288.7	4900.67	6738	4117.33	41911.3	48632	32506.7	0	20414	21020	15052	24788.7	21396.7
2'-Oxoaloesol 7-glucoside	10484.7	0	312.667	0	0	0	0	2021.33	520	0	2436.67	1853.33	3890.67	5782.67	3772	3857.33	4297.33	2124
2-Phenyl-4-pentenal	8512.67	8715.33	10186.7	8186	8130	7156.67	7316.67	7036.67	7808	10268	9073.33	8592.67	1442	11160	12226.7	10474	9931.33	9986.67
2-Phenylethanol glucuronide	1185.33	10782	10042.7	19797.3	8826.67	67440	13379.3	3666.67	9757.33	6251.33	5985.33	6766.67	4872.67	5092.67	4790.67	5756.67	3796.67	6410
2-Phenylethyl 2-aminobenzoate	127471	130873	145788	32718	42304.7	0	0	0	0	101889	82372	69036	28871.3	85762.7	89402	95978.7	93935.3	93725.3
2-Phenylpropionaldehyde dimethyl acetal	657.333	778	1108	646	816.667	562.667	609.333	646	693.333	5534.67	7539.33	2725.33	2064	3777.33	6296	5652.67	5590.67	3819.33
2-Tetradecylcyclobutanone	26581.3	28640	38720.7	20709.3	18069.3	14073.3	15078.7	17696.7	18763.3	27082	11665.3	14382	16228	8464	6838.67	7653.33	8640	4666
3 Hydroxycoumarin	1921.33	2044	1952.67	0	300	2292.67	0	0	0	6965.33	6814.67	7962	4917.33	4624.67	5132	5608.67	4582	5606.67
3-(2-HYDROXYPHENYL)PROPANOATE	17868.3	9340.67	5359.33	6356	10368.7	8115	5821.67	1982.67	10440.7	3768.67	3662.67	3704.33	2672.33	3443.67	4900.67	3590.33	3754.33	3884
3-(3,4-Dimethoxyphenyl)-2-propenoic acid	11932.7	14747.3	14330.7	9323	24463.3	16421	9503.33	4115	14174	17573	14114.3	20023	9318.67	11893.7	11555.3	13108	12245	14620.3
3-(4-HYDROXYPHENYL)LACTATE	42748.7	5058.67	5642	7482	11860.7	14636	10026.7	4412.67	10520.7	4786.67	3572	4505.33	3680.67	3809.33	4376	3326.67	4590.67	5884.67
3,3',4,4'-Tetrahydroxy-2-methoxychalcone	459.333	3186	4178.33	6116.67	11900.7	9162	4833.67	2425.33	7868.67	5310.33	6219.33	7097.33	1040.33	5252.33	5429.67	6269.67	4730.67	6077.67
3,3',4',5,6,8-Hexamethoxyflavone	5192.33	7454	7749.33	11422	16850.7	8715.33	7868	3137	8228	5065.33	4745.33	4876.33	4792.33	4515.33	4717	4749.67	4184.67	5024
3,3'-Dihydroxy-4',5,7-trimethoxyflavan	12943.3	13114	13721.3	10874	15804	7612	9821.33	5048	13724	6722	5414.67	5792	3247.33	6423.33	5473.33	5461.33	5587.33	6202.67
3,4 Dihyrdoxybenzoic Acid	6962	930	736.667	4565.33	7386.67	6932.67	8316	2504	9708.67	792.667	436.667	959.333	633.333	922.667	762.667	651.333	548	1049.33
3',4',5,7,8-Pentamethoxyflavanone	5308	5203.33	4857.33	1640.67	6763.33	7588.67	3315.33	1884.67	4437.33	5760	5940.67	5361.33	5050	4582	5395.33	4849.33	5603.33	5356
3',4',5'-Trimethoxyflavone	0	1158.67	841.333	0	604.667	274.667	1849.33	1222.67	1756.67	6399.33	4113.33	7401.33	1902	5734	5254	6156	6574	6829.33
3,4-Dihydroxybenzaldehyde	114465	73259.3	72543.3	56149.3	104969	101229	75344.7	33411.3	102067	38633.3	43350.7	52888.7	38490	35864	36068	40624	26400.7	43593.3
3,4-Dihydroxycinnamoyl-(Z)-2-(3,4-dihydroxyphenyl)ethenol	1363.67	10607.7	11202	3680	11180.7	10715.7	8400.67	4009	11973.7	36644.7	40287.7	49164.7	3816	36279.7	34253.3	37516	37207.3	43157
3,4-DIHYDROXYPHENYLACETATE	28101.3	14183.3	14761.3	10234.7	16817.3	0	1386	1608	2430.67	8202	9462.67	10951.3	8571.33	7340	8242	9076	5321.33	9349.33
3,4-Methylenedioxybenzoic acid	6191.33	11713.3	12992.7	2088.67	4066.67	3373.33	12593.3	2284.67	16962	7627.33	7741.33	10072.7	7341.33	7058	6984	7590	5542.67	8426.67
3,8-Dihydroxy-9-methoxypterocarpan	921.333	589.333	660	188	428.667	0	0	0	0	4644	5502	4145.33	0	5172.67	6145.33	6275.33	5784	6288.67
3-[4-Hydroxy-3-(3-methyl-2-butenyl)phenyl]-2-propenal	3238	2274.67	2718.67	0	0	0	0	0	0	7054.67	5368	5338	6240	5507.33	6532.67	7273.33	6416.67	7053.33
300.01898/0.84	10504	3520	3577.33	0	0	0	6678	1400.67	2881.33	6493.33	6809.33	8168.67	5970	6439.33	6117.33	4638.67	6198	7777.33
300.01914/1.31	17650	15498.7	14538	0	0	6135.33	13472.7	4304	16513.3	7423.33	3166	8219.33	10136.7	10168	7124	12566.7	9810.67	12221.3
300.02258/1.69	38534.7	10732.7	10512.7	0	0	0	9926.67	3912.67	12272.7	5393.33	5466	6954	5167.33	5000	4544	5074.67	4456	5283.33
300.14378/0.58	6355.33	6570.67	6826.67	792	0	0	571.333	0	454.667	5005.33	4248.67	4124	6179.33	5658.67	4952	9154	4363.33	8816.67
300.19631/3.95	6584.67	4251.33	8040	2484.67	2783.33	0	0	0	0	5623.33	5152.67	6451.33	4872	4701.33	5639.33	5772	5152.67	5525.33
300.89476/0.35	0	3674	0	7768	14640.7	12220	8686	5499.33	10581.3	17624.7	16734.7	30634	36045.3	23083.3	21458	36172	21102.7	23856.7
301.03201/0.93	9514	13268	12527.3	0	3498.67	4522.67	13900	6223.33	17727.3	12324	12277.3	13193.3	10948.7	10765.3	3484.67	10556.7	3692	11679.3
301.03677/22.41	4314.67	4968.67	4714	5258.67	5316.67	5520	3588.67	6149.33	5048	4851.33	3766	5319.33	2782	0	0	0	0	0
301.21222/16.79	3507.33	4540.67	4223.33	3930	3870	4635.33	3463.33	3378	3258.67	33214	19360.7	48699.3	35670	26425.3	25710	19754.7	14089.3	24804
301.21369/12.16	662.667	8604.67	18694.7	0	432.667	618	540.667	862	921.333	98040.7	70538	71340	2422.67	93562	103981	100512	108608	121791
301.21374/11.86	472.667	23539.3	39222.7	0	290.667	714.667	554	638	746.667	116622	80107.3	79083.3	499.333	115463	121419	115923	130084	141013
301.21375/13.23	442	1413.33	1936.67	409.333	1274.67	935.333	1004	899.333	1188	24297.3	16733.3	20155.3	101842	23319.3	30922.7	22534.7	19276	24492.7
302.08188/5.06	19294.7	11907.3	17768	0	29104.7	0	28527.3	12636.7	35094.7	8387.33	9102	16366.7	9821.33	5056.67	8142.67	8750.67	9463.33	7331.33
302.1386/2.71	127433	125917	150152	30760	45061.3	0	0	0	0	112801	88520	90716.7	76298.7	97784.7	99089.3	109451	104439	109589
302.1386/2.92	118643	122004	147892	29439.3	45284	388.667	0	0	860.667	95322.7	28730.7	132882	21050.7	72758.7	78986	89658	78952.7	89003.3
302.15848/4.5	3356	3375.33	3624	0	0	7185.33	0	0	0	5857.33	5195.33	5668	6327.33	6519.33	6655.33	5571.33	6147.33	5884.67
302.19628/5.86	4600	4946	4333.33	1834.67	4084.67	2980.67	2212.67	936.667	3541.33	6160	4236	4640	5084.67	5544.67	5611.33	6250	6135.33	7008.67
302.68063/22.54	572.667	4150	4286.67	5323.33	10091.3	9094	4281.33	2926.67	8192.67	4238.67	4791.33	5193.33	3677.33	4032	3360	3954.67	2716.67	4041.33
302.84723/0.36	5172	15056.7	13367.3	14218.7	27959.3	33293.3	17276	2310.67	19203.3	5657.33	2731.33	7491.33	9015.33	8043.33	10488	8382.67	6674.67	12504.7
303.05542/1.74	7174	37275.3	37612	27632	56900	34046	37076	16874	48056	26037.3	30264	34076	27260	27083.3	27696	28864	19337.3	31060.7
303.09134/4.77	1.77392e+06	4220.67	4318	6100	9717.33	12409.3	7288	3774.67	7360.67	3669.33	3008	3715.33	3875.33	3442.67	3774	3954	2247.33	3841.33
303.09137/2.75	5394	34649.3	34447.3	24574	44237.3	26266.7	24313.3	6009.33	29964	25320.7	19897.3	20384	24964.7	23665.3	24222	25670.7	20712	28392.7
303.09139/3.68	62857.3	4380	6611.33	3564	10619.3	10416.7	8598	3507.33	9777.33	1358	6495.33	3363.33	1620	3284	4176.67	0	0	3548.67
303.0914/4.04	96605.3	9891.33	9042	0	2762.67	0	8096	3293.33	11026.7	7393.33	4655.33	7589.33	8558.67	8358.67	8678.67	5756	5319.33	10176.7
303.09143/2.17	5012	11970.7	12610	9207.33	17649.3	15357.3	11983.3	4748.67	14098.7	2884.67	3565.33	3599.33	2630	9033.33	8170	5817.33	1642	6426
303.28952/0.27	9922	12230.7	10800.7	9336.67	9868	6384	6426	9896	6716.67	5200	9494.67	7933.33	6010.67	4144.67	3331.33	3020.67	3341.33	2570.67
303.28959/16.44	21788	21246	21576.7	21306	21140.7	20775.3	20116.7	20263.3	21368.7	22732.7	20968	26038.7	2084	31542	28354	27475.3	26870.7	26928.7
303.42601/4.77	1894.67	5923.33	5878.67	0	0	0	5746.67	2198.67	7407.33	5824	4516.67	6494	5762	6016	5522.67	6496	4234.67	6069.33
303.64967/4.77	4843.33	21605.3	21642	16042.7	30562.7	30727.3	15700.7	8659.33	27736.7	20803.3	20908	23448.7	18638	17374	19828.7	19172	12321.3	20860
303.64992/4.77	0	24568	26212.7	22026	48832.7	41804.7	33714	13832	43400	18500	17470.7	19170	15928.7	15888	15906	17016.7	13385.3	19749.3
304.19043/5.9	2857.33	4279.33	5036	0	434	420.667	0	0	0	14647.3	10615.3	13155.3	12492.7	11334	12911.3	12708.7	12281.3	14700.7
304.19046/4.9	22304	25984.7	32699.3	2172	4427.33	0	0	0	0	52820	42364	44968	68204	55867.3	62652	63810	56446.7	66607.3
304.19047/4.66	24998	29316	34449.3	3498	3402.67	0	0	0	0	54624	46833.3	47317.3	60473.3	52663.3	60690	61691.3	56745.3	70272.7
304.24835/14.51	6083.33	5722	5700	5232	5827.33	5120	5562	5003.33	4899.33	5304.67	5305.33	5606	0	6912	6821.33	6703.33	5991.33	6724.67
304.29873/11	7820.67	7209.33	7637.33	7520.67	7352	7605.33	7663.33	7632.67	6980	21590	9164.67	14488	0	11281.3	29786.7	14023.3	11317.3	10596.7
304.9316/23.69	4840	4520.67	5053.33	4766.67	4440	4534.67	4217.33	4560	4994.67	5075.33	5471.33	6500.67	5961.33	5424	5160.67	4605.33	4129.33	4924
304.9734/20.13	3245.33	3676.67	3954	4246.67	4807.33	4554	4924	4546	5026	4606	5149.33	5508	1256	4964.67	4766.67	4688	5624	5648
304.98746/1.9	15218	3190.67	2348	0	0	0	0	0	0	6666	5549.33	6403.33	6460	5321.33	6186.67	6560.67	3906.67	6352.67
304.98757/1.5	218.667	5995.33	6369.33	3422	9080.67	7808	6481.33	2972.67	8560.67	4684.67	4492	5276	4752	4869.33	4804.67	5218	4420	5038.67
305.06898/1.65	9876.67	9964.67	10196.7	10876.7	16791.3	19094.7	8855.33	4738.67	14574	4792.67	4531.33	3554.67	3257.33	3577.33	3659.33	3872	4118.67	3868
305.07072/3.78	581113	15718.7	17994	6140	12863.3	4095.33	16132.7	6821.33	20258.7	12917.3	12468	15260.7	11929.3	11285.3	11174.7	12026.7	9746.67	11990.7
305.0708/3.59	0	36387.3	16848	9122.67	19294.7	15319.3	12729.3	3498	14980.7	3698	2672	7370	9792.67	9444.67	3594.67	10835.3	5821.33	10922
305.071/3.24	11593.3	0	0	0	0	0	0	0	0	0	0	0	0	0	0	0	0	0
305.10516/3.54	7227.33	9142.67	9873.33	7564.67	14846	13922	7248.67	4226	10645.3	7105.33	5735.33	6552.67	5407.33	5358	5379.33	6826.67	5724.67	6511.33
305.10543/4.68	9292.67	8849.33	8620.67	8604	16716	13403.3	6803.33	3422	8910	8540	4452	6696.67	7519.33	7190	7389.33	8012.67	7774	7630.67
305.10678/3.82	47355.3	0	0	0	0	0	0	0	0	0	0	0	0	0	0	0	0	0
305.10686/4.94	99974.7	5942	5968	4179.33	8583.33	7428	5395.33	2427.33	6944	6198.67	1918	8076	6320.67	5958	4328	6026.67	3379.33	6370.67
305.10694/4.46	253438	8687.33	8958.67	497.333	0	6305.33	10600	5260	12178.7	11322.7	11888	13535.3	10570.7	9678.67	10457.3	11745.3	6355.33	11251.3
305.10709/2.98	40160	26539.3	27516.7	14650	30165.3	26586.7	24270	11688	31726.7	18843.3	17897.3	23074.7	17473.3	16175.3	17112.7	16658	12587.3	18263.3
305.10713/1.75	41098	18510.7	8445.33	4048.67	5793.33	3058	4060.67	1078.67	3728.67	1676	1460.67	1197.33	630.667	489.333	835.333	433.333	438.667	450
305.15643/3.15	5675.33	4819.33	5496	3150	10032.7	7654	5408.67	2866	8012	3857.33	2257.33	2896.67	1451.33	1951.33	4969.33	2172	2636	2371.33
305.24498/17.08	2924	4393.33	3188	2498	3060	3548	2173.33	1824.67	3022.67	36750.7	24538.7	49370	2632	34059.3	40058.7	31681.3	20122	37672.7
305.24528/0.46	5928.67	5055.33	4852	4226	3208.67	2826.67	4268	2802	3722.67	2911.33	2688.67	2751.33	2675.33	1919.33	2047.33	2001.33	1101.33	1436
305.96044/22.05	9470	10148.7	10426	10042.7	9989.33	10544.7	10310.7	10930	7949.33	9956.67	11302.7	9328.67	6704	2597.33	2743.33	0	0	3037.33
306.00605/3.55	24746	8216	7848	6606.67	12455.3	11292	8067.33	4185.33	9766	7412	6625.33	7462.67	6224	5968.67	6244	5996.67	4374	7375.33
306.00618/3.36	0	5813.33	4877.33	3018	8123.33	6537.33	1707.33	2843.33	6345.33	3408.67	4264.67	4519.33	2775.33	3281.33	2960.67	2725.33	1934.67	3106.67
306.02611/3.79	13440.7	5422	5233.33	2372	5912.67	2283.33	4916.67	1528	6328	5265.33	5432.67	6998.67	4934.67	5233.33	4750	4184.67	3018	4979.33
306.16974/4.84	72748.7	67057.3	74729.3	74478.7	132458	1880	15700.7	26677.3	80526	103823	96099.3	104886	92098.7	88467.3	92585.3	101579	91300.7	104647
306.1717/4.72	28920	6596.67	7058	7537.33	10234.7	7342	7469.33	4720	6602	4087.33	4224	4224.67	3454	3324.67	3201.33	3338	1807.33	3018.67
306.24282/8.54	0	0	0	0	0	0	0	0	0	11422	10058.7	15887.3	1779.33	9714	15084.7	14322.7	7725.33	15694.7
306.26395/10.14	6077.33	6277.33	4628	1308	3521.33	2399.33	2876	1990.67	2940.67	5301.33	3030	4173.33	0	4627.33	6944	4124	5290.67	4010.67
306.88209/0.42	6680.67	6492.67	5742	4349.33	6079.33	10181.3	7040.67	11294.7	9810.67	0	219.333	0	0	0	0	0	0	0
306.91975/21.98	4472.67	3039.33	5356.67	4098	3771.33	4566	5186.67	1414	5532	3138	4228.67	3260	3656.67	3937.33	3834.67	4077.33	2612.67	4036.67
306.93726/0.25	7909.33	4825.33	6103.33	4920	6541.33	6404	6336.67	3891.33	6738	4830.67	4668.67	4850.67	1180	3874.67	4042.67	4050.67	2796	4202
306.93813/2.94	6453.33	3782	3826.67	1578.67	7950.67	5546.67	5960	0	7521.33	2743.33	3815.33	6074	2942	2860.67	1366	2940	1544	3431.33
306.9855/1.1	40836.7	38248	39606	28646.7	55949.3	50618.7	43738	12460.7	48467.3	16600	18814.7	8772.67	16031.3	16232.7	15392.7	16102	15086	16269.3
307.03349/1.92	5198.67	4448.67	5145.33	4982.67	5620	5607.33	4776	4194	5940.67	3097.33	3214.67	2965.33	2511.33	3009.33	2909.33	2886.67	3014.67	3079.33
307.04491/1.24	0	5276.67	7790	2011.33	11543.3	9452	5041.33	3794.67	6311.33	2390.67	2396.67	2816	0	2226.67	2593.33	2729.33	0	0
307.08637/4.12	59828	31746.7	25934	20917.3	30401.3	20692	17400	9910.67	13659.3	6585.33	8324	6753.33	4608	4097.33	3865.33	3810.67	2844	3302
307.08743/3.67	14084.7	20380.7	22418	15944.7	28947.3	26798.7	18880	9448.67	22147.3	12406	8994.67	13955.3	10311.3	10153.3	11012.7	10883.3	10863.3	11370.7
307.11156/4.62	14116	5386.67	13727.3	4344	5203.33	0	16151.3	2694.67	11226	13902	17034	24993.3	18140	20139.3	19018	17762	23134	20619.3
307.12229/4.48	95738.7	2788.67	0	4278.67	0	0	2602.67	0	2882.67	5032	5512	5759.33	6653.33	4408	4783.33	4596	4896.67	7070
307.16867/1.96	16762.7	18465.3	18629.3	12448.7	20674.7	16485.3	15970.7	7035.33	18930.7	8069.33	6658	6266	7140.67	7156.67	6361.33	7612	7058	7298.67
307.1768/1.65	5566	2014.67	6188	1528	8190.67	5277.33	2006	0	5151.33	3023.33	1650.67	1845.33	3424.67	2100	0	3302	0	0
307.26082/0.48	35776.7	36060.7	32590.7	31231.3	22142.7	19416.7	31500	20843.3	30478.7	21850	18426	19003.3	15077.3	10252.7	10620.7	4979.33	7329.33	6728.67
308.0701/0.66	16600.7	8060	7900.67	8206.67	9253.33	8346.67	9866	5846.67	8604	5441.33	4006.67	1960	0	4212.67	3916.67	1990.67	4400	2191.33
308.08311/4.12	7093.33	18897.3	19190	11526	21496.7	13330.7	10241.3	5308.67	14946.7	18834	21072.7	24328	15799.3	14776	15410	15695.3	11042.7	18062.7
308.11453/0.63	6737.33	7716.67	7315.33	7398.67	7886	7430.67	7760	5690.67	7306	5620.67	4182	5475.33	5080	5569.33	5485.33	6116	3232.67	5562
308.1236/5.05	5488	7944.67	7765.33	0	5793.33	0	4769.33	2269.33	11577.3	5314	6298.67	9875.33	5854	5166.67	4510.67	4654	4695.33	4672.67
308.1854/4.62	698846	667451	736640	272491	347032	600.667	173.333	502	4365.33	879189	796477	880639	801889	784911	820535	828698	838779	919761
308.98045/1.53	0	0	0	0	0	0	0	0	0	6046.67	6344	2895.33	6258.67	5010.67	5388.67	5312	5669.33	5755.33
309.00159/0.67	11168.7	11088	11849.3	14120	16520.7	16690	12166.7	8319.33	14496.7	3306.67	3514	4412.67	3057.33	2990.67	2760.67	3008.67	3230.67	3145.33
309.02944/0.73	1252	0	0	0	0	0	0	0	0	0	2051.33	3920.67	6757.33	1922	2040.67	4580	0	3935.33
309.0453/8.92	2304	3274	2806.67	0	314	0	2515.33	1739.33	1288	3521.33	4087.33	6387.33	1260	3121.33	8365.33	8885.33	7115.33	6506.67
309.06655/4.59	5532.67	4474.67	5032	585.333	0	2543.33	3588.67	2902.67	0	4738.67	4972.67	3570	5906	5163.33	5436	5285.33	5682	5356
309.12565/4.35	629.333	1353.33	641.333	0	0	0	0	0	0	11328	8901.33	7488	4884	5556	6041.33	5985.33	3344	4767.33
309.17473/13.02	6505.33	10640.7	12915.3	7702	9644.67	10810	8758	5142	8921.33	10653.3	11036.7	11850	9214	8937.33	10090.7	9040.67	6334	8832.67
309.20407/11.49	14118.7	15182	13964	345.333	6740.67	1523.33	1507.33	736	843.333	8384	8997.33	10207.3	1730.67	13086.7	11240	11172.7	15866.7	12952.7
309.25849/16.78	1949.33	2565.33	1882.67	1135.33	1266.67	1378	1462.67	443.333	852.667	15972.7	11263.3	16585.3	0	16116.7	17675.3	15088.7	11116.7	17880.7
310.12833/0.68	66628	63169.3	65212.7	61050.7	89248.7	948	7533.33	19525.3	42083.3	7604	8700.67	14694	10812.7	10836	9074	11014	12535.3	12065.3
310.14354/6.75	380	566	0	0	0	0	0	0	0	4469.33	5706.67	6603.33	6967.33	4287.33	5944	6703.33	6133.33	7339.33
310.86006/0.34	13728	8325.33	8676	7352.67	11917.3	11510.7	9028	4420.67	10655.3	7604	7986	9155.33	6827.33	6974.67	6571.33	7640	5511.33	7560.67
311.06587/5.13	12142	18674	18179.3	10780.7	19225.3	17877.3	16242	8248	19437.3	16070	13359.3	5476.67	14255.3	13616.7	13571.3	13170	8966	9762.67
311.07334/0.88	14616.7	14370.7	14326.7	0	0	0	1535.33	0	1942.67	6274	6659.33	6110	5954	4922.67	5699.33	5682.67	5688	5334
311.10291/3.27	0	611.333	963.333	0	0	0	0	0	0	9887.33	10050	8276.67	4904.67	8912.67	6410	10451.3	7808	11024.7
311.18705/9.44	15392	50864.7	51207.3	48042	61058.7	52609.3	51199.3	30356	47155.3	36409.3	38804	39647.3	36308	35418	34880.7	37274	24368	37222
311.22001/8.42	55608	59261.3	56357.3	4865.33	9175.33	4092	8387.33	4250	11809.3	47879.3	37213.3	37731.3	3488	43797.3	39446	41773.3	55504	51089.3
311.25585/15.31	33236.7	33390	32422.7	32461.3	33525.3	32370.7	32730.7	30982	30689.3	51804	32077.3	35941.3	368.667	40412	38494	38711.3	36878	39852
312.03855/1.93	20462	19074	20342.7	20126.7	23150	23274	20202	16349.3	21660	14899.3	14292.7	8744.67	10088	10797.3	11681.3	12598	12890.7	13840.7
312.06577/3.69	4120.67	4254	4348	13026	16160.7	21362.7	8336	4662	9470.67	2907.33	2500	3946	2732.67	2638.67	2677.33	2764	2596	2768.67
312.06582/4.56	5088	5319.33	5178	0	4793.33	0	6012.67	3334	5918.67	5043.33	4553.33	5425.33	4331.33	4863.33	4713.33	3467.33	5202	4778
312.10789/0.56	8887.33	8386.67	7602.67	8002.67	8431.33	1467.33	1995.33	3304	5858	3288.67	2871.33	3531.33	3701.33	4185.33	3424.67	2323.33	3680.67	2758
312.32625/18.37	5315.33	16592.7	13593.3	3662.67	22514	10820	25096	14380	45084	2879.33	2961.33	2328.67	0	4218.67	5960	3320	2232	3906
312.36273/13.28	4917.33	5114.67	5149.33	4621.33	5273.33	5122	4804	4844	4826	4956.67	4887.33	5488.67	479.333	6230.67	5878	6211.33	5688.67	6006.67
312.78229/0.42	1992.67	1827.33	2280.67	5887.33	2172.67	1453.33	2744	1109.33	1049.33	10844	8130.67	8437.33	14113.3	16968	17368.7	15303.3	16804.7	13563.3
312.92882/0.25	6890.67	7466	7555.33	7720.67	7739.33	7906	7920	7642	7178	8099.33	7232	6603.33	6290.67	6158.67	6826	6843.33	7277.33	7351.33
312.92889/2.74	4696	4868.67	5037.33	5958.67	5210	5303.33	5475.33	6603.33	5038	4054.67	4145.33	4341.33	3790	3886.67	3828	4083.33	4084	4662
312.92909/24.12	5047.33	5111.33	4906.67	4998	5360.67	5258	5689.33	5610.67	5328.67	5606	5064	5172	3545.33	2177.33	1900.67	1326	2268	2171.33
312.92915/23.95	5280	4961.33	5208.67	4805.33	5436.67	5612.67	5784	5510.67	5142	5131.33	5038	4432.67	2279.33	514.667	655.333	473.333	0	704.667
313.01577/0.65	13579.3	4994	2429.33	1694	9905.33	9631.33	7278.67	0	8771.33	3595.33	1998.67	7038	3673.33	3512	5168	3847.33	3372	3636
313.09093/4.91	18285.3	15664.7	16003.3	0	4119.33	3378.67	20297.3	10365.3	7892	40188	40694.7	45385.3	34946	36730.7	37710.7	37074	38814.7	40583.3
313.09134/5.35	3286.67	2875.33	2931.33	1036.67	919.333	979.333	4233.33	1553.33	1938	10984.7	10609.3	12236.7	8811.33	8671.33	9630.67	10722	10306.7	11125.3
313.11214/6.3	7152	7095.33	5958	2280	4470.67	6455.33	4392.67	1130.67	5852.67	410	1508	1119.33	5228.67	6544	1711.33	553.333	1582	1765.33
313.19274/11.31	0	7256.67	6984	0	0	0	0	0	0	8926.67	8854.67	8851.33	0	7838	8956	8989.33	9625.33	9841.33
313.27346/14.67	0	0	0	0	0	0	0	0	0	5348	4406.67	4967.33	9180.67	4603.33	6190	5842.67	4620	6374.67
313.27379/13.28	0	0	0	0	0	0	0	0	0	14154	5267.33	16803.3	1525.33	2681.33	16452.7	17944	10577.3	20268
313.94373/0.42	1342	0	1982.67	2463.33	3468.67	1916	2739.33	780.667	552	6834.67	3896	6024.67	5969.33	6369.33	6767.33	7094.67	6211.33	6408
314.08471/0.56	7361.33	7860.67	7017.33	8775.33	7347.33	10008	8038.67	7910	8635.33	5631.33	5984	6684.67	6451.33	6780	6274.67	6142	6516.67	6071.33
314.10416/5.23	889.333	15881.3	16280.7	12657.3	21163.3	21716.7	15391.3	7575.33	17975.3	19284.7	16390.7	19845.3	15861.3	15509.3	16726.7	16826.7	12550.7	18632
314.10428/4.67	2255.33	87102.7	87103.3	68203.3	128022	117638	85768	30525.3	108860	95462.7	70002	88370.7	90157.3	87041.3	85196	88888.7	59282.7	98884.7
315.01628/1.91	36961.3	2586.67	3679.33	4628	6396	3867.33	4204.67	2642	5629.33	2478.67	2488.67	2946	2733.33	2480.67	3634.67	3912.67	2820.67	3701.33
315.10545/0.43	7480	7379.33	7686	7889.33	15950	11614	9169.33	3679.33	7229.33	10838	8784	10482.7	9261.33	9687.33	9395.33	8701.33	8703.33	10389.3
315.15688/14.2	15190.7	15665.3	15146.7	12530	13640.7	12549.3	12338.7	12346	12681.3	13282	12480	15432	0	14814	16752	13822.7	13326	13550
315.1779/6.92	6393.33	5655.33	5425.33	3664	5533.33	5274.67	5537.33	4005.33	4688	5952	4428.67	4897.33	5455.33	6059.33	5900.67	6018	5702.67	5459.33
316.11787/5.17	0	0	0	0	298.667	0	0	0	0	35010	30346.7	34610	22974.7	14476.7	22340.7	27584	17094	24092.7
316.11806/3.85	11738	12800.7	12477.3	26238	42969.3	494.667	6300	10702	25246	12970.7	11953.3	16680.7	12400	12704	13129.3	15100.7	14886	16648.7
316.32107/10.8	0	92.6667	138.667	0	0	0	0	110	0	13412	18831.3	11798.7	0	11595.3	9080.67	4552.67	10902.7	10568
316.8916/0.51	2676.67	2628.67	2154	0	0	0	0	0	0	5410.67	4358.67	5192.67	5838	5962.67	6544	6445.33	6214.67	6320
316.94685/0.39	0	17544	18834.7	0	20364.7	1803.33	16892	8224.67	22756.7	12620.7	14162.7	15700	12266.7	11596	12568	13933.3	8584.67	12363.3
316.94853/21.94	12788.7	29146	29857.3	24723.3	34600	28643.3	21981.3	12063.3	28426	23740	25575.3	27934	24399.3	22514	21075.3	23800	15742.7	26400
317.01612/3.82	5690.67	3823.33	6875.33	4574	9428	5327.33	5921.33	2846	7778.67	7626	7550	8732.67	1755.33	2186.67	3560	2034	2625.33	2434
317.19355/5.65	5151.33	5158.67	4985.33	4605.33	5580.67	5528.67	5805.33	3091.33	5795.33	4470	3664	3984	4276	4906	4692	4944	4455.33	4993.33
317.20863/11.69	17708	84298	69306	0	0	0	541.333	0	0	87001.3	88718.7	101011	3420.67	82456	83413.3	90485.3	108759	107659
317.20869/10.5	5954.67	12593.3	10175.3	314	6817.33	4521.33	4062.67	2885.33	2780.67	12633.3	7600.67	8170.67	3268	12450	13460	13642	16546.7	16224.7
317.20883/8.72	7931.33	17068	14948.7	892	10871.3	6366	5492.67	3118	3708	15248.7	11142.7	11246	9131.33	12770	13313.3	14067.3	18436.7	18767.3
318.03491/0.65	1640.67	6634	7494.67	5158.67	10168	9777.33	7026.67	3204	9663.33	7172.67	5926.67	6878.67	7375.33	7490	7453.33	7760	6126	8068
318.13352/1.13	59708	64996.7	76954	14387.3	16676.7	0	0	0	0	31324.7	28226	13599.3	27642	29873.3	26738.7	29168.7	25917.3	29338.7
318.27947/9.14	8267.33	7481.33	7498	7282.67	6976.67	6489.33	7924.67	7447.33	6660.67	4763.33	6852	8098	0	9634	9244	8386	9181.33	8272.67
318.83262/0.35	13532.7	8534	8431.33	7632.67	8808.67	8875.33	6272.67	3784	6208.67	2636.67	2350	2025.33	1618.67	910.667	1477.33	1278	392	0
318.93295/0.48	3880.67	3522.67	4391.33	0	0	3543.33	443.333	2537.33	931.333	7888	6864	6026.67	7052.67	7587.33	7790	8536	7287.33	8138
319.00623/1.92	14401.3	13832	15792	14729.3	17261.3	16230	14374	12222	15280	11235.3	10892	8904.67	8854.67	8904.67	8764	9574	9288.67	10105.3
319.04718/6.22	184	7230.67	7339.33	596.667	2495.33	2632	6240.67	2689.33	6678	6039.33	5572.67	5684	6556.67	6282	6530	6845.33	5106	6308.67
319.0478/5.01	0	620	1661.33	0	0	0	919.333	2052.67	10932.7	15737.3	14540	16245.3	10513.3	11424	12649.3	13662	11872.7	10284.7
319.05076/5.6	3885.33	13092	10822	9348	13037.3	13157.3	11066	6116	12443.3	8495.33	8842.67	8650	7876.67	6976.67	7382.67	8104.67	5260.67	7627.33
319.05157/5.62	2427.33	1124.67	4262.67	0	0	0	0	0	0	5371.33	3796	4194	4458	4992	4824.67	5136	3068	4802.67
319.08625/3.98	29302.7	0	0	0	774.667	0	1832.67	1203.33	5978.67	6602.67	6200.67	7557.33	5070	4626.67	5117.33	5416	4645.33	5365.33
319.08628/2.45	29704	11889.3	10385.3	8392.67	14983.3	15214	8300.67	2810.67	8384.67	4066.67	2501.33	2280.67	1917.33	2370	1661.33	1592.67	752.667	630.667
319.08661/4.77	10355.3	12490.7	14418	2362.67	13598	4470.67	12236.7	6010	13631.3	9692	11490.7	11832	9457.33	8945.33	9485.33	9653.33	5922	10435.3
319.11806/5.15	5053.33	5672.67	5529.33	5508	8430.67	10316	6196	2586.67	7430	5561.33	4685.33	4731.33	4386	4865.33	4476.67	4590.67	5298.67	5314
319.14773/0.36	1736	1156.67	1876	262	185.333	0	0	0	398	4339.33	2936	6123.33	9948.67	7370	7745.33	14577.3	5043.33	13953.3
319.22436/13.73	416	2624	4678	907.333	213.333	906.667	0	314.667	355.333	10647.3	11458	11295.3	151925	8100.67	10198.7	10472.7	10183.3	11968.7
319.22475/10.19	3746.67	13070	10710.7	0	4180	3291.33	1955.33	2152.67	1092	12085.3	7658	8906	6661.33	12415.3	10280.7	12012.7	15812	16952
320.06148/4.56	4722.67	4682	5087.33	0	4387.33	0	6015.33	4350	5190.67	4202.67	4146.67	4012.67	4773.33	4830.67	5389.33	5387.33	5179.33	5386.67
320.1316/0.42	24828.7	25408	27176.7	0	233.333	1057.33	0	102	0	21407.3	18325.3	17086.7	12579.3	13557.3	11460	7690.67	12765.3	8821.33
320.25845/9.15	0	0	0	0	0	0	0	0	0	29724.7	20066	32812.7	0	17531.3	28534.7	44742.7	13924	31997.3
320.95963/4.66	10181.3	0	673.333	0	893.333	0	776	0	6964.67	6300	4963.33	6327.33	4986.67	5045.33	5139.33	5738	3987.33	4983.33
320.96018/0.67	18469.3	0	0	4718.67	8642	9240	6168	2601.33	8760	0	0	0	0	373.333	0	339.333	0	0
321.03919/4.4	2577.33	6702.67	6599.33	6041.33	12676	12091.3	8915.33	3856	11056	7238.67	6720.67	8171.33	5970.67	6046.67	5890	4920.67	3534	4540.67
321.06564/1.54	7065.33	33127.3	30900.7	0	41014.7	1506.67	21888.7	0	23386.7	9535.33	11004	15155.3	8272	4762.67	10201.3	9837.33	5576	12421.3
321.10177/4.96	7274.67	6754	5110.67	5828.67	9972.67	9729.33	7880	3689.33	8904	3366.67	3578.67	3778.67	3281.33	4255.33	2870	4757.33	3184	3180
321.10186/1.43	39641.3	28796.7	26490.7	0	1101.33	0	15912.7	1298.67	6741.33	16870	14180.7	23973.3	18640	17462	17105.3	15087.3	7182.67	23595.3
321.10192/2.14	10047.3	10389.3	9960.67	4890	13350	9968.67	9044.67	3177.33	10783.3	6617.33	8385.33	9454	7234	6984	6584.67	7763.33	5565.33	8580.67
321.10194/2.64	64048.7	4804.67	4302	4696	6864	7714	5534	3112.67	5808.67	3684.67	3869.33	4384	4058	4231.33	3604	4435.33	2389.33	4179.33
321.11548/0.55	37847.3	35978	32426	0	0	0	0	0	0	15617.3	13821.3	17666	15147.3	15288	14424	14936.7	14868.7	9938
321.22787/16.04	0	0	0	0	0	0	0	0	0	13058	12786	15715.3	0	13939.3	15676	15620.7	12076.7	15461.3
321.75049/16.04	0	0	0	0	0	0	0	0	0	6356.67	4710	8950	0	6095.33	7694	7243.33	4281.33	8648
322.02593/4.43	9523.33	1671.33	1446.67	0	406	0	0	0	0	5670.67	5860	5324.67	5737.33	5993.33	6183.33	6570.67	3988	5769.33
322.026/4.43	0	6190.67	4106.67	1912	8929.33	9709.33	5855.33	3568.67	8869.33	2685.33	8678.67	5708.67	2748.67	2102	2382	0	6330.67	2247.33
322.0506/4.56	5234.67	5146	5920.67	0	5624	868	6629.33	4035.33	6476	5370.67	5590	4444.67	4776.67	5344	6044.67	6057.33	5844	6307.33
322.10488/5.71	481.333	498.667	480.667	0	0	0	0	0	0	6464.67	6022.67	4128	6864.67	7580.67	7206.67	7586	4795.33	6978.67
322.20118/5.26	25116	24434	26892	8935.33	12414	411.333	198.667	160.667	882.667	40135.3	31294	34500.7	36508.7	39129.3	39608	41453.3	38994	41872
322.81104/0.39	2607.33	2261.33	2810.67	6398.67	3410.67	2180.67	5398	1828.67	1517.33	5248.67	4712.67	5264	6940	7609.33	8097.33	8406.67	7314	6894
322.94288/0.31	23023.3	40950	34685.3	25779.3	31258.7	25464	20872.7	9922	13738.7	5624.67	5228	4470	2949.33	3715.33	4538	3583.33	2126	3166
322.98054/0.98	55772	54520.7	55024	42773.3	74494	70576.7	58345.3	20409.3	66936	20216.7	20637.3	14350	16832.7	17740.7	17360.7	18086	18034	18712.7
323.08125/1.64	13286.7	31988	30438	31812.7	47456	57039.3	35528	20811.3	47621.3	29691.3	33178	35618.7	27882.7	29105.3	28583.3	32240.7	20784	28868
323.10337/3.25	1514.67	2773.33	3142	1269.33	2725.33	0	1029.33	790.667	2400.67	8574	8676.67	7890	3443.33	5872.67	6214.67	6643.33	5664	6770.67
323.10978/1.97	4894	5977.33	5810.67	0	0	0	0	0	0	7046.67	6808	4698	4602.67	6756.67	6766	6854	6686	6776.67
323.1175/1.27	134165	6411.33	6884	817.333	0	4196.67	5742	5560.67	5680	8019.33	9078.67	7858.67	7724	7549.33	8226.67	8934.67	6143.33	7492.67
323.11751/1.86	24568.7	3696.67	5906.67	6699.33	8130.67	9384	7688.67	5014.67	8178	3396.67	4378	4320.67	3611.33	3716	3498	3482.67	2575.33	3844.67
323.11759/3.06	46717.3	10308.7	11286.7	14079.3	13906.7	15532.7	12818	8633.33	10238	4432	4238	4609.33	4174	3563.33	3704.67	3217.33	2388	4193.33
323.11769/2.88	4758	11268.7	8028	10239.3	20872	23458	15882	6253.33	18524.7	11353.3	9159.33	12476	11830.7	10956	12974.7	13033.3	8603.33	15099.3
323.12144/4.29	15434	1731.33	3420.67	3020.67	7669.33	7732	1960	0	4928	3434.67	3684.67	4068	2881.33	2988	1382	2908	1626.67	2894
323.13485/3.41	33089.3	57922	54291.3	4906.67	10456.7	29776	40050	4636.67	44072.7	29474.7	35705.3	54582	32167.3	28322	26424.7	25666.7	18463.3	37960
323.13503/3.25	0	4040	7574.67	2338.67	4378.67	0	0	0	0	12848	9664.67	10046	11776	11328	12107.3	13688	8606.67	13029.3
323.15936/3.89	6079.33	6692	6490.67	2208	3464.67	0	0	0	432.667	5761.33	5004.67	5805.33	4591.33	5386.67	5480.67	5802	5220	5357.33
323.1904/14.34	86.6667	27286	28368	34450	36830	37048.7	34229.3	19898	29670	21760.7	23938.7	23854.7	23273.3	23700	22448.7	22714.7	14733.3	23095.3
323.19553/15.1	0	0	0	0	0	0	0	0	0	7495.33	7684	9479.33	0	7561.33	5213.33	8493.33	6618.67	9162
323.22093/16.76	1844.67	5985.33	6822.67	5927.33	6676	8668.67	6350.67	3711.33	7151.33	7698.67	6356.67	8275.33	6147.33	6082	5564	6495.33	3967.33	5948
324.00667/0.66	23420	7378.67	8776.67	7566.67	13238	12532.7	8378.67	5226.67	11427.3	7020.67	11516	11664.7	9183.33	8753.33	9812	10032.7	6674.67	10286
324.0069/0.69	0	11682.7	4240.67	2007.33	3307.33	0	0	0	0	12070	12179.3	8915.33	9901.33	9928.67	10043.3	9564	7498.67	10929.3
324.07621/5.52	32213.3	32292.7	38494.7	3594.67	4941.33	0	0	0	320.667	63556.7	63704.7	51976	53706.7	53044.7	52336.7	57600	55832.7	59274.7
324.10789/4.35	6752.67	6332	6434.67	1510	7660	3060	0	0	625.333	5936	5979.33	6503.33	4666	5132.67	4379.33	5130	5386.67	5040
324.18034/3.88	8470.67	8688	9099.33	6027.33	10068	0	0	0	306	5748.67	5139.33	6567.33	5842	5586.67	6429.33	5439.33	5985.33	6465.33
324.18048/4.44	8350	8540.67	7847.33	5210	8461.33	257.333	670	0	0	7154	6926.67	7794.67	7159.33	6861.33	6989.33	6328.67	8306	6863.33
324.21665/5.43	9064.67	8609.33	8468.67	2809.33	6529.33	5432	4960	2357.33	7205.33	11897.3	8429.33	10540.7	9560	9896.67	9513.33	10040.7	9101.33	9777.33
324.217/6.15	6697.33	6136	6815.33	6006.67	17852.7	19682.7	12074.7	4688.67	13665.3	11561.3	5757.33	9440	6665.33	9275.33	10357.3	10420	10956.7	11647.3
324.28982/13.91	179.333	126.667	147.333	0	0	0	0	0	0	17050	17194	22581.3	0	25552.7	22238.7	22344.7	21294.7	26314
324.76311/0.41	6468.67	20703.3	22900	11370.7	19726.7	4694	16996	8100.67	18842.7	17749.3	18017.3	20257.3	17674.7	17246	16855.3	17004.7	11108	18114.7
324.93958/4.76	5784	3408.67	4895.33	0	715.333	0	0	0	0	6792	7125.33	9424	3527.33	5633.33	5208.67	5918	1590	6414
325.08917/0.76	26066.7	24174	25169.3	2376	3394.67	3006.67	2672.67	2217.33	3862.67	15910	16850.7	16674	13626.7	14508.7	14300	15144.7	15366.7	14728.7
325.10876/5.94	6366	5699.33	5820	1208	4352.67	6087.33	5726	2276	382.667	7483.33	7742	7862	5700	5754.67	5923.33	6065.33	5914.67	5806.67
325.11326/6.89	1494.67	484	1038.67	1951.33	1608.67	0	344.667	0	1308.67	5294	3726.67	5909.33	3450	3622.67	4919.33	5819.33	3684	3418
325.11819/3.81	372.667	0	1220.67	0	462.667	0	0	0	0	11714	13369.3	11068	10467.3	9877.33	8634.67	11004	8656.67	11587.3
325.13927/4.15	32364	30118.7	31202	41808.7	79026	78116.7	59072	19517.3	76472.7	35373.3	37907.3	42698.7	26663.3	29250.7	24944.7	28876.7	28571.3	29584.7
325.18449/13.96	14512	0	0	0	1370.67	0	0	0	0	6808.67	3222.67	5338	4374	4392.67	5403.33	5188	4346	4296
325.21138/16.04	0	0	244	0	0	0	0	0	0	16356	14275.3	18615.3	0	13426.7	14810.7	15644	10030.7	16150.7
325.27147/16.44	159553	157014	156348	149955	139183	135300	141171	143330	132600	133872	143079	168494	1235.33	217441	183393	182989	178495	178120
325.92495/0.46	2476	6334	5266	4311.33	7090.67	7381.33	5990	3381.33	6803.33	5978.67	5699.33	6484.67	5636	4925.33	5912	5604.67	4810.67	7104.67
326.21107/4.3	4887.33	4529.33	5379.33	2306	3038	0	0	0	0	6488	6016.67	6414.67	5704.67	4169.33	5751.33	6620.67	6334	6528.67
326.3785/12.8	82202.7	90066	95620.7	99766	105317	107099	117795	122988	127363	120299	122300	139599	0	195679	185152	179952	174471	183047
326.88286/0.45	10948.7	10202	9980.67	16238.7	6218.67	9954.67	11942	17240.7	10612	0	387.333	0	0	0	0	0	0	0
327.00803/10.07	41415.3	44806	39524	31831.3	31452	26122	26671.3	22532.7	22724	34385.3	28858.7	47564	214	52068.7	63073.3	42224.7	45965.3	42457.3
327.05039/3.79	18763.3	1618.67	3292.67	1273.33	6919.33	4888.67	3897.33	0	2215.33	1628.67	2789.33	3240.67	5316.67	3386.67	3686	3543.33	1780	1814.67
327.06887/5.77	5010	5352	5764.67	3770	7674	7934.67	6080.67	3036.67	7954	4204	4148.67	4280	5708.67	5324.67	5544.67	5681.33	5450	5748.67
327.07603/3.12	14158	12590.7	13419.3	2320.67	17676.7	19692	10619.3	0	18822	14023.3	8964	10256.7	13420	12942	13976.7	13546.7	10901.3	14963.3
327.22767/17.08	1127.33	1885.33	1785.33	461.333	1713.33	2041.33	986	880	872.667	17470.7	11120.7	21860.7	1284	13858	15836	12536	8002.67	15554.7
327.22901/18.5	2378.67	3934	4001.33	2300.67	4141.33	2798	4752.67	3588.67	4316.67	9214	2356.67	4030	1173.33	8644.67	12453.3	12051.3	2449.33	14440.7
327.25076/13.45	5425.33	5565.33	5444.67	5724	6239.33	5649.33	6456.67	6196.67	6006	7660.67	6685.33	14234	0	7998.67	7413.33	7471.33	7850.67	7352.67
327.71058/5.18	9947.33	137749	114055	79711.3	77050.7	68898	51759.3	35634.7	40982	32202	26665.3	23071.3	21164	20090	17621.3	16463.3	10398.7	15362.7
328.96755/1.1	8762.67	8223.33	8042	6855.33	11050.7	9413.33	10725.3	2258	9946	5046.67	6062	3164	5881.33	5302.67	5382	6055.33	5458.67	5355.33
329.02777/3.23	2452.67	1708	1694.67	0	0	0	1757.33	0	4400.67	4087.33	0	0	0	1728.67	1696	1890	0	3932
329.08001/5.07	11180	5878	3618	0	2510	5417.33	5884.67	0	2495.33	4057.33	1364.67	5422.67	5634.67	1925.33	2008.67	1676	4128.67	4250.67
329.08143/5.66	2305.33	20328	19768.7	18040	21208.7	21156	22689.3	15214.7	18473.3	14192.7	12005.3	13024.7	19439.3	19382	18908.7	18636	11460	19547.3
329.09157/4.28	8326.67	11340	12864	9954	11294.7	11237.3	12297.3	9762	10412	9134	6848	7495.33	11321.3	10343.3	10331.3	9671.33	6332.67	10470
329.12442/4.59	2764	24054.7	22078.7	0	675.333	380	20847.3	11595.3	29985.3	31019.3	27940	31144	26711.3	28374.7	26052	26430.7	20424.7	26781.3
329.1883/8.01	5643.33	5755.33	5715.33	1651.33	4345.33	2569.33	2323.33	724.667	3324.67	6033.33	4874.67	5892	1433.33	5286	5523.33	5390	5567.33	6109.33
329.21722/8.42	9925.33	9946	10542.7	0	0	0	0	0	0	8157.33	6169.33	6496.67	0	8317.33	8263.33	7869.33	10750	8982.67
329.24262/18.2	7045.33	7702.67	7350.67	6411.33	7378	7710.67	6661.33	6691.33	7240.67	6307.33	6130	9160.67	840.667	8328.67	7122.67	7468	6976	6962.67
330.04916/1.93	33618.7	33581.3	33804.7	33004	38515.3	36572	33040	26080	34724.7	22062.7	20485.3	16644	19596	19935.3	19851.3	20708.7	19420.7	21151.3
330.13355/5.93	0	835.333	1102	0	280	0	0	0	0	14622.7	12636.7	12932	6364.67	7684.67	9325.33	11973.3	9089.33	12118.7
330.15451/0.74	32396	34149.3	38887.3	2218.67	2582.67	2240.67	1174	958.667	2312	23950.7	19556.7	21158.7	25267.3	21907.3	19013.3	42041.3	15216	39970
330.23849/4.39	5374	5992	6052	2136	0	5006	10344.7	4389.33	0	0	339.333	0	0	0	0	0	496.667	0
330.58694/4	8845.33	5028	3261.33	3983.33	4856.67	3908	4507.33	2618.67	3530.67	4990.67	5124.67	2384.67	3157.33	4766	5445.33	2985.33	3691.33	5008.67
330.58695/3.94	0	38172.7	36107.3	0	2259.33	0	38605.3	18678	43956	39181.3	41274	44961.3	38508	39655.3	36347.3	37651.3	25727.3	39369.3
330.82443/0.42	16616	14533.3	15597.3	27468	14426	13920.7	21362	15742	14252	2240	6763.33	2210	3112.67	2798.67	2789.33	3253.33	4604	3494
331.0033/3.24	0	18272	8918	5036	7574.67	3639.33	8986.67	3960	8769.33	4894.67	4345.33	4416	3945.33	4044	4837.33	3443.33	3452.67	4344
331.07107/0.75	10300	23728	22110.7	4384	6068	1186.67	830.667	0	2136.67	18400.7	18852	21172	15359.3	15771.3	15440	16190	11236.7	15766
331.08389/6.96	338	313.333	0	174	0	0	0	0	0	35868	35660	38014	31182	27634.7	29764	30439.3	27448.7	29489.3
331.11659/6.57	2167.33	5527.33	3060.67	4047.33	7364	1891.33	4914.67	2103.33	5972.67	6536.67	3832	7672.67	5284	5874.67	5743.33	2037.33	2043.33	6170
331.11671/6.59	2612	5277.33	5106	0	0	0	0	0	0	5780.67	5602	6124.67	4929.33	4700	5026	5818	3997.33	5466
331.12698/4.39	2554	3093.33	3330	3077.33	4676	4538	3255.33	648	4757.33	5254	3280	5603.33	5322.67	4782.67	5570.67	5389.33	5154.67	5930
331.16679/2.17	6664.67	7725.33	9910	2572.67	4614	0	0	0	0	7004.67	6899.33	3211.33	2842	5971.33	5727.33	6161.33	5581.33	6613.33
331.18805/9.17	19285.3	25500	22830	1002	2304.67	872	6032.67	3332.67	2428.67	20924.7	15402	16146	2660.67	17998.7	18598.7	18626	24356	22098
331.2052/13.12	0	12809.3	14206	5439.33	12173.3	10713.3	11732	5773.33	14792	14944	15804	17362.7	12444.7	11521.3	11783.3	12204	10615.3	11400.7
331.21315/7.29	5809.33	0	0	0	0	0	0	0	0	0	0	0	0	0	0	0	0	0
331.22395/13.95	0	730.667	524	275.333	371.333	0	0	0	298.667	5284.67	8148	9982	856	4028.67	5057.33	5556	4139.33	6372.67
331.56632/5.24	14010	0	0	0	0	3668	3532.67	3069.33	4304	5946.67	6930	7504	5698.67	4686.67	3472	7528.67	3794	6956
331.98612/0.44	14018.7	12704.7	12988	12329.3	15996.7	16526.7	15326	9344.67	16542	1585.33	2924	1979.33	1542.67	1436.67	1275.33	1631.33	2164.67	1857.33
332.00886/3.55	10682.7	12530.7	12199.3	9786	17258	15886	11997.3	6237.33	15338.7	12916.7	11330.7	14581.3	10022.7	9573.33	10691.3	9911.33	6674.67	9789.33
332.12331/5.66	3162.67	492	0	0	0	0	0	0	0	0	0	0	0	524.667	0	0	0	0
332.14902/3.4	3321.33	4554.67	4878	1485.33	1980	0	0	0	708.667	5962.67	4512.67	6123.33	4394	4766	4946.67	5694.67	4620.67	5921.33
332.33149/12.18	13813.3	13083.3	12657.3	12202.7	13021.3	12840	12543.3	12514	12713.3	18518	11882	15462.7	0	15128.7	18805.3	14469.3	13546	14458.7
333.01874/3.32	0	0	0	58949.3	7094.67	0	0	0	0	0	0	0	0	0	0	0	0	0
333.0812/5.52	24433.3	25119.3	28899.3	2896	5040.67	0	0	0	458.667	46514.7	45144.7	42426	41465.3	41910.7	42568.7	43602	41270.7	41772
333.13128/6.62	7434.67	16829.3	15178.7	11445.3	27805.3	21716.7	16240.7	5707.33	22952.7	22970	22992.7	26402	17336	14704	14164	14757.3	10318.7	16151.3
333.13595/11.73	1572	4088.67	4407.33	2924	5930.67	5652.67	3794.67	892.667	5124	5487.33	5493.33	5704	4802	4470.67	4526	5124	3282.67	3041.33
333.13842/4.55	8101.33	4652.67	4450.67	630	2250.67	1700.67	724	511.333	944	2256.67	2065.33	1991.33	2015.33	1735.33	1795.33	1921.33	1288.67	1911.33
333.15088/15.1	0	0	0	0	0	0	0	0	0	2145.33	1967.33	6733.33	0	10001.3	9882.67	8168	6347.33	7982.67
333.16087/5.66	0	2196	3090.67	280.667	0	0	0	0	0	44871.3	34252.7	46107.3	38714	36920.7	39418.7	42677.3	36359.3	41002.7
333.20375/6.64	8892	9458.67	9459.33	2379.33	11954.7	9274	13425.3	4412	14570	14026.7	8967.33	9714	13010.7	9030	11217.3	10880	12523.3	14273.3
333.23983/14.67	0	124.667	0	0	125.333	106.667	0	0	143.333	7544.67	14793.3	14781.3	268	4226	4037.33	5659.33	3592.67	6714
333.30013/15.22	4770.67	4655.33	5037.33	4924	4979.33	5560	5805.33	5612.67	5502	9274	6837.33	12238	0	7872	8160	7915.33	8742	8249.33
334.08593/5.74	3658	3218.67	5096.67	1864.67	5624.67	20242	6234.67	2958.67	7898.67	3106.67	4637.33	4304.67	4349.33	3810	4011.33	3968.67	2936	4026.67
334.14971/1.24	6484.67	7001.33	8019.33	0	0	0	0	2126	7273.33	5310.67	4496.67	6395.33	3054	3872	3564	3214	3693.33	3593.33
334.20091/5.37	2358	3444	3522.67	0	1660	0	0	0	0	6834	5413.33	6608	7924	7230	7570.67	8339.33	6971.33	9230
334.23758/6.09	594.667	5730	7646	0	0	0	0	0	0	32381.3	24561.3	30909.3	32633.3	28405.3	32194	32909.3	33292	37318.7
334.274/9.75	0	0	0	0	0	0	0	0	0	11780	8029.33	13951.3	598.667	9546	14149.3	14120.7	4436.67	14390
334.79224/0.38	2689.33	10476	10939.3	4417.33	10562.7	9355.33	8792.67	4210.67	11266.7	13002	12598	13096	10562	9004.67	10135.3	7041.33	7036	9981.33
334.94858/0.47	0	0	1189.33	0	0	0	828	0	0	5983.33	5813.33	5860	6254	6631.33	6687.33	6627.33	6453.33	6146.67
335.18298/9.5	8800	10044.7	9567.33	4688	10560.7	12142	3361.33	2251.33	3904.67	10054	7905.33	9412.67	968.667	7724.67	9300.67	8810	9556	9804
335.2199/7.73	8856	10822.7	10266.7	2778.67	15143.3	6478	11430	3874	13466	13111.3	9960	11368	8771.33	10306	10440	12601.3	13490.7	14162
335.24249/12.02	0	0	0	0	0	0	0	0	0	10583.3	3029.33	20031.3	0	6980.67	13123.3	18017.3	9681.33	23514
335.25576/14.66	129.333	126.667	0	0	0	0	0	0	224	5306.67	4094.67	5162	582	5525.33	6248.67	6425.33	4610	7586.67
336.08963/6.06	4164	6336	9530	1612.67	2691.33	0	430.667	0	0	7392.67	7809.33	5826.67	7150	2159.33	1980.67	4356.67	6055.33	5032
336.21691/5.85	34797.3	35636	37108	7326.67	15361.3	0	0	0	260	61447.3	48995.3	60188	59972	56223.3	58939.3	63812	58608.7	71502
336.90079/0.38	16715.3	12038.7	12710	8614.67	8801.33	15794	12774	11634.7	15548	2044	1212	1872	1550	1508	1616.67	1600.67	1488	1774.67
336.99824/1.93	6614	24543.3	23458.7	13665.3	25038.7	12667.3	10032.7	5226.67	16353.3	29850	30148	34394.7	26096	25861.3	25734.7	24874	17774.7	27220.7
337.05623/24.64	10289.3	11049.3	16533.3	17498.7	12325.3	19135.3	13363.3	19564.7	20059.3	19630.7	19009.3	18834	5930	0	0	0	0	0
337.06819/8.72	314	2213.33	1462	0	1604	271.333	638.667	274	1349.33	16680.7	14488	15048.7	0	18485.3	16778	16715.3	17988	18509.3
337.07502/11.52	12938.7	19450	16058.7	8590.67	8683.33	8074.67	8554	8965.33	9937.33	22059.3	24921.3	10444	0	20515.3	18536	15034.7	20190.7	14988
337.07769/4.69	30485.3	10526	10784.7	8202	14147.3	14189.3	10056.7	4609.33	12469.3	14748.7	15362	17299.3	13350.7	12482	13452	9063.33	7803.33	12584.7
337.08963/1.29	10272	10680	10120.7	0	710.667	351.333	0	0	0	4796	4834.67	3392	4606	4640	4497.33	4440.67	4174.67	4947.33
337.09679/1.2	5906.67	224681	145474	0	45983.3	54800	49598.7	0	42527.3	36298	31630	27041.3	27400.7	25030.7	24486	25417.3	14700.7	22060
337.10476/11.24	5234.67	6463.33	5178.67	4782	6020	3893.33	3539.33	5010	4814	6532	5142	7524	0	6292	5882	16548.7	5344.67	5931.33
337.1184/3.94	2010.67	1318	2888.67	0	2366.67	0	0	0	616	9454.67	8845.33	11562	7492	7862.67	8183.33	9026	7930	8800
337.11843/4.55	0	614	2888	0	611.333	0	0	0	0	36407.3	34152	39343.3	34665.3	30463.3	33412.7	38771.3	24510.7	33623.3
337.16697/16.04	0	0	0	0	0	0	0	0	0	8779.33	8320.67	13348	0	15263.3	16130	14116	9108	14915.3
337.19055/12.9	0	0	0	0	0	0	0	0	0	5680	3979.33	3970	0	4936	5270.67	5227.33	4312.67	5649.33
337.23485/14.47	428.667	611.333	496	454.667	388	187.333	263.333	428	228.667	7198	3192.67	2443.33	3902	4266	11415.3	10474	8696.67	13854
337.2353/9.08	5540.67	9077.33	7564.67	323.333	1610	1012	1362.67	572	764	7092	5878	4658.67	461.333	6676	5922	6047.33	7676.67	6836.67
337.56649/5.05	6078	7084	6712.67	541.333	3154	2406.67	206	609.333	804.667	2833.33	2736	3028	2971.33	2940	3168	2832	1828.67	3058
338.19596/4.24	4288.67	4893.33	5034.67	1398	2657.33	204	0	0	0	6221.33	5319.33	5915.33	4841.33	5146	5319.33	6112.67	5434.67	5882
338.19617/1.66	6338	7632	7564	2234	2791.33	0	0	0	0	5506	4104	4434	4022	4536	4539.33	5699.33	4738.67	5501.33
338.19702/6.73	4855.33	4792.67	5204.67	2536.67	7829.33	6095.33	4818.67	2526	6406	5604	4116.67	4576	5476.67	4892.67	4644.67	4977.33	4801.33	6076
338.19734/6.23	3258.67	3388	3407.33	1308.67	4647.33	5297.33	4251.33	1978	4978	5767.33	4536.67	5085.33	4536.67	4754	5069.33	4872.67	4969.33	4979.33
338.34195/18.52	94760	97208.7	95855.3	86697.3	94724	88906.7	92774	85885.3	93222.7	87083.3	86092.7	60990.7	0	122696	116906	116387	107571	112131
338.34204/17.35	10581.3	10760.7	10450	9884.67	9912	9828	9938.67	9760.67	9564.67	9412	8706	760.667	889.333	1742	0	1137.33	534	564
338.79642/0.37	3562.67	2992.67	3475.33	4044	6430.67	3694	5332	2395.33	2192	13383.3	11402	13039.3	16992	16585.3	18274	17866.7	14990	16483.3
339.04795/4.68	81829.3	18169.3	17470	15012.7	25672.7	25778	17663.3	6592.67	24206.7	18158	17658.7	22682.7	16220	14977.3	16027.3	11445.3	13025.3	15861.3
339.04797/5.03	77294	14176	14666.7	10092.7	11532	18424.7	15288.7	8151.33	18635.3	14493.3	15600	16792	13878.7	12503.3	13361.3	13760	9310.67	13735.3
339.04807/3.79	26683.3	14847.3	13671.3	5372.67	15509.3	10872.7	8543.33	3564	8448	8398	4698.67	6198	4958.67	4354	4286.67	3906.67	2535.33	2912
339.05556/8.75	8051.33	9382	8510	0	0	0	6106	3767.33	3118	10002	12436	14409.3	6498.67	7822	9584	8736	6372.67	8276
339.05559/8.21	12567.3	12378	12045.3	0	309.333	0	9373.33	5468.67	1430	14104.7	16521.3	18436.7	1042	11180	12815.3	11352.7	9564	11130
339.05567/7.27	6225.33	5957.33	5848.67	0	0	0	4514.67	2548.67	0	7676.67	8062.67	8880.67	3401.33	5090	5370.67	5350	4846.67	4969.33
339.05575/9.15	1572	1580	1702	5806	8670	9199.33	1967.33	1199.33	8755.33	1740	2530	2626.67	9296.67	1324	1451.33	1440.67	1135.33	1533.33
339.09759/0.53	13145.3	7769.33	8615.33	3934.67	12008	12163.3	2678	3846	7864	11180	9053.33	12275.3	7338.67	9938	10004.7	10314.7	9048.67	10574
339.10473/1.18	30178.7	29602.7	31572.7	221.333	0	0	25547.3	12705.3	31102.7	26372.7	25438.7	24300.7	12452	18829.3	21356	22678.7	21191.3	22967.3
339.10769/5.96	2193.33	2656	1860.67	0	0	0	0	0	0	10188.7	9658.67	10984.7	6394	6636	6464.67	8102.67	8136	8138.67
339.20051/15.31	17376.7	3849.33	3450	3246.67	5825.33	4476	3555.33	1872.67	4266.67	6313.33	5219.33	5085.33	3584.67	4666.67	5670	5544.67	4355.33	6050
339.58194/4.1	15750.7	7610	8661.33	0	0	0	0	0	0	10444	8924	8672.67	12062.7	12007.3	12534	12210	8552.67	12653.3
339.95828/0.36	1825.33	1270	1748.67	1283.33	4599.33	3249.33	1901.33	896.667	1740.67	5676.67	3655.33	5489.33	4745.33	3779.33	4297.33	4122	3540	5107.33
340.05099/5.52	1893.33	1842.67	2212	0	110	0	0	0	0	3885.33	4246.67	8622.67	19308.7	16753.3	13721.3	11873.3	9239.33	9080
340.0607/4.57	16459.3	14751.3	15994.7	2258	14328	1904.67	19112	11137.3	19108	13935.3	13018	15434.7	15154	15017.3	15762	16102	15173.3	15046.7
340.21361/6.16	4233.33	47631.3	48256.7	0	0	0	0	0	1028.67	64626.7	47508.7	47348	57487.3	59754.7	57481.3	57820	40016.7	58182
340.25924/4.27	15752	17101.3	16398.7	17962	15522.7	16480.7	15746.7	19811.3	17516.7	17799.3	16654	12644.7	16844.7	19682.7	19298	19406.7	19608	17625.3
340.25955/24.51	5919.33	5852	5824.67	5598	5666	5980.67	5834	5784.67	6068	5979.33	6271.33	6651.33	3974.67	2201.33	1280.67	1243.33	1196	647.333
340.94851/1.09	9812	0	0	0	0	0	0	0	0	0	0	0	0	0	0	0	0	0
341.06993/5.52	1549.33	5030	5672.67	0	0	0	0	0	0	9584	8782.67	9455.33	8050.67	8134.67	8512	9128	7994.67	9007.33
341.08083/1.26	11136.7	10505.3	11618	0	0	0	10894	10385.3	11549.3	4342	4742.67	4367.33	3134	3844.67	4006.67	4218	3938	4382
341.09157/3.56	5098.67	6195.33	5230	0	4912.67	0	3524.67	0	3252	6892	6542.67	7638	5021.33	5426.67	5167.33	3883.33	3974.67	5129.33
341.0919/5.13	9041.33	0	246.667	228	0	400	0	0	376.667	0	0	544	517.333	0	0	325.333	0	520
341.12755/5.1	6428.67	19236.7	18002	12710.7	24724.7	24614.7	11107.3	7737.33	21776	19572.7	18573.3	19900	18222.7	18836.7	16902	17863.3	11754.7	18964
341.1277/5.75	14106.7	1752	4909.33	0	0	0	0	0	0	8956	2841.33	10304.7	7856.67	7768	7414	4894	4535.33	5426
341.20811/12.43	0	1925.33	3108.67	0	0	0	0	0	0	9784.67	9472.67	9886.67	591.333	9353.33	12461.3	12406.7	12064.7	14914
341.26631/14.42	25794	27030.7	27656.7	29259.3	28668.7	28954	30365.3	32148.7	28060	83826	41253.3	64530	908.667	41202.7	71025.3	43098	45442.7	44828.7
342.01293/0.99	7512	8428	8217.33	6948	9342.67	12065.3	7342	6926	9694	967.333	1154	2064.67	1189.33	596	236	758.667	1106.67	1376.67
342.2275/6.35	3058	2591.33	2487.33	1556	4980.67	5419.33	4451.33	1983.33	5708.67	8228.67	6179.33	6830.67	6698	7692.67	6609.33	7428	7552	8147.33
342.80501/0.38	13212.7	35356.7	37018	26480.7	51761.3	49768.7	35282.7	16656	44611.3	45076	41346	52164.7	39745.3	40824	38418	37648.7	27260	43530.7
343.98802/1.94	2947.33	2942.67	3372.67	3289.33	3826	3827.33	3054.67	3033.33	3584.67	2845.33	2623.33	4709.33	9280	8486.67	6712	6313.33	5384	5483.33
344.02857/1.11	6204.67	6078	6691.33	5053.33	7668	8823.33	5687.33	4855.33	7398.67	935.333	856.667	413.333	0	695.333	346	1006	785.333	1450
344.22773/3.87	4584.67	5375.33	5350	3225.33	6571.33	5220.67	3835.33	2424.67	6912	3846.67	2512.67	3792	3926.67	3108.67	8024	2673.33	3256.67	3082
344.2433/9.93	0	0	0	1720.67	16498	5127.33	20232	11119.3	12659.3	0	0	0	0	0	0	0	0	0
344.58937/5.26	2912	3499.33	3137.33	0	0	0	0	0	0	8070.67	5242.67	7872.67	7218.67	7192.67	7854	7237.33	7163.33	7311.33
344.96243/0.99	17730	15458	15920.7	13322.7	21677.3	18690	19727.3	4295.33	18678	8704	8924.67	6016.67	8340.67	8177.33	7886	7946.67	7906	8344
345.06374/5.59	9890	9150.67	9542.67	5206.67	10647.3	8676.67	7336.67	2367.33	9807.33	10117.3	10300.7	10725.3	9352.67	8972	8268	9066	9008	9042
345.08568/4.68	8830	9140	9040.67	7580	9943.33	9727.33	9904.67	6789.33	9584	8358	6423.33	6770	7951.33	9271.33	8693.33	8212.67	8986	8682.67
345.18448/10.64	2990	3742.67	6736.67	1492.67	1003.33	0	0	0	0	5578.67	1834.67	2018	4449.33	4368	4288	3854.67	2698	4020
345.20537/15.05	0	28437.3	31986.7	27134	41946	22744.7	25796.7	12580.7	32906	29588	28770	31786	26338.7	25682	25169.3	25868.7	23220	27262
345.22863/7.67	11957.3	22642.7	23599.3	17167.3	32670.7	36106	23854.7	9990	35356.7	37274	38328.7	46176	30358.7	28786.7	29314.7	21731.3	18924	29510
345.22873/6.23	37341.3	9051.33	9943.33	8040.67	16180	14698.7	10408.7	5469.33	13591.3	11124	8095.33	10112	10190	10080	10242	10484.7	7156	10510.7
345.22879/6.77	106323	15115.3	10786.7	7778.67	9346	6376	4769.33	1515.33	3598.67	2429.33	2410	2790.67	1188	1580.67	419.333	551.333	336	433.333
345.22884/7.85	35862	6507.33	7034.67	0	2191.33	0	0	0	0	9504.67	8057.33	10028	6834.67	6768.67	6748.67	5800.67	4221.33	7692
345.24057/15.98	0	0	0	0	104	0	0	0	0	9192.67	6845.33	7206.67	8488.67	21384	20056	8008	14807.3	16212
346.03768/4.91	5284.67	7727.33	8626.67	0	3424	0	0	0	0	9326.67	10666.7	11268.7	7583.33	6739.33	7362.67	5360	4842	8129.33
346.08924/6.88	0	0	0	0	0	0	0	0	0	10828.7	12913.3	10385.3	4735.33	4811.33	6643.33	7930	6550	7261.33
346.16464/4.64	2211.33	2982.67	3371.33	0	2028.67	0	1480	256	1834	7808	6697.33	8182.67	7282.67	6851.33	7610.67	9741.33	7738.67	9151.33
346.25858/6.72	6446.67	5911.33	5553.33	1935.33	3824.67	1850.67	347.333	801.333	1776.67	7009.33	5603.33	6353.33	4554	5548.67	6470.67	3805.33	6077.33	4898
346.25873/7.74	12449.3	13934.7	13238.7	7921.33	12070.7	1424	10804.7	4828.67	15052	19794	15980.7	19178	11017.3	15960	16405.3	15996.7	18146.7	20178
346.27169/13.91	0	0	0	0	83.3333	0	0	0	0	9740.67	10418.7	11796	0	11319.3	9851.33	9899.33	10049.3	12586.7
346.79815/0.42	4581.33	4696.67	5104	5270.67	5755.33	6009.33	5433.33	4984	4542.67	1052	2836	1238	1166.67	942.667	1045.33	1180	1560.67	1366
346.88778/0.35	6272	2238.67	2522	3294	2808	2701.33	246.667	6875.33	838	8686	3427.33	5483.33	6483.33	8712.67	8720	7964.67	12788.7	8597.33
347.0646/3.66	7550	7353.33	7557.33	4760	8595.33	7664	6737.33	4824.67	4756.67	4804	4456	4548.67	3971.33	4064.67	3410.67	4174	4318	4479.33
347.11677/4.25	4204.67	4485.33	4422.67	1178	13483.3	9230	7092.67	1564.67	11522.7	5706.67	6001.33	3507.33	1184.67	2629.33	4020.67	3786	3490.67	6492.67
347.12557/12.45	5504.67	5306	5521.33	5335.33	5095.33	5802.67	5398	5586.67	5395.33	4020	4236	4106	0	5908	5412.67	5432.67	5525.33	5066
347.14906/4.9	5972.67	6020	6877.33	6718.67	10568.7	6470	6411.33	2862	7838	5736	4776.67	4642.67	5300	4846	5202	5168	5567.33	5720
347.20002/9.51	7800.67	34423.3	35740.7	33246	44390	39032	38170	22799.3	33334	21457.3	24590.7	26724	25907.3	23739.3	23966.7	16720	16367.3	26392
347.20014/11.26	530.667	1914.67	6207.33	1700	5864	4849.33	2104	0	4786.67	2378.67	4690	4958	3914.67	1908	0	0	0	2031.33
347.24265/6.78	175875	175535	175811	65297.3	209104	130899	155419	65048.7	207229	156329	113333	130635	132930	150791	142255	140606	154883	160993
347.24269/6.32	21176.7	21748	21580	8657.33	26220	14072	23576.7	6989.33	29452	21287.3	15763.3	17570	18125.3	18944	19624.7	18202	19204.7	21498
347.24277/7.89	19358	18238	18525.3	205953	335268	80452.7	84230	32928	255004	19689.3	16667.3	17264.7	3699.33	21603.3	17826	17813.3	18982	20694.7
347.24417/6.5	39912	0	1755.33	0	0	1958	1696	1197.33	1901.33	3998	2222	6976.67	5162	3594	3521.33	1823.33	1956.67	1882.67
348.0599/1.92	5036.67	5139.33	5174.67	4975.33	5500	5296.67	5031.33	4206	5502	3176.67	3034.67	2840	3313.33	3220.67	3248	3138.67	3176.67	3298.67
348.16543/2.91	6581.33	6296.67	6754.67	0	0	0	0	0	0	5029.33	5138.67	6139.33	2965.33	4541.33	4453.33	3986	4195.33	4408
348.21654/4.42	4374	4692	4778.67	1042.67	2266	0	278.667	0	389.333	10302	7010	7747.33	10165.3	7871.33	8197.33	8482.67	7916.67	9785.33
348.2169/6.26	21156.7	23220	28901.3	2520	3664	0	0	0	0	49742.7	43112.7	47287.3	45460	43112	43302.7	49171.3	45290	50744
348.27455/8.18	20579.3	20641.3	21362	11444.7	14655.3	2018	12498.7	5957.33	19440.7	31060.7	23283.3	25906	0	26468.7	23778.7	24131.3	29702.7	32566.7
348.68307/9.03	3652.67	3419.33	3132.67	10034.7	10125.3	14720	4316.67	2174	12270	2947.33	4301.33	4464	0	4314.67	4306.67	3626.67	4384.67	5990
348.82435/0.37	4308	3500	3556.67	6475.33	7748	5899.33	5960.67	3392.67	4680	15268.7	15024.7	15664.7	21120	20494.7	19664	17696.7	12668	18984
348.8662/0.42	31752	29278	27165.3	44215.3	19820.7	28905.3	38293.3	41846	38271.3	0	2041.33	0	0	0	0	515.333	273.333	0
348.96769/0.7	5151.33	140889	130161	28165.3	70820	8089.33	1014	0	7010	172089	155267	168590	136209	139163	139477	93942.7	97147.3	148207
348.99005/10.07	25139.3	26713.3	23690	18948.7	20542.7	16617.3	17405.3	16579.3	14729.3	18434.7	15378.7	21784.7	0	27107.3	30397.3	21261.3	23848.7	23118.7
349.03418/3.47	4795.33	4524.67	4784	6628.67	3151.33	9364.67	0	3130.67	2808	3500.67	1788	3002	902	927.333	2474	3616.67	1504	1646
349.0371/3.36	2334	2378.67	2705.33	21718.7	7243.33	0	7616.67	1618	5401.33	2348	3594.67	545.333	3012.67	2611.33	2158.67	2427.33	2908	2749.33
349.06042/3.68	290107	1953.33	1683.33	0	0	0	0	0	0	4372	4380	7122	4280.67	3896.67	2100	0	1860.67	6378.67
349.06051/3.47	0	5975.33	8362.67	0	0	0	0	0	0	25064	25129.3	32162.7	20824.7	20618	19596.7	19848	15276	19068.7
349.06065/1.36	32636.7	24400.7	24940.7	0	1652.67	0	0	0	0	43326	36534	39572.7	28165.3	19612.7	30704.7	19168	19596	27844
349.06845/4.36	0	12060.7	11982	10137.3	19450	18027.3	13114.7	5239.33	18565.3	18535.3	10440.7	16210.7	14380.7	13611.3	13780.7	9675.33	9709.33	13452
349.12871/4.99	4768	8603.33	8229.33	6732	13321.3	12374	9172	5430	13661.3	10458.7	6492.67	9741.33	8610.67	8288	9122.67	6478	6353.33	8832
349.12993/3.65	8517.33	12838	12764	1544.67	4888.67	0	0	0	0	15473	9248	15140.7	12551.3	14304.7	14018	8144.67	8036	12601.3
349.15525/5.03	0	496.667	0	0	470	0	0	0	0	5613.33	5699.33	7794	5410.67	5949.33	5784.67	6554.67	6218.67	6714.67
349.1829/3.87	5108	5175.33	5302.67	4632	9242	6792.67	4903.33	3522.67	6644	4656.67	2886	3136.67	2964	2134	6350	2558.67	3028.67	3101.33
349.19573/12.48	0	1988.67	2103.33	0	0	0	0	0	0	3041.33	4284.67	4665.33	0	4720	5483.33	5607.33	6075.33	6468.67
349.21368/9.56	10775.3	14367.3	13180.7	0	0	0	0	0	0	10332	11848	14688	0	11516	12469.3	12539.3	13449.3	15176.7
349.21568/10.02	3651.33	7620	6328	0	20122.7	0	0	0	12998	9559.33	0	0	0	12410	0	0	0	20778.7
349.22343/16.04	0	0	0	0	0	0	0	0	0	6164	5877.33	6690.67	0	5784.67	6572	6142.67	5295.33	7108
349.23659/17.07	306.667	30325.3	28130	7864.67	13026.7	0	524	0	0	22731.3	27356	22794.7	25027.3	24448.7	25253.3	14977.3	14289.3	24012
349.25817/6.46	28293.3	26746.7	36950	21282	59738	5371.33	76764	32764.7	83342	24357.3	17591.3	18118	23306.7	25684.7	22286.7	28200	23815.3	25112.7
350.23238/4.71	6372.67	7438.67	7787.33	1305.33	2628	0	0	0	0	14768.7	10565.3	12527.3	15053.3	12605.3	13638	15044	12675.3	15800
350.28996/8.04	6604	6951.33	6604	0	541.333	0	1955.33	310	1642.67	7467.33	5826	7730	3086	7937.33	6810.67	6090	8076.67	8372
350.77722/0.36	6504.67	18000	15091.3	2282	3566	0	0	0	0	10053.3	11368	9058.67	9290	9200	9266.67	5676.67	5112	8145.33
350.86925/21.8	5158.67	16420	17046	0	0	0	0	0	0	24609.3	35322	36995.3	20499.3	20616	20622.7	12568.7	5580.67	21311.3
351.07775/5.06	5430	5356	4696.67	0	6557.33	1462	6053.33	3713.33	6985.33	3978	4009.33	6153.33	4108	4227.33	3988	4292	4157.33	4162.67
351.13016/4.15	15718.7	16070.7	16968	0	28192	0	27250	9954.67	57235.3	36370.7	39716.7	39664	25838.7	24163.3	25176.7	29512.7	19245.3	22314.7
351.17953/7.37	5931.33	5431.33	6062.67	592	451.333	297.333	3051.33	3080	418	6645.33	7096.67	5024.67	4113.33	3858	5959.33	6082	5993.33	4317.33
351.21395/7.74	47538.7	44929.3	42410	30960.7	52610.7	6583.33	46061.3	17986	56454.7	48315.3	36738.7	40130	16514.7	43964	39978	46994	49219.3	56010.7
351.22942/10.08	4388	23094.7	18805.3	0	0	0	0	0	0	20316.7	19806	23534	0	18587.3	17308.7	17580.7	20342	21334.7
351.25216/18.18	2363.33	2464	8934	0	0	0	0	0	0	4281.33	4835.33	7794	8230.33	7447.33	6875.33	5025.33	2730.67	7036.67
351.99893/3.54	11226.7	81436.7	96226.7	0	37248.7	0	0	0	716.667	104418	92605.3	141525	102825	98986	92248	73592.7	67718	95764.7
351.99899/3.33	0	5714	5542.67	0	1704.67	0	0	0	0	6214	7501.33	5568.67	5786	5792	6402.67	3659.33	3799.33	5951.33
352.11713/5.37	12682	11255.3	13164.7	7227.33	15118	14758	11402.7	4015.33	6311.33	15752.7	15078.7	14494.7	12822	9559.33	13488.7	13146	12565.3	4182
352.13634/0.69	6618	6717.33	7055.33	0	0	378	0	0	0	6136.67	5482	5539.33	7520	6382	6042.67	11567.3	4797.33	11142.7
352.24438/0.46	9060.67	9756.67	7455.33	10849.3	24380.7	20232.7	11754	7403.33	21056	9644.67	5175.33	9286	8030	8644	7706	9368.67	3150.67	9851.33
352.89763/21.96	5342.67	5430.67	5698.67	5664	5789.33	6160.67	5948.67	6067.33	3877.33	4494	4759.33	4465.33	3616.67	1890.67	3258	2873.33	3128	4505.33
352.95731/3.36	0	0	0	11636	4964.67	0	826	2190.67	0	0	0	0	0	0	0	0	0	0
353.08426/1.05	23634.7	23429.3	23331.3	0	1790.67	946.667	4562.67	2038.67	585.333	8093.33	8624	5672	7632.67	7040.67	8464.67	8324.67	7794.67	8260
353.12056/2.92	7238	7524	6918	0	0	0	0	361.333	0	6037.33	5660	4664.67	2302.67	4724.67	4656	5272	4765.33	4916.67
353.12078/1.67	15011.3	14934	14477.3	0	574.667	0	550	0	344	10002	8680	5473.33	6130	9142.67	8634	9040	9154.67	9460.67
353.20094/13.65	2716	12439.3	12068	2836	13985.3	4480.67	16189.3	10837.3	13400.7	7920	8340.67	6053.33	8063.33	8634.67	7172.67	9159.33	4678	8314
353.22963/7.45	14404	14086.7	14781.3	972	5536.67	410.667	8852.67	3470	10371.3	15229.3	10474	12396	2694.67	12048.7	11412	12006.7	13971.3	15156.7
353.22968/8.18	63080.7	65464	64300	39418	46150.7	6534.67	45399.3	20048.7	63466.7	66890	48418	45104	4510.67	64842.7	61446.7	68780	77571.3	76156.7
353.22968/8.77	11558.7	12622	11728	7672.67	17718	2597.33	8954.67	3991.33	14830	13348	10204.7	12488	1389.33	10566.7	10888.7	11771.3	12898.7	13963.3
353.26637/15.77	14639.3	16795.3	14158.7	14870.7	13804	12516	12084.7	14980.7	11178	23584.7	20990	18434.7	196.667	16810.7	15504	34690	18498	29707.3
353.26853/11.94	0	0	104.667	0	0	0	0	0	0	24039.3	29509.3	37170	0	514.667	31534	35058.7	28994.7	37368
353.30286/18.09	2238.67	5863.33	2212	1790	6039.33	5704.67	4345.33	6027.33	5644	3862	5758	7396	165.333	11299.3	10070.7	11560	7820.67	11522.7
354.05323/4.75	58900.7	8080.67	8823.33	0	0	0	9074	4842.67	12188.7	10470.7	8864	7813.33	9064.67	9084	8646.67	8944	6953.33	10084
354.05326/5.05	110991	2646	2654.67	13434	25323.3	14314.7	27690.7	13404.7	30459.3	2893.33	2295.33	3045.33	3315.33	3037.33	3092	2320.67	2110	3131.33
354.19296/6.24	6958.67	8900.67	8825.33	8248	13960	15959.3	11808.7	3956.67	12860	9375.33	6558.67	12726	9713.33	8659.33	9160	6137.33	6134.67	8202.67
355.09972/1.04	35722	35648	37151.3	5612.67	9464	2370.67	4802.67	3217.33	5380	14164	13385.3	8652.67	11587.3	12469.3	11136	11817.3	12252	12237.3
355.12689/6.87	482	600	1943.33	0	0	0	0	0	0	9091.33	7965.33	9829.33	8884	8072	8418	9550	8929.33	9340
355.15878/16.77	861.333	10348.7	11374	10253.3	15229.3	17412.7	12254.7	3717.33	14031.3	9521.33	7388.67	13232.7	10504	8794.67	9552.67	6262	6722	9235.33
355.2012/13.16	0	280.667	2040	0	0	0	0	0	0	6963.33	7258	8352.67	0	7219.33	7229.33	7712	8642.67	9618
355.20737/7.67	17394	18561.3	18377.3	1930	5978	368.667	10351.3	5532	12303.3	14926.7	11170.7	10820.7	6032.67	16468.7	16704.7	17283.3	19486	19029.3
355.21047/8.38	10708	7628	8174	5992	9869.33	9629.33	8202.67	3309.33	10462	8068.67	7456.67	10387.3	7710.67	7346.67	7852.67	6869.33	4772	7982
355.24378/8.04	273994	294725	273588	4422	38000.7	4262.67	89056.7	35116.7	54338.7	234834	182922	199891	50930.7	253198	202296	140384	262483	255042
355.28205/15.23	21516	23647.3	22430	22857.3	23781.3	24706	24888.7	25193.3	25346	78946.7	28967.3	38183.3	177.333	34799.3	32987.3	32813.3	34224	32925.3
356.11299/3.08	2991.33	3090	2699.33	3088	12120.7	29115.3	15977.3	8083.33	17826.7	336.667	0	896.667	0	744.667	0	348.667	674	0
356.11314/3.8	7901.33	7378.67	6316	3312.67	10842.7	12520.7	3981.33	6610	14026	0	0	0	0	383.333	370	0	303.333	0
356.18532/4.75	2000.67	2407.33	3157.33	0	0	0	0	0	0	10778	10210	11952	10011.3	9652.67	10140.7	10433.3	10609.3	11210.7
356.2069/6.23	8602	7562	7836	2755.33	10784	12808.7	9865.33	4520	12553.3	13702	11036.7	12877.3	11451.3	10972	11652.7	11815.3	11321.3	12464
356.2583/8.94	0	0	0	0	0	0	0	0	0	7115.33	5732	7659.33	0	5602	7432	7912	5208	6710
356.83839/0.38	21453.3	16957.3	19732.7	23708	29792	29333.3	25977.3	15591.3	22205.3	3667.33	8149.33	3904	3492	2162.67	2083.33	4056.67	4825.33	4682
356.94354/0.96	11736	546	769.333	20275.3	5858.67	1139.33	2184	3335.33	342.667	374	413.333	433.333	210.667	482	618.667	356	139.333	410.667
357.06353/5.13	7620.67	1426	4450.67	1503.33	4474	0	0	0	0	6120.67	4316	7804	5230	5232	5408	2886.67	3582.67	4256
357.06612/10.24	4375.33	3926	3730.67	10939.3	13570	13354.7	3990	2382.67	12950	3112	5786.67	5628.67	0	2614	3290.67	2719.33	2460.67	2610.67
357.06616/8.75	9490.67	12298	11078.7	0	0	0	7467.33	4644.67	1170.67	13062.7	15028.7	17982	5448.67	9482	9934.67	9950.67	8162.67	9350.67
357.11951/3.45	3150.67	5640.67	6428.67	0	0	0	0	0	706	11973.3	11764	12665.3	11292	11717.3	10656.7	7180	8061.33	11637.3
357.20853/15.1	0	0	0	0	0	0	0	0	0	5334.67	4770.67	5572.67	0	5236	5174.67	5614.67	4748.67	5320.67
357.22303/8.04	49275.3	50650.7	50715.3	637.333	10220.7	582	21708.7	10688.7	13920.7	41119.3	32617.3	35965.3	6955.33	48337.3	42596	44123.3	51600	49076
357.22363/7.83	14961.3	14619.3	14538	0	0	0	6632.67	3022.67	6982.67	10688.7	9046.67	9532.67	0	11997.3	11980	11176	14552.7	14137.3
358.08078/3.93	5362.67	6318	5487.33	4914.67	7544.67	7655.33	7386.67	3066.67	7057.33	3508.67	3126.67	3736.67	3387.33	3403.33	3673.33	3932	3936.67	4158.67
358.13018/5.59	9732	2393.33	2478	0	0	0	0	0	0	35130	29704	33678	28021.3	16751.3	25496.7	18806	15627.3	24304
359.00571/1.91	13298	5224.67	5234	6360	4835.33	5148.67	3424	6082.67	3228.67	4378	3606	3700	4723.33	4288	4731.33	3640	3881.33	4612.67
[truncated: 1,985 more rows]
