# Supplementary material for: A metabolomics approach to evaluate the effect of lyophilization versus oven drying on the chemical composition of plant extracts
Source: Sci Rep. 2021 Nov 22;11:22679. doi: 10.1038/s41598-021-02158-6 (PMC8608909; doi:10.1038/s41598-021-02158-6)
Supplement: Supplementary file 2 — Supplementary Information 2. [file 41598_2021_2158_MOESM2_ESM.xlsx]

## Sheet: TITLE
A metabolomics approach to evaluate the effect of lyophilization versus oven drying on the chemical composition of plant extracts
Nancy A. ElNaker1, Mariane Daou1, Michael A. Ochsenkühn2, Shady A. Amin2, Ahmed F. Yousef 1,4, and Lina F. Yousef 1,*
1Department of Chemistry, Khalifa University, P.O BOX 127788, Abu Dhabi, UAE
2Biology Program, New York University Abu Dhabi, Saadiyat Island, P.O Box 129188, Abu Dhabi, United Arab Emirates
4 Center for Membranes and Advanced Water Technology (CMAT), Khalifa University, P.O BOX 127788, Abu Dhabi, UAE
*E-mail: lina.yousef@ku.ac.ae

## Sheet: Confirmed pos
m/z meas.	M meas.	RT [min]	ΔRT	Δm/z [mDa]	mSigma	MS/MS score	Include	Molecular Formula	Annotations	Ions	AQ	Boxplot	Flags	MS/MS	Name	Δm/z [ppm]	Annotation Source	PhAMix100ugml_P1-A-6_01_12159	PhAMix100ugml_P1-A-6_01_12160	PhAMix100ugml_P1-A-6_01_12161	PhAMix10ugml_P1-A-4_01_12151	PhAMix10ugml_P1-A-4_01_12152	PhAMix10ugml_P1-A-4_01_12153	PhAMix1ugml_P1-A-2_01_12143	PhAMix1ugml_P1-A-2_01_12144	PhAMix1ugml_P1-A-2_01_12145	PhAMix20ugml_P1-A-5_01_12155	PhAMix20ugml_P1-A-5_01_12156	PhAMix20ugml_P1-A-5_01_12157	PhAMix5ugml_P1-A-3_01_12147	PhAMix5ugml_P1-A-3_01_12148	PhAMix5ugml_P1-A-3_01_12149	W1_1_P1-C-1_01_12163	W1_1_P1-C-1_01_12164	W1_1_P1-C-1_01_12165	W1_1_P1-C-1_01_12233	W1_2_P1-C-2_01_12166	W1_2_P1-C-2_01_12167	W1_2_P1-C-2_01_12168	W1_3_P1-C-3_01_12169	W1_3_P1-C-3_01_12170	W1_3_P1-C-3_01_12171	W2_1_P1-C-4_01_12173	W2_1_P1-C-4_01_12174	W2_1_P1-C-4_01_12175	W2_1_P1-C-4_01_12235	W2_2_P1-C-5_01_12176	W2_2_P1-C-5_01_12177	W2_2_P1-C-5_01_12178
258.112	275.116	6.05		-0.219	17.7	0	TRUE	C15H17NO4	Spectral Library - Bruker MetaboBASE Personal Library 2.0_in-silico, Analyte List - Analytelist_ID	[M-H2O+H]+, [M+H]+	2020	9236	[RED]	TRUE	(±)-Ribaline	-0.849	Analytelist_ID	0	0	0	0	0	0	0	0	0	0	0	0	0	0	0	9236	9784	8052	9798	7990	9480	9622	9482	9786	7914	762	1532	0	1270	3078	3538	4362
293.21	292.203	11.3		-1.206	15.5	768.2	TRUE	C18H28O3	Spectral Library - Bruker MetaboBASE Personal Library 2.0, Analyte List - Analytelist_ID	[M+H]+	2021	3600	[RED]	TRUE	13-epi-12-oxo Phytodienoic Acid	-4.112	Bruker MetaboBASE Personal Library 2.0	0	0	0	1452	0	2062	0	688	632	1324	0	0	750	624	600	6266	6052	5778	6514	9508	9302	8130	6662	7886	8346	1164	0	1014	0	0	0	0
347.256	324.266	15.41		-1.081	16	722.3	TRUE	C20H36O3	Spectral Library - Bruker MetaboBASE Personal Library 2.0, Analyte List - Analytelist_ID	[M+Na]+, [M-H2O+H]+	2021	0	[RED]	TRUE	15(R)-HEDE	-3.114	Bruker MetaboBASE Personal Library 2.0	0	0	350	460	0	0	0	0	0	0	0	0	0	0	248	0	0	0	0	0	0	0	0	0	0	0	0	0	0	0	0	0
355.284	354.277	12.73		-0.106	15.6	733.4	TRUE	C21H38O4	Spectral Library - Bruker MetaboBASE Personal Library 2.0	[M+H]+	2021	0	[RED]	TRUE	1-Linoleoyl Glycerol	-0.3	Bruker MetaboBASE Personal Library 2.0	0	286	0	968	698	0	0	0	0	0	348	406	0	0	0	0	0	0	244	0	0	0	258	0	0	0	248	280	0	0	0	0
180.102	179.095	0.57		0.103	0.8	0	TRUE	C10H13NO2	Spectral Library - Bruker MetaboBASE Personal Library 2.0_in-silico, Analyte List - Analytelist_ID	[M+H]+	2020	169346	[RED]	TRUE	1-METHYL-6,7-DIHYDROXY-1,2,3,4-TETRAHYDROISOQUINOLINE	0.57	Analytelist_ID	792	954	944	0	3552	546	1784	1974	1290	1584	1348	0	2484	2510	2588	288240	279226	283212	292582	288720	291230	293938	310634	317366	323314	101366	101436	102366	58708	89796	94134	56250
155.035	154.028	2.33		1.085	2.1	990.4	TRUE	C7H6O4	Spectral Library - Primary-Database	[M+H]+, [M-H2O+H]+	2022	1410	[RED]	TRUE	2,3-DIHYDROXYBENZOATE	6.996	Primary-Database	1147212	1142190	1167474	182516	184664	81484	29758	31500	33406	355286	351622	353230	132254	139798	140088	3588	3368	3322	1950	2874	1878	2102	2180	2104	2496	1410	1516	1720	1050	3096	2944	3226
487.193	486.185	4.1		-3.775	19.5	815.4	TRUE	C26H30O9	Spectral Library - Bruker MetaboBASE Personal Library 2.0_in-silico	[M+H]+	1021	10048	[RED]	TRUE	2',4',4-Trihydroxy-3'-prenylchalcone 4'-O-glucoside	-7.749	Bruker MetaboBASE Personal Library 2.0_in-silico	0	0	0	0	0	0	0	0	0	0	0	0	0	0	0	13028	12596	12350	11472	11414	13548	12528	11838	12970	13910	0	0	0	0	0	0	0
104.109	103.102	0.44		1.423	2.6	714.2	TRUE	C5H13NO	Spectral Library - Bruker MetaboBASE Personal Library 2.0_in-silico	[M+H]+	2021	248970	[RED]	TRUE	2-Amino-3-methyl-1-butanol	13.667	Bruker MetaboBASE Personal Library 2.0_in-silico	3036	3832	3904	10176	11990	0	14218	12670	8186	10036	7190	4836	12694	11042	13584	278496	283038	257798	270008	284126	296846	301528	298664	289274	290306	1644	2174	1556	1566	2178	2080	1792
333.134	332.126	3.52		0.383	18.9	825.2	TRUE	C18H20O6	Analyte List - Analytelist_ID, Spectral Library - Bruker MetaboBASE Personal Library 2.0_in-silico	[M+H]+	2021	5958	[RED]	TRUE	3,3'-Dihydroxy-4',5,7-trimethoxyflavan	1.15	Bruker MetaboBASE Personal Library 2.0_in-silico	0	0	0	0	0	0	0	0	0	0	0	0	0	0	0	12860	12660	13310	13528	11976	12038	15328	12416	13366	15382	10832	11274	10516	10234	16486	14808	16118
195.101	194.094	5.41		-0.71	7.9	935	TRUE	C11H14O3	Analyte List - Analytelist_ID, Spectral Library - Bruker MetaboBASE Personal Library 2.0_in-silico	[M+H]+	2022	4360	[RED]	TRUE	3-Hydroxyphenyl-valeric acid	-3.64	Bruker MetaboBASE Personal Library 2.0_in-silico	0	1454	0	3716	0	1648	0	990	0	1642	0	0	0	1020	1166	8344	8298	7952	11166	6744	6532	7656	7142	6320	7684	49966	48012	48026	51690	29834	32298	33104
168.102	167.095	0.72		0.338	0.6	0	TRUE	C9H13NO2	Spectral Library - Bruker MetaboBASE Personal Library 2.0, Analyte List - Analytelist_ID	[M+H]+, [M+Na]+	1020	66004	[RED]	TRUE	3-METHOXYTYRAMINE	2.008	Analytelist_ID	0	0	0	0	0	0	0	0	0	0	0	0	0	366	666	246966	245302	233832	283258	228554	238944	253260	270972	263306	252830	22730	21506	22810	25168	60272	59080	62124
147.045	164.048	4.37		0.677	5.3	806	TRUE	C9H8O3	Analyte List - Analytelist_ID, Spectral Library - Primary-Database	[M-H2O+H]+, [M+H]+	2021	26092	[RED]	TRUE	4-COUMARATE	4.601	Primary-Database	2891986	2903302	2855994	0	811472	812510	197940	209096	211622	1317076	810	894	0	0	0	40326	43358	42064	44754	41332	41184	40300	40198	43516	38962	10526	10028	11502	11618	28712	28264	24440
190.05	189.043	2.42		0.194	5.8	834	TRUE	C10H7NO3	Analyte List - Analytelist_ID, Spectral Library - Primary-Database	[M+H]+	2021	27136	[RED]	TRUE	4-HYDROXY-2-QUINOLINECARBOXYLIC ACID	1.021	Primary-Database	0	0	0	0	0	0	0	0	0	0	0	0	0	0	0	77754	75918	77248	76972	77412	70608	78058	72556	75756	73626	95970	97980	92248	95266	144232	145002	147458
353.087	352.079	6.96		-0.031	4.8	895.6	TRUE	C16H16O9	Analyte List - Analytelist_ID, Spectral Library - Bruker MetaboBASE Personal Library 2.0	[M+H]+	2021	2050	[RED]	TRUE	4-Methylumbelliferyl β-D-glucuronide	-0.087	Bruker MetaboBASE Personal Library 2.0	4032	3892	3652	0	1972	2492	0	0	0	2760	0	0	0	2050	0	1450	1296	1288	0	1654	1774	1508	1510	1848	1498	0	0	0	0	0	0	0
279.232	296.235	12.47		-0.318	4.1	815.6	TRUE	C18H32O3	Spectral Library - Bruker MetaboBASE Personal Library 2.0, Analyte List - Analytelist_ID	[M-H2O+H]+, [M+K]+, [M+Na]+	2021	4990	[RED]	TRUE	9(S)-HODE	-1.138	Bruker MetaboBASE Personal Library 2.0	1492	1774	1546	3158	2618	3106	438	658	0	1720	1584	1910	772	0	1020	5118	5840	4990	6384	124792	132556	130196	171626	167606	173916	1438	1442	0	1260	2774	2704	1910
293.211	292.204	7.75		-0.275	14.6	703.7	TRUE	C18H28O3	Spectral Library - Bruker MetaboBASE Personal Library 2.0_in-silico, Analyte List - Analytelist_ID	[M+H]+	2021	45902	[RED]	TRUE	9,10-EOT	-0.939	Bruker MetaboBASE Personal Library 2.0_in-silico	0	402	0	0	682	914	0	0	0	542	0	0	0	0	0	49048	45054	52978	48942	48708	47496	46134	45068	46104	48114	37626	35346	35250	39138	63234	61492	64226
565.52	564.512	17.09		0.45	13.2	719.5	TRUE	C36H68O4	Spectral Library - Bruker MetaboBASE Personal Library 2.0	[M+H]+	2021	0	[RED]	TRUE	9-OAHSA	0.796	Bruker MetaboBASE Personal Library 2.0	0	0	0	0	0	0	0	0	0	0	0	0	0	0	0	0	0	0	0	0	0	0	0	0	0	0	0	0	0	0	0	0
311.222	328.225	7.89		0.043	17.5	782.7	TRUE	C18H32O5	Spectral Library - Bruker MetaboBASE Personal Library 2.0_in-silico, Analyte List - Analytelist_ID	[M-H2O+H]+, [M+H]+	2021	21436	[RED]	TRUE	9S,11R,15S-trihydroxy-2,3-dinor-13E-prostaenoic acid-cyclo[8S,12R]	0.139	Bruker MetaboBASE Personal Library 2.0_in-silico	0	0	0	0	0	0	0	0	0	0	0	0	0	0	0	20182	20868	24226	25192	21796	22026	21310	21280	21696	22996	218536	206700	217902	231380	353770	343660	373232
197.117	196.11	5.23		-0.035	7.6	734.8	TRUE	C11H16O3	Analyte List - Analytelist_ID, Spectral Library - Bruker MetaboBASE Personal Library 2.0_in-silico	[M+H]+	2021	232970	[RED]	TRUE	Benzenemethanol, 2-(2-hydroxypropoxy)-3-methyl-	-0.178	Bruker MetaboBASE Personal Library 2.0_in-silico	0	0	562	1138	658	0	0	910	0	1086	684	560	0	754	786	273808	264694	254686	305636	263502	263402	275886	278942	281326	273186	73090	74394	70444	88740	299374	296102	288320
413.267	390.277	18.64		0.239	26	968.2	TRUE	C24H38O4	Analyte List - Analytelist_ID, Spectral Library - Bruker MetaboBASE Personal Library 2.0	[M+Na]+, [M+K]+, [M+H]+	2022	60580	[RED]	TRUE	Bis(2-ethylhexyl) phthalate	0.579	Bruker MetaboBASE Personal Library 2.0	85102	93778	79724	1268	101358	253088	56790	56684	54992	792	920	86732	59162	60580	62630	71442	69714	70814	70682	66054	66486	65206	65326	65490	59812	55754	59612	55074	65166	60620	66294	61770
343.102	342.095	4.86		-0.053	14.5	723.4	TRUE	C15H18O9	Spectral Library - Bruker MetaboBASE Personal Library 2.0_in-silico, Analyte List - Analytelist_ID	[M+H]+	2021	29180	[RED]	TRUE	Caffeic acid 3-glucoside	-0.153	Bruker MetaboBASE Personal Library 2.0_in-silico	0	0	0	0	0	0	0	0	0	0	0	0	0	0	0	29362	26418	29202	32490	27698	28084	30978	31556	31008	29700	2346	2394	2286	2120	20106	19882	20016
298.274	297.267	10.25		-0.063	6.7	931.3	TRUE	C18H35NO2	Spectral Library - Bruker MetaboBASE Personal Library 2.0_in-silico	[M+H]+	2022	850	[RED]	TRUE	Cassine	-0.213	Bruker MetaboBASE Personal Library 2.0_in-silico	496	498	404	1492	850	886	0	0	0	0	426	512	0	0	0	0	964	550	262	1076	1046	868	850	874	1118	410	380	700	0	0	0	416
147.045	146.038	4.7		1.091	5.6	812.8	TRUE	C9H6O2	Spectral Library - Bruker MetaboBASE Personal Library 2.0_in-silico	[M+H]+	2021	8952	[RED]	TRUE	Coumarin	7.419	Bruker MetaboBASE Personal Library 2.0_in-silico	191722	208318	0	719356	25970	31860	3770	0	0	53572	0	1274428	699758	675580	650064	9096	9644	8690	10378	0	9458	10070	9352	9900	12384	77552	76338	77300	78784	118770	128410	127102
227.091	226.084	4.02		-0.344	3.5	827.5	TRUE	C11H14O5	Spectral Library - Bruker MetaboBASE Personal Library 2.0_in-silico, Analyte List - Analytelist_ID	[M+H]+	2021	52126	[RED]	TRUE	ETHYL SYRINGATE	-1.515	Bruker MetaboBASE Personal Library 2.0_in-silico	622	444	0	0	484	0	0	438	0	0	514	0	494	0	328	112662	114978	117336	126642	115750	108948	120696	115088	119284	117318	83446	85056	85890	96492	140052	138372	148130
304.154	303.147	5.14		-0.154	16.5	841	TRUE	C17H21NO4	Analyte List - Analytelist_ID, Spectral Library - Bruker MetaboBASE Personal Library 2.0_in-silico	[M+H]+	2021	55400	[RED]	TRUE	Fenoterol	-0.506	Bruker MetaboBASE Personal Library 2.0_in-silico	0	0	0	0	0	0	0	0	0	0	0	0	0	0	0	35206	32534	31588	34814	33028	33968	33946	34022	36398	36860	27860	27846	26958	31406	60912	54752	58890
177.055	194.058	4.89		0.265	6.8	0	TRUE	C10H10O4	Spectral Library - Primary-Database, Analyte List - Analytelist_ID	[M-H2O+H]+, [M+H]+, [M+Na]+	2020	89548	[RED]	TRUE	FERULATE	1.495	Analytelist_ID	3236464	3224218	3221098	0	1146378	1131298	237126	264248	263982	1842928	1250	0	1420	1244	1646	255944	251406	240400	278084	227966	229392	239466	247106	249146	240844	39324	42574	38558	43070	87342	88960	85150
609.271	608.264	16.21		0.099	3.8	731.6	TRUE	C35H36N4O6	Analyte List - Analytelist_ID, Spectral Library - Bruker MetaboBASE Personal Library 2.0_in-silico	[M+H]+	2021	0	[RED]	TRUE	Harderoporphyrin	0.163	Bruker MetaboBASE Personal Library 2.0_in-silico	0	0	0	0	0	0	0	0	0	0	0	0	0	0	0	0	0	0	0	0	0	0	410	0	0	0	0	0	0	0	0	0
206.081	205.074	3.45		-0.192	7.6	0	TRUE	C11H11NO3	Analyte List - Analytelist_ID, Spectral Library - MSMS Confirmed Spectral Library	[M+H]+	2020	29832	[RED]	TRUE	Indolelactic acid	-0.931	Analytelist_ID	0	0	0	0	0	0	0	0	0	0	0	0	0	0	0	51608	51916	54222	47538	55196	55744	54112	54934	57290	49722	34228	37666	36196	35046	59324	62662	62142
332.221	331.214	5.71		-0.642	3.9	715.2	TRUE	C20H29NO3	Spectral Library - Bruker MetaboBASE Personal Library 2.0_in-silico, Analyte List - Analytelist_ID	[M+H]+	2021	4614	[RED]	TRUE	Ipratropium	-1.933	Bruker MetaboBASE Personal Library 2.0_in-silico	0	0	0	0	0	0	0	0	0	0	0	0	0	0	0	4432	4614	3822	3706	10656	10944	10388	11462	14140	11214	0	0	0	0	0	0	0
146.06	145.053	5.17		0.323	∞	924.3	TRUE	C9H7NO	Spectral Library - Bruker MetaboBASE Personal Library 2.0_in-silico	[M+H]+	2002	9158	[RED]	TRUE	Isocarbostyril	2.209	Bruker MetaboBASE Personal Library 2.0_in-silico	0	0	0	0	0	0	0	0	0	0	0	0	452	0	0	10366	10502	8506	10862	8658	9950	10860	9566	9598	10430	0	926	0	988	1254	1680	1378
595.166	594.159	5.8		0.631	10.5	771.5	TRUE	C27H30O15	Analyte List - Analytelist_ID, Spectral Library - Bruker MetaboBASE Personal Library 2.0_in-silico	[M+H]+	2021	18950	[RED]	TRUE	Isorhamnetin 3-alpha-L-arabinopyranosyl-(1->2)-rhamnoside	1.06	Bruker MetaboBASE Personal Library 2.0_in-silico	0	0	0	0	0	0	0	0	0	0	0	0	0	0	0	19128	18950	18920	11552	19398	19756	18536	20824	20288	19916	1382	1522	0	0	2762	2798	3170
609.182	608.175	6.33		0.741	22.3	773.1	TRUE	C28H32O15	Spectral Library - Bruker MetaboBASE Personal Library 2.0_in-silico, Analyte List - Analytelist_ID	[M+H]+	2021	2956	[RED]	TRUE	Isorhamnetin 3-rhamnosyl-(1->2)-rhamnoside	1.217	Bruker MetaboBASE Personal Library 2.0_in-silico	0	0	0	0	0	0	0	0	0	0	0	0	0	0	0	3318	3394	3496	2140	2924	2834	3280	3488	3766	2956	0	0	0	0	0	0	0
771.234	770.227	5.04		-0.322	12.6	822	TRUE	C34H42O20	Analyte List - Analytelist_ID, Spectral Library - Bruker MetaboBASE Personal Library 2.0_in-silico	[M+H]+, [M+Na]+	2021	375214	[RED]	TRUE	Isorhamnetin 3-rhamnosyl-(1->4)-rhamnosyl-(1->6)glucoside	-0.418	Bruker MetaboBASE Personal Library 2.0_in-silico	0	0	0	0	0	0	0	0	0	0	0	0	512	0	0	432226	404308	402182	218222	391744	356970	362100	391546	390954	382404	44916	42996	41926	25192	97888	88016	92194
741.224	740.217	4.9		0.178	10.4	878.9	TRUE	C33H40O19	Analyte List - Analytelist_ID, Spectral Library - Bruker MetaboBASE Personal Library 2.0_in-silico	[M+H]+	2021	9362	[RED]	TRUE	Kaempferol 3-rhamnosyl-(1->4)-rhamnosyl-(1->6)-glucoside	0.24	Bruker MetaboBASE Personal Library 2.0_in-silico	0	0	0	0	0	0	0	0	0	0	0	0	0	0	0	11384	9366	8954	5702	9362	8956	9718	9720	9880	9692	1242	1374	1140	0	2468	2680	2672
132.103	131.095	0.64		0.887	2	999.9	TRUE	C6H13NO2	Spectral Library - Primary-Database	[M+H]+	2022	28062	[RED]	TRUE	L-(+)-Isoleucine	6.711	Primary-Database	780	1052	762	1204	1412	316	0	0	0	1316	1244	1170	0	0	0	76410	73312	72280	85134	79968	76946	81378	90940	87536	90346	291612	301448	295796	361240	273854	271634	287720
279.17	278.163	4.43		-0.379	18.8	917.4	TRUE	C15H22N2O3	Spectral Library - Bruker MetaboBASE Personal Library 2.0	[M+H]+	2022	3560	[RED]	TRUE	Leu Phe	-1.359	Bruker MetaboBASE Personal Library 2.0	0	0	0	0	0	0	0	0	0	0	0	0	0	0	0	0	0	0	0	0	0	0	0	2674	0	0	0	0	0	2670	0	2996
281.247	280.24	16.04		-0.17	14.6	720.8	TRUE	C18H32O2	Analyte List - Analytelist_ID, Spectral Library - Bruker MetaboBASE Personal Library 2.0	[M+H]+, [M+Na]+	2021	2390	[RED]	TRUE	Linoelaidic Acid	-0.605	Bruker MetaboBASE Personal Library 2.0	1226	1856	1358	2068	1684	3422	1302	1026	1038	1468	0	1676	1300	1308	1402	2972	2166	2018	1830	3944	3650	3296	3262	4090	3024	1466	1300	1378	1378	1746	1570	1678
166.086	165.079	0.93		0.185	4.9	912.4	TRUE	C9H11NO2	Spectral Library - Bruker MetaboBASE Personal Library 2.0, Analyte List - Analytelist_ID	[M+H]+, [M+Na]+	2022	229240	[RED]	TRUE	L-Phenylalanine	1.115	Bruker MetaboBASE Personal Library 2.0	600	688	776	558	1194	0	0	1280	0	994	646	1062	0	0	496	635620	652386	662674	783826	703298	686294	705914	734088	746950	754200	421464	409128	407324	473172	461716	445112	474430
205.097	204.09	1.84		-0.022	17.4	930.6	TRUE	C11H12N2O2	Spectral Library - Bruker MetaboBASE Personal Library 2.0, Analyte List - Analytelist_ID	[M+H]+	2022	33270	[RED]	TRUE	L-Tryptophan	-0.108	Bruker MetaboBASE Personal Library 2.0	0	0	0	0	0	2572	0	0	0	0	0	0	0	0	0	114202	108112	110586	122760	110450	110230	117248	116472	119192	116972	84596	81362	82466	109644	130428	130808	131812
357.3	356.293	13.7		-0.014	5.1	790.1	TRUE	C21H40O4	Analyte List - Analytelist_ID, Spectral Library - Bruker MetaboBASE Personal Library 2.0	[M+H]+	2021	0	[RED]	TRUE	MG(18:1(9Z)/0:0/0:0)[rac]	-0.039	Bruker MetaboBASE Personal Library 2.0	0	0	0	0	0	0	0	0	0	0	0	0	0	0	0	0	0	0	0	0	0	0	0	0	0	0	0	0	0	0	0	0
139.04	138.032	5.56		0.597	5.5	973.8	TRUE	C7H6O3	Analyte List - Analytelist_ID, Spectral Library - Bruker MetaboBASE Personal Library 2.0_in-silico	[M+H]+	2022	11968	[RED]	TRUE	m-Salicylic acid	4.293	Bruker MetaboBASE Personal Library 2.0_in-silico	818	920	754	0	722	666	0	0	508	840	750	934	0	0	612	14640	0	14358	15814	15722	13876	14816	13550	15188	15138	13896	0	12186	13398	22292	24234	22208
245.186	244.179	3.65		0.09	5	989.4	TRUE	C12H24N2O3	Spectral Library - Bruker MetaboBASE Personal Library 2.0	[M+H]+	2022	4236	[RED]	TRUE	NH-DVal(NMe)-Val-OMe	0.367	Bruker MetaboBASE Personal Library 2.0	0	0	0	0	0	0	0	0	0	0	0	0	0	0	0	7980	7572	7216	8848	9288	8808	9296	14780	13960	13904	2114	0	2172	0	4084	4668	4180
211.095	188.105	5.77		0.066	7.7	767.1	TRUE	C9H16O4	Spectral Library - Bruker MetaboBASE Personal Library 2.0_in-silico	[M+Na]+, [M+H]+, [M-H2O+H]+	2021	51878	[RED]	TRUE	Nonate	0.311	Bruker MetaboBASE Personal Library 2.0_in-silico	5068	5372	0	976	3080	4022	2340	2532	3532	4326	1108	1076	3552	2566	0	64686	61168	59474	65438	61518	63234	63022	63134	56850	59670	60474	57582	0	63404	116178	116110	108618
181.122	180.115	8.25		0.121	6.3	881.7	TRUE	C11H16O2	Spectral Library - Bruker MetaboBASE Personal Library 2.0_in-silico, Analyte List - Analytelist_ID	[M+H]+	2021	65996	[RED]	TRUE	Norecasantalic acid	0.668	Bruker MetaboBASE Personal Library 2.0_in-silico	30424	32446	32948	0	0	0	880	1054	988	8866	1204	0	1254	1024	1134	79814	84934	95368	82840	90354	86414	93376	87026	96808	94772	31230	30302	30394	29026	43688	43676	38792
197.08	196.073	3.51		-0.486	8	872.2	TRUE	C10H12O4	Spectral Library - Bruker MetaboBASE Personal Library 2.0_in-silico, Analyte List - Analytelist_ID	[M+H]+	2021	22760	[RED]	TRUE	ORSELLINIC ACID, ETHYL ESTER	-2.464	Bruker MetaboBASE Personal Library 2.0_in-silico	1590	1686	2242	0	1006	0	1166	0	0	0	0	0	0	1072	0	42514	44834	47490	45892	43570	41116	45396	42888	42758	45282	40074	37496	39666	46294	67478	69300	64914
392.316	391.309	15.38		0.145	24.1	888.7	TRUE	C24H41NO3	Spectral Library - Bruker MetaboBASE Personal Library 2.0_in-silico	[M+H]+	2021	0	[RED]	TRUE	Palmitoyl dopamine	0.369	Bruker MetaboBASE Personal Library 2.0_in-silico	0	0	0	0	0	0	0	0	0	0	0	0	0	0	0	0	0	0	0	0	0	0	0	0	0	0	0	166	0	0	0	0
496.34	495.333	12.02		0.455	17.9	825.4	TRUE	C24H50NO7P	Analyte List - Analytelist_ID, Spectral Library - Bruker MetaboBASE Personal Library 2.0	[M+H]+	2021	0	[RED]	TRUE	PC(16:0/0:0)[U] / PC(16:0/0:0)[rac]	0.918	Bruker MetaboBASE Personal Library 2.0	0	0	0	0	0	0	0	0	0	0	0	0	0	0	0	0	0	0	0	0	0	0	0	0	0	0	0	0	0	0	0	0
479.119	478.112	5.25		0.72	13.1	758.4	TRUE	C22H22O12	Analyte List - Analytelist_ID, Spectral Library - Bruker MetaboBASE Personal Library 2.0	[M+H]+	2021	7506	[RED]	TRUE	Petunidin 3-glucoside	1.502	Bruker MetaboBASE Personal Library 2.0	0	0	0	0	0	0	0	0	0	0	0	0	0	0	0	7506	7980	7734	5848	8176	6990	7446	9354	8832	10614	0	0	0	0	0	1368	0
485.288	484.281	13.71		0.496	15.6	939.2	TRUE	C22H45O9P	Spectral Library - Bruker MetaboBASE Personal Library 2.0	[M+H]+	2022	0	[RED]	TRUE	PG(16:0/0:0)[U]	1.023	Bruker MetaboBASE Personal Library 2.0	0	0	0	0	0	0	0	0	0	0	0	0	0	0	0	0	0	0	0	0	0	0	0	0	0	0	0	0	0	0	0	0
757.219	756.211	4.64		0.075	11.4	743.7	TRUE	C33H40O20	Spectral Library - Bruker MetaboBASE Personal Library 2.0_in-silico, Analyte List - Analytelist_ID	[M+H]+	2021	5006	[RED]	TRUE	Quercetin 3-isorhamninoside	0.099	Bruker MetaboBASE Personal Library 2.0_in-silico	0	0	0	0	0	0	0	0	0	0	0	0	0	0	0	5406	5462	5648	2616	5238	4792	4206	5662	5506	5280	912	0	0	0	1402	1292	0
465.103	464.096	5.18		0.066	36.4	953.5	TRUE	C21H20O12	Spectral Library - Bruker MetaboBASE Personal Library 2.0, Analyte List - Analytelist_ID	[M+H]+	2012	1722	[RED]	TRUE	Quercetin 3-O-glucoside	0.141	Bruker MetaboBASE Personal Library 2.0	0	0	0	0	0	0	0	0	0	0	0	0	0	0	0	1556	1652	1858	0	1758	1554	1766	2188	2026	1722	0	0	0	0	0	0	0
377.146	376.139	4.25		0.875	42.3	816.6	TRUE	C17H20N4O6	Analyte List - Analytelist_ID, Spectral Library - Primary-Database	[M+H]+	2011	14752	[RED]	TRUE	RIBOFLAVIN	2.319	Primary-Database	0	0	482	0	0	0	0	0	0	542	226	0	0	0	374	16786	14894	15032	14044	14534	15150	16966	15786	16330	17304	33368	33432	33856	32294	34758	38170	34262
611.161	610.154	5.09		0.55	9.9	970.4	TRUE	C27H30O16	Analyte List - Analytelist_ID, Spectral Library - Bruker MetaboBASE Personal Library 2.0	[M+H]+	2022	9556	[RED]	TRUE	Rutin	0.9	Bruker MetaboBASE Personal Library 2.0	0	0	0	0	0	0	0	0	0	0	0	0	0	0	0	9388	10752	10516	5474	9556	9222	9134	11942	11030	11152	776	882	0	0	1778	1900	1770
625.177	624.169	5.25		0.435	9.8	867.1	TRUE	C28H32O16	Analyte List - Analytelist_ID, Spectral Library - Bruker MetaboBASE Personal Library 2.0_in-silico	[M+H]+	2021	21724	[RED]	TRUE	Sexangularetin 3-rutinoside	0.696	Bruker MetaboBASE Personal Library 2.0_in-silico	0	0	0	0	0	0	0	0	0	0	0	0	0	0	0	24162	21724	22028	14654	22394	21586	21162	28024	29384	27538	1874	1758	0	0	3142	3382	3426
286.31	285.303	12.06		0.038	5.2	891.8	TRUE	C18H39NO	Spectral Library - Bruker MetaboBASE Personal Library 2.0_in-silico	[M+H]+	2021	1538	[RED]	TRUE	Spisulosine	0.131	Bruker MetaboBASE Personal Library 2.0_in-silico	0	944	1106	824	890	1178	870	1042	1222	706	1096	880	974	1132	0	14604	15758	14000	7642	16264	15180	16146	9514	11400	10410	848	956	886	866	1318	1538	1422
422.29	421.283	6.58		0.046	3.6	854.3	TRUE	C24H39NO5	Spectral Library - Bruker MetaboBASE Personal Library 2.0_in-silico	[M+H]+	2021	37158	[RED]	TRUE	Talatizamine	0.109	Bruker MetaboBASE Personal Library 2.0_in-silico	0	0	0	0	0	0	0	0	0	0	0	0	0	0	0	34480	30618	31252	37158	81208	81430	80580	82510	80860	78968	2902	2172	0	1354	28524	25344	25432
320.185	319.178	3.42		3.857	31.2	816.9	TRUE	C13H25N3O6	Spectral Library - Bruker MetaboBASE Personal Library 2.0_in-silico	[M+H]+	1011	9362	[RED]	TRUE	Thr Thr Val	12.048	Bruker MetaboBASE Personal Library 2.0_in-silico	0	0	0	0	0	0	0	0	0	0	0	0	0	0	0	10448	9786	9832	9420	9046	9802	9728	11136	12400	11760	2036	2362	2526	1182	2658	3344	2704
183.065	182.058	1.96		-0.125	8.1	777.9	TRUE	C9H10O4	Spectral Library - Bruker MetaboBASE Personal Library 2.0_in-silico, Analyte List - Analytelist_ID	[M+H]+	2021	7108	[RED]	TRUE	Veratric acid	-0.685	Bruker MetaboBASE Personal Library 2.0_in-silico	0	0	0	982	798	0	644	630	976	888	884	952	736	954	784	44782	45062	44524	47688	45666	43744	44438	47238	47732	44940	2812	3190	3236	3174	3080	3402	2994
230.248	229.241	9.61		0.046	6.6	922.6	TRUE	C14H31NO	Spectral Library - Bruker MetaboBASE Personal Library 2.0_in-silico	[M+H]+	2022	4526	[RED]	TRUE	Xestoaminol C	0.199	Bruker MetaboBASE Personal Library 2.0_in-silico	3782	3854	3834	5060	3444	4526	3262	3046	3472	0	0	3382	3720	3770	3222	79422	80192	78436	68428	2056020	1932296	1993752	1872828	1808338	1759870	4512	3440	3946	4092	3264	3078	3114
[truncated: 48 more columns]

## Sheet: Analytelist pos
m/z meas.	M meas.	RT [min]	ΔRT	Δm/z [mDa]	mSigma	MS/MS score	Include	Molecular Formula	Annotations	Ions	AQ	Boxplot	Flags	MS/MS	Name	Δm/z [ppm]	Annotation Source	PhAMix100ugml_P1-A-6_01_12159	PhAMix100ugml_P1-A-6_01_12160	PhAMix100ugml_P1-A-6_01_12161	PhAMix10ugml_P1-A-4_01_12151	PhAMix10ugml_P1-A-4_01_12152	PhAMix10ugml_P1-A-4_01_12153	PhAMix1ugml_P1-A-2_01_12143	PhAMix1ugml_P1-A-2_01_12144	PhAMix1ugml_P1-A-2_01_12145	PhAMix20ugml_P1-A-5_01_12155	PhAMix20ugml_P1-A-5_01_12156	PhAMix20ugml_P1-A-5_01_12157	PhAMix5ugml_P1-A-3_01_12147	PhAMix5ugml_P1-A-3_01_12148	PhAMix5ugml_P1-A-3_01_12149	W1_1_P1-C-1_01_12163	W1_1_P1-C-1_01_12164	W1_1_P1-C-1_01_12165	W1_1_P1-C-1_01_12233	W1_2_P1-C-2_01_12166	W1_2_P1-C-2_01_12167	W1_2_P1-C-2_01_12168	W1_3_P1-C-3_01_12169	W1_3_P1-C-3_01_12170	W1_3_P1-C-3_01_12171	W2_1_P1-C-4_01_12173	W2_1_P1-C-4_01_12174	W2_1_P1-C-4_01_12175	W2_1_P1-C-4_01_12235	W2_2_P1-C-5_01_12176	W2_2_P1-C-5_01_12177	W2_2_P1-C-5_01_12178
198.027	197.02	0.42		-0.456	13.8	0	TRUE	C3H8N3O5P	Analyte List - Analytelist_ID	[M+H]+	1020	14958	[]	FALSE	Phosphoguanidinoacetate	-2.302	Analytelist_ID	0	0	0	0	0	0	0	0	0	0	0	0	0	0	0	13640	12838	13224	12760	11796	14958	12338	14394	15496	14214	12420	11476	12788	14788	18550	17624	17820
179.118	178.111	0.55		0.558	∞	0	TRUE	C10H14N2O	Analyte List - Analytelist_ID	[M+H]+	1000	3744	[]	FALSE	Pseudooxynicotine	3.118	Analytelist_ID	4356	5070	4426	2114	1436	0	0	0	0	1788	2118	2140	0	0	0	4830	5326	0	8126	5434	4742	4772	7670	8792	7042	6736	6320	6382	7056	5500	5020	1558
163.123	162.116	0.56		0.334	4.4	0	TRUE	C10H14N2	Analyte List - Analytelist_ID	[M+H]+	1020	10048	[]	TRUE	(S)-NICOTINE	2.05	Analytelist_ID	168070	415006	221776	2754	40358	0	1666	1390	1642	14006	50358	42692	1038	1270	1076	28398	31482	31112	40112	22594	22534	22028	37880	37506	35712	26110	32320	26518	32756	29130	28578	7830
296.113	295.105	0.58		-0.206	∞	0	TRUE	C14H17NO6	Analyte List - Analytelist_ID	[M+H]+	2000	3974	[]	TRUE	Prunasin	-0.695	Analytelist_ID	0	0	0	0	0	0	0	0	0	0	0	0	0	0	0	6940	6782	6734	7910	6972	6916	6216	7674	8098	8508	4096	3544	4638	4326	5950	5270	4076
229.155	228.147	0.66		-0.151	7.8	0	TRUE	C11H20N2O3	Analyte List - Analytelist_ID	[M+H]+	2020	12956	[]	TRUE	Isoleucylproline	-0.66	Analytelist_ID	0	0	0	0	0	0	0	0	0	0	0	0	0	0	0	43472	44350	42034	51970	44742	44140	44216	45636	48182	42742	35392	34390	35546	39388	52574	47082	47678
295.165	294.158	0.72		0.001	13.3	0	TRUE	C15H22N2O4	Analyte List - Analytelist_ID	[M+H]+	2020	26568	[]	TRUE	Sinapoylputrescine	0.003	Analytelist_ID	0	0	0	0	0	0	0	0	0	0	0	0	0	0	0	60820	59184	66782	69538	67516	63496	65626	68616	73190	69004	27138	28098	27006	27540	63978	59834	64886
233.011	232.004	0.98		-0.076	25.8	0	TRUE	C8H8O6S	Analyte List - Analytelist_ID	[M+H]+	2020	0	[]	FALSE	2,4-Dihydroxyacetophenone 5-sulfate	-0.325	Analytelist_ID	0	0	0	1830	0	0	0	0	0	3424	0	3334	0	0	0	0	0	0	0	0	0	0	0	0	0	5516	5352	4842	6798	7944	6372	7316
288.123	287.116	1.03		-0.133	6.2	0	TRUE	C16H17NO4	Analyte List - Analytelist_ID	[M+H]+	2020	83534	[]	TRUE	Pipermethystine	-0.462	Analytelist_ID	0	0	0	0	0	0	0	0	0	0	0	0	0	0	0	184698	192616	173212	214196	182624	186786	190832	217796	227780	218244	54026	49922	53170	32554	60634	58106	59258
253.129	252.122	1.22		0.894	32.5	0	TRUE	C10H20O7	Analyte List - Analytelist_ID	[M+H]+	1010	3660	[]	FALSE	2,3-Butanediol glucoside	3.533	Analytelist_ID	0	0	0	0	0	0	0	0	0	0	0	0	0	0	0	10412	9124	9402	12434	9246	10020	10058	10932	8408	9064	7122	7784	6244	7440	11746	11916	11430
260.044	259.037	1.26		0.702	36.8	0	TRUE	C6H13NO8S	Analyte List - Analytelist_ID	[M+H]+	1010	2856	[]	FALSE	D-GLUCOSAMINE 6-SULFATE	2.701	Analytelist_ID	0	0	0	0	0	0	0	0	0	0	0	0	0	0	0	5840	6588	6412	8340	7252	6674	7286	9356	7254	7946	0	0	0	0	0	0	0
209.154	208.146	1.29		0.134	3.3	0	TRUE	C13H20O2	Analyte List - Analytelist_ID	[M+H]+	2020	4230	[]	TRUE	(5alpha,8beta,9beta)-5,9-Epoxy-3,6-megastigmadien-8-ol	0.639	Analytelist_ID	518	0	254	0	570	0	1026	668	728	0	0	0	660	484	684	10414	11032	12104	12066	12144	11046	12794	0	13106	0	12016	12726	12960	14060	17968	17728	18262
180.087	179.08	1.39		0.171	∞	0	TRUE	C6H13NO5	Analyte List - Analytelist_ID	[M+H]+	2000	4806	[]	TRUE	D-(+)-GLUCOSAMINE	0.949	Analytelist_ID	0	0	0	0	0	0	0	0	0	0	0	0	0	0	0	3794	4806	6208	5732	5848	6212	5474	6788	6152	7290	0	0	0	0	0	0	0
300.087	299.079	1.66		0.06	16.7	0	TRUE	C16H13NO5	Analyte List - Analytelist_ID	[M+H]+	2020	6050	[]	TRUE	(Z)-N-Coumaroyl-5-hydroxyanthranilic acid	0.2	Analytelist_ID	0	0	0	0	0	0	0	0	0	0	0	0	0	0	0	18212	17766	17404	15760	16342	17114	18080	20702	20956	20918	6280	6376	5712	6110	9614	9196	8614
264.159	263.152	1.72		-0.098	13.5	0	TRUE	C15H21NO3	Analyte List - Analytelist_ID	[M+H]+	2020	14218	[]	TRUE	N-(Heptan-4-yl)benzo[d][1,3]dioxole-5-carboxamide	-0.371	Analytelist_ID	0	0	0	0	0	0	0	0	0	0	0	0	0	0	0	29512	34122	32458	31040	29340	28222	30246	39672	36604	30496	7648	9674	9080	4282	9470	10142	9398
153.103	152.095	1.8		0.307	4.8	0	TRUE	C8H12N2O	Analyte List - Analytelist_ID	[M+H]+	1020	3962	[]	FALSE	2-Methoxy-(3 or 5 or 6)-isopropylpyrazine	2.004	Analytelist_ID	0	0	0	0	0	0	0	0	0	0	0	0	0	0	0	8546	8082	7962	7242	7890	7886	6606	8346	7294	8608	5838	5680	5196	5180	6778	7232	6992
188.071	187.063	1.84		0.081	6.7	0	TRUE	C11H9NO2	Analyte List - Analytelist_ID	[M+H]+	2020	43654	[]	TRUE	Indoleacrylic acid	0.431	Analytelist_ID	0	0	0	0	0	0	0	0	0	0	0	0	0	0	0	131954	136978	142862	159214	145014	147316	143176	147900	144388	149024	119416	114948	113818	147670	143290	144940	147110
206.045	205.038	1.9		0.248	19.7	0	TRUE	C10H7NO4	Analyte List - Analytelist_ID	[M+H]+	2020	1956	[]	FALSE	XANTHURENIC ACID	1.202	Analytelist_ID	0	0	0	0	0	0	0	0	0	0	0	0	0	0	0	5464	4340	4220	4730	4774	5170	5400	4966	4366	5238	7194	5850	6650	4478	11638	11448	11894
272.092	271.085	1.91		0.115	12.6	0	TRUE	C15H13NO4	Analyte List - Analytelist_ID	[M+H]+	2020	5908	[]	FALSE	Pummeline	0.422	Analytelist_ID	0	0	0	0	0	0	0	0	0	0	0	0	0	0	0	5742	5908	5808	7136	5824	5982	5726	6522	7396	7164	4582	5032	5302	5320	10092	9598	9890
314.139	313.131	1.91		-0.123	20.5	0	TRUE	C18H19NO4	Analyte List - Analytelist_ID	[M+H]+	2020	20636	[]	TRUE	Laurelliptine	-0.39	Analytelist_ID	0	0	0	0	0	0	0	0	0	0	0	0	0	0	0	28058	35274	35400	35772	34588	37188	39716	49164	51758	49462	10312	9942	9624	4036	9358	9258	9668
362.145	361.137	1.95		0.109	18.1	0	TRUE	C15H23NO9	Analyte List - Analytelist_ID	[M+H]+	2020	6952	[]	TRUE	De-O-methylsimmondsin	0.301	Analytelist_ID	0	0	0	0	0	0	0	0	0	0	0	0	0	0	0	76216	75250	72434	79870	73262	72672	73808	80970	79398	78170	0	0	0	0	0	0	0
139.039	138.032	2.01		0.334	5.6	0	TRUE	C7H6O3	Analyte List - Analytelist_ID	[M+H]+	1020	9740	[]	TRUE	4-HYDROXYBENZOATE	2.403	Analytelist_ID	1208	0	2204	8532	1058	0	3076	4218	2062	0	9468	18226	12022	0	0	33302	34128	0	37160	34824	30262	33840	33512	31136	34318	8052	7288	7536	8540	21130	16550	17744
220.06	219.053	2.11		-0.409	21.5	0	TRUE	C11H9NO4	Analyte List - Analytelist_ID	[M+H]+	2020	0	[]	TRUE	Methyl 2,6-dihydroxy-4-quinolinecarboxylate	-1.859	Analytelist_ID	0	0	0	0	0	0	0	0	0	0	0	0	0	0	0	0	0	0	0	0	0	0	0	0	0	0	0	0	0	692	0	0
231.113	230.106	2.25		0.352	13.2	0	TRUE	C13H14N2O2	Analyte List - Analytelist_ID	[M+H]+	2020	3034	[]	TRUE	(1xi,3xi)-1,2,3,4-Tetrahydro-1-methyl-beta-carboline-3-carboxylic acid	1.521	Analytelist_ID	0	0	0	0	0	0	0	0	0	0	0	0	0	0	0	3054	3550	3600	2074	3932	3430	3486	6032	4978	5592	0	0	0	0	0	0	0
242.117	241.11	2.42		-0.257	9.3	0	TRUE	C15H15NO2	Analyte List - Analytelist_ID	[M+H]+	2020	78284	[]	TRUE	2-Phenylethyl 2-aminobenzoate	-1.063	Analytelist_ID	0	0	0	0	0	0	0	0	0	0	0	0	0	0	0	126360	132726	123326	138202	129482	129658	133478	149112	149982	138270	31542	33606	33006	19270	43274	39556	44084
230.081	229.074	2.43		0.169	14.9	0	TRUE	C13H11NO3	Analyte List - Analytelist_ID	[M+H]+	2020	5144	[]	FALSE	Pteleine	0.736	Analytelist_ID	0	0	0	0	0	0	0	0	0	0	0	0	0	0	0	5144	6274	5604	6276	5702	5792	5888	7224	6674	5798	6680	8002	5880	6274	12718	11450	11728
281.15	280.143	2.45		0.246	23.6	0	TRUE	C14H20N2O4	Analyte List - Analytelist_ID	[M+H]+	2020	9018	[]	TRUE	Feruloyl-2-hydroxyputrescine	0.876	Analytelist_ID	0	0	0	0	0	0	0	0	0	0	0	0	0	0	0	18946	19454	17818	24296	19484	18064	18684	22024	20136	20032	29726	33172	31748	38230	64986	60632	62138
225.148	224.141	2.68		-0.083	10.9	0	TRUE	C13H20O3	Analyte List - Analytelist_ID	[M+H]+	2020	4702	[]	FALSE	METHYL JASMONATE	-0.368	Analytelist_ID	0	0	0	922	0	0	0	0	0	0	0	0	0	0	0	11098	11870	10810	12478	11256	11028	11662	10674	11072	11102	8612	9050	9018	8746	16298	15654	15566
197.128	196.121	2.75		-0.13	14.5	0	TRUE	C10H16N2O2	Analyte List - Analytelist_ID	[M+H]+	2020	1688	[]	TRUE	L-alpha-Amino-1H-pyrrole-1-hexanoic acid	-0.659	Analytelist_ID	0	0	0	0	0	0	0	0	0	0	0	0	0	0	0	3406	3618	3488	3322	3876	3946	3454	3892	4280	4454	4082	3010	3468	3274	6662	7694	6778
257.128	256.121	3		-0.127	4.6	0	TRUE	C15H16N2O2	Analyte List - Analytelist_ID	[M+H]+	2020	24066	[]	TRUE	1-(9H-Pyrido[3,4-b]indol-1-yl)-1,4-butanediol	-0.495	Analytelist_ID	0	0	0	0	0	0	0	0	0	0	0	0	0	0	0	24794	24066	25278	21246	40416	45502	41540	64630	56770	63104	8426	9158	9198	8616	19914	17630	18874
205.122	204.115	3.01		-0.033	8.5	0	TRUE	C13H16O2	Analyte List - Analytelist_ID	[M+H]+	2020	4714	[]	TRUE	cis-3-Hexenyl benzoate	-0.162	Analytelist_ID	0	0	0	0	0	0	0	0	328	0	0	0	324	0	0	7692	7426	7822	8020	7256	7724	7564	9614	9550	8352	1810	2066	2316	1092	2700	1962	2200
342.206	341.199	3.05		0.095	6.7	0	TRUE	C21H27NO3	Analyte List - Analytelist_ID	[M+H]+	2020	15884	[]	TRUE	Retrofractamide D	0.277	Analytelist_ID	0	0	0	0	0	0	0	0	0	0	0	0	0	0	0	34950	39348	37236	48704	32382	36904	39000	40404	41430	40366	20244	20180	21752	19956	32188	33300	30182
136.076	135.069	3.08		0.515	3.3	0	TRUE	C8H9NO	Analyte List - Analytelist_ID	[M+H]+	1020	15330	[]	TRUE	N-Acetylarylamine	3.787	Analytelist_ID	0	742	0	1220	0	664	690	962	788	798	0	1068	1010	770	0	24372	24302	25464	26248	23556	25132	25180	23142	25760	24774	15514	15352	17024	16186	18522	21262	18464
171.101	170.094	3.17		-0.779	9	0	TRUE	C9H14O3	Analyte List - Analytelist_ID	[M+H]+	1020	6576	[]	FALSE	cis-3-Hexenyl pyruvate	-4.555	Analytelist_ID	1522	1432	0	1232	1386	834	3484	4696	4050	1370	0	0	2970	2050	2632	9658	9632	9246	21862	8596	9982	8028	13446	10892	12360	10198	10912	10178	16558	15018	14828	15374
433.067	432.059	3.17		-1.595	43.8	0	TRUE	C21H17ClO8	Analyte List - Analytelist_ID	[M+H]+	1010	2776	[]	FALSE	Mollicellin F	-3.683	Analytelist_ID	0	0	0	0	0	0	0	0	0	0	0	0	0	0	0	7246	7452	7330	8208	7706	6892	6826	7516	8654	6970	0	0	0	0	0	0	0
314.102	313.095	3.24		0.044	38.6	0	TRUE	C17H15NO5	Analyte List - Analytelist_ID	[M+H]+	2010	4282	[]	TRUE	Avenanthramide E	0.141	Analytelist_ID	0	0	0	0	0	0	0	0	0	0	0	0	0	0	0	0	8102	7968	8556	0	6894	0	7916	0	0	5256	4686	4780	4282	8574	7734	8354
130.033	258.052	3.33		-0.364	41.8	0	TRUE	C14H10O5	Analyte List - Analytelist_ID	[M+H+H]2+	1010	0	[]	TRUE	(±)-2-(3,4-Dihydroxyphenyl)-1,3-benzodioxole-5-carboxaldehyde	-2.803	Analytelist_ID	32642	28852	29762	12242	12088	9496	4444	5174	5058	20040	20636	19212	12494	12100	16772	0	0	0	0	0	0	0	0	0	0	18560	17734	19900	24382	6272	8548	6002
196.097	195.09	3.36		-0.042	7.1	0	TRUE	C10H13NO3	Analyte List - Analytelist_ID	[M+H]+	2020	13852	[]	TRUE	hexynoyl-HSL	-0.216	Analytelist_ID	0	0	0	0	552	0	0	0	394	0	0	316	0	528	0	19048	20096	18702	23728	16676	21336	18700	19602	18786	18388	14466	13170	15062	14306	24866	23302	23370
272.128	271.121	3.46		-0.168	13.1	0	TRUE	C16H17NO3	Analyte List - Analytelist_ID	[M+H]+	2020	15030	[]	TRUE	(R)-Higenamine	-0.616	Analytelist_ID	0	0	0	0	0	0	0	0	0	0	0	0	0	0	0	15030	15704	14596	16976	14620	15800	13588	20108	20586	20606	9246	7362	7560	8288	13442	14366	14902
243.086	242.079	3.51		-0.394	17.2	0	TRUE	C11H14O6	Analyte List - Analytelist_ID	[M+H]+	2020	8272	[]	TRUE	Genipinic acid	-1.619	Analytelist_ID	0	0	0	0	0	0	0	0	0	0	0	0	0	0	0	13670	12826	13676	14576	12302	14386	13056	12496	14612	15002	11520	13592	12578	12480	22772	19594	22312
167.07	166.063	3.52		0.164	6.6	0	TRUE	C9H10O3	Analyte List - Analytelist_ID	[M+H]+	2020	7284	[]	FALSE	3-(2-HYDROXYPHENYL)PROPANOATE	0.98	Analytelist_ID	1114	1368	1180	0	0	0	1248	1106	0	1122	1038	866	0	1164	0	11928	11262	11710	11774	10404	11834	11238	11698	10196	10262	9782	9856	10072	10868	14718	16014	17366
258.076	257.069	3.64		-0.099	16.1	0	TRUE	C14H11NO4	Analyte List - Analytelist_ID	[M+H]+	2020	4478	[]	TRUE	1,3,5-Trihydroxy-10-methylacridone	-0.384	Analytelist_ID	0	0	0	0	0	0	0	0	0	0	0	0	0	0	0	2542	3260	2802	3522	4374	3730	4140	4754	3932	4738	2850	2392	2406	2482	5114	5304	4988
338.139	337.131	3.65		-0.012	∞	0	TRUE	C20H19NO4	Analyte List - Analytelist_ID	[M+H]+	2000	1838	[]	FALSE	Lambertine	-0.035	Analytelist_ID	0	0	0	0	0	0	0	0	0	0	0	0	0	0	0	1568	0	0	1914	1838	2224	1952	2776	3374	2974	0	0	0	0	0	0	0
236.128	235.121	3.67		0.046	18.1	0	TRUE	C13H17NO3	Analyte List - Analytelist_ID	[M+H]+	2020	5124	[]	FALSE	p-propylbenzoyl-HSL	0.194	Analytelist_ID	662	522	496	0	0	0	676	566	418	420	704	730	566	604	678	5930	6104	6026	5614	5670	4996	5842	6098	5724	5322	3702	2852	5610	5598	7228	5356	5264
168.103	167.095	3.7		0.632	12.3	0	TRUE	C9H13NO2	Analyte List - Analytelist_ID	[M+H]+	1020	3254	[]	TRUE	3-METHOXYTYRAMINE	3.757	Analytelist_ID	262	0	0	0	0	0	0	0	528	0	0	0	0	478	0	4840	5876	5346	6172	4782	4426	4720	5708	5944	5244	16990	20216	21444	18744	85486	84144	82224
232.154	231.147	3.72		0.032	13.8	0	TRUE	C11H21NO4	Analyte List - Analytelist_ID	[M+H]+	2020	3374	[]	FALSE	Isobutyryl-L-carnitine	0.138	Analytelist_ID	0	0	0	0	0	0	0	0	0	0	0	0	0	0	0	4314	3736	4332	5626	4948	4596	4704	5446	4380	5648	5162	5096	0	6194	7570	8704	7544
313.119	312.112	3.75		0.546	28.8	0	TRUE	C17H16N2O4	Analyte List - Analytelist_ID	[M+H]+	2020	7142	[]	TRUE	Dictyoquinazol A	1.744	Analytelist_ID	0	0	0	0	0	0	0	0	0	0	0	0	0	0	0	5884	6526	5548	5830	6884	7330	7336	7678	8576	7348	3676	3528	3796	2448	7042	7316	7142
280.191	279.183	3.94		-0.129	12.1	0	TRUE	C16H25NO3	Analyte List - Analytelist_ID	[M+H]+	2020	5922	[]	TRUE	N-[(4-Hydroxy-3-methoxyphenyl)methyl]octanamide	-0.46	Analytelist_ID	0	0	0	0	0	0	0	0	0	0	0	0	0	0	0	5770	5730	5378	6698	6186	5706	5922	7470	8072	8050	874	0	0	0	1904	1806	1944
312.123	311.116	4		0.07	∞	0	TRUE	C18H17NO4	Analyte List - Analytelist_ID	[M+H]+	2000	3112	[]	TRUE	Norisodomesticine	0.223	Analytelist_ID	0	0	0	0	0	0	0	0	0	0	0	0	0	0	0	1652	0	1734	1754	1826	1894	1742	1802	2182	2212	2240	2854	2390	2318	7032	6660	7056
282.097	281.09	4.06		0.257	34.2	0	TRUE	C13H15NO6	Analyte List - Analytelist_ID	[M+H]+	2010	7652	[]	FALSE	4-Hydroxyphenylacetylglutamine	0.909	Analytelist_ID	0	0	0	0	0	0	0	0	0	0	0	0	0	0	0	11094	10810	11224	11926	10338	9966	10172	11580	10232	11560	0	0	0	0	0	0	0
310.092	309.085	4.07		0.131	15.4	0	TRUE	C14H15NO7	Analyte List - Analytelist_ID	[M+H]+	2020	4202	[]	FALSE	Inodxyl glucuronide	0.422	Analytelist_ID	0	0	0	0	0	0	0	0	0	0	0	0	0	0	0	6082	6932	6540	7460	7754	6582	6538	6352	7048	7026	0	0	0	0	0	0	0
301.128	300.12	4.1		-0.444	27.1	0	TRUE	C14H20O7	Analyte List - Analytelist_ID	[M+H]+	2020	3434	[]	FALSE	2-(3-Hydroxyphenyl)ethanol 1'-glucoside	-1.474	Analytelist_ID	0	0	0	0	0	0	0	0	0	0	0	0	0	0	0	5436	5600	5822	6244	7026	5942	6648	6426	6786	6968	4582	4878	5100	5120	7914	7986	6898
153.055	152.047	4.12		-0.01	6.1	0	TRUE	C8H8O3	Analyte List - Analytelist_ID	[M+H]+	2020	10604	[]	TRUE	4-HYDROXYPHENYLACETATE	-0.068	Analytelist_ID	153026	157952	158632	12246	12132	11124	0	0	0	29088	2552	2514	1600	1886	0	25850	24166	27134	30702	26446	26734	26674	28680	25528	26462	2498	2704	2388	2184	6004	5380	5562
351.134	350.126	4.12		-0.239	31.1	0	TRUE	C20H18N2O4	Analyte List - Analytelist_ID	[M+H]+	2010	2164	[]	TRUE	Moschamindole	-0.682	Analytelist_ID	0	0	0	0	0	0	0	0	0	0	0	0	0	0	0	0	1272	1456	1468	2164	2264	1886	2632	2678	2814	0	0	0	0	0	0	0
312.087	311.08	4.16		0.307	∞	0	TRUE	C17H13NO5	Analyte List - Analytelist_ID	[M+H]+	2000	3478	[]	FALSE	Furoparadine	0.982	Analytelist_ID	0	0	0	0	0	0	0	0	0	0	0	0	0	0	0	1616	2024	1584	0	0	1804	1888	2280	1694	1902	1778	1736	2284	2144	4206	4776	4776
217.122	216.115	4.25		-0.222	∞	0	TRUE	C14H16O2	Analyte List - Analytelist_ID	[M+H]+	2000	3076	[]	TRUE	3-[4-Hydroxy-3-(3-methyl-2-butenyl)phenyl]-2-propenal	-1.021	Analytelist_ID	0	0	0	0	0	0	0	0	0	0	0	0	0	0	0	3594	2842	3278	0	3076	0	3748	3548	4608	0	0	0	0	0	0	0	0
254.117	253.11	4.3		-0.22	18.5	0	TRUE	C16H15NO2	Analyte List - Analytelist_ID	[M+H]+	2020	35228	[]	TRUE	Ethyl 3-methyl-9H-carbazole-9-carboxylate	-0.864	Analytelist_ID	0	0	0	0	0	0	0	0	0	0	0	0	0	0	0	47766	46848	51492	31028	50888	49898	46098	56986	58444	57368	23194	23322	23600	20652	30992	31666	10122
419.17	418.163	4.32		0.048	26	0	TRUE	C22H26O8	Analyte List - Analytelist_ID	[M+H]+	2020	6462	[]	FALSE	Lirioresinol A	0.114	Analytelist_ID	0	0	0	0	0	0	0	0	0	0	0	0	0	0	0	10128	9760	9830	7648	9012	8688	8748	8728	9096	9648	6650	6800	7950	5712	11002	10996	10514
291.179	290.172	4.38		-1.148	14.2	0	TRUE	C14H26O6	Analyte List - Analytelist_ID	[M+H]+	1020	5230	[]	TRUE	1-Octen-3-yl glucoside	-3.941	Analytelist_ID	0	0	0	0	0	0	0	0	0	0	0	0	0	0	0	5804	5248	4792	5230	4520	5276	5560	4634	5852	5672	5078	4638	5134	4728	8230	9426	10062
170.118	169.111	4.43		0.303	7	0	TRUE	C9H15NO2	Analyte List - Analytelist_ID	[M+H]+	2020	11220	[]	TRUE	Homoarecoline	1.78	Analytelist_ID	786	426	744	0	570	0	0	0	0	0	0	0	0	0	0	14076	15604	15122	16114	14338	15394	12792	14294	14892	14486	1366	1120	1058	1598	3804	4334	4114
316.155	315.147	4.46		0.418	∞	0	TRUE	C18H21NO4	Analyte List - Analytelist_ID	[M+H]+	2000	1630	[]	FALSE	N-Dihydroferuloyltyramine	1.322	Analytelist_ID	0	0	0	0	0	0	0	0	0	0	0	0	0	0	0	1782	0	0	0	2466	0	0	2646	2480	2392	0	0	0	0	0	1628	1630
224.128	223.121	4.54		0.202	4.7	0	TRUE	C12H17NO3	Analyte List - Analytelist_ID	[M+H]+	2020	13464	[]	TRUE	2-octynoyl-HSL	0.901	Analytelist_ID	17624	13220	13110	9438	8928	9110	15868	16694	0	16548	13464	14714	17908	19898	18726	13334	13154	14726	12752	13858	13152	13160	13826	15596	14164	36424	37208	35776	35770	100412	109194	110292
298.107	297.1	4.6		0.004	21.7	0	TRUE	C17H15NO4	Analyte List - Analytelist_ID	[M+H]+	2020	7610	[]	FALSE	(S)-Annocherine A	0.012	Analytelist_ID	0	0	0	0	0	0	0	0	0	0	0	0	0	0	0	7002	4962	5190	4770	6564	6484	5688	6638	5808	6024	2270	2556	2512	2896	6658	5366	6150
164.071	163.064	4.62		0.252	5	0	TRUE	C9H9NO2	Analyte List - Analytelist_ID	[M+H]+	2020	5216	[]	TRUE	4-(3-Pyridyl)-3-butenoic acid	1.539	Analytelist_ID	0	0	1076	780	0	0	0	0	586	0	0	0	1110	1070	924	3998	3916	5420	5250	4992	5216	5326	7298	0	6076	1622	1480	0	1568	1932	1930	2200
219.138	218.131	4.62		-0.141	9.9	0	TRUE	C14H18O2	Analyte List - Analytelist_ID	[M+H]+	2020	4296	[]	FALSE	Isoamyl cinnamate	-0.642	Analytelist_ID	0	0	0	0	0	0	0	0	0	0	0	0	0	0	0	3870	4296	4434	3674	4920	3776	4304	5522	5244	4796	1472	1152	1118	652	2402	1766	1716
294.206	293.199	4.67		-0.144	2.5	0	TRUE	C17H27NO3	Analyte List - Analytelist_ID	[M+H]+	2020	14110	[]	TRUE	Nordihydrocapsaicin	-0.49	Analytelist_ID	0	0	0	0	0	0	0	0	0	0	0	0	0	0	0	12458	13174	14110	12984	14180	15846	13812	17428	18382	17218	968	0	738	0	2050	2518	2274
475.146	474.139	4.7		1.291	29.6	0	TRUE	C20H26O13	Analyte List - Analytelist_ID	[M+H]+	1020	8250	[]	TRUE	trans-Caffeic acid [apiosyl-(1->6)-glucosyl] ester	2.718	Analytelist_ID	0	0	0	0	0	0	0	0	0	0	0	0	0	0	0	8030	10090	9020	6712	9762	9984	8250	9384	11198	8542	0	0	0	0	0	0	1368
135.045	134.037	4.81		0.575	10	0	TRUE	C8H6O2	Analyte List - Analytelist_ID	[M+H]+	1020	9332	[]	TRUE	Phthalide	4.255	Analytelist_ID	1320	0	1556	0	494	642	570	0	0	0	1000	664	952	0	0	0	9540	9838	12382	10010	10708	10380	10650	11208	0	9834	0	7314	9080	17136	0	14870
181.049	180.042	4.86		-0.12	8.6	0	TRUE	C9H8O4	Analyte List - Analytelist_ID	[M+H]+	2020	28796	[]	TRUE	CAFFEATE	-0.663	Analytelist_ID	4448	4044	4684	886	0	744	952	0	0	0	2092	2408	1522	1540	1754	28796	30226	28942	32322	28230	29520	28190	26784	29666	28022	2322	2040	1892	1938	20108	18218	22170
317.139	316.132	4.9		0.628	19.1	0	TRUE	C18H20O5	Analyte List - Analytelist_ID	[M+H]+	2020	5082	[]	FALSE	Verimol B	1.979	Analytelist_ID	0	0	0	0	0	0	0	0	0	0	0	0	0	0	0	6862	5226	5100	5932	5728	6270	5870	5430	7110	6032	7162	6076	7108	6944	13174	11024	11158
533.127	532.12	4.9		-1.565	43.1	0	TRUE	C25H24O13	Analyte List - Analytelist_ID	[M+H]+	1010	9272	[]	FALSE	2'',6''-Diacetylorientin	-2.936	Analytelist_ID	0	0	0	0	0	0	0	0	0	0	99684	103012	0	0	0	10360	9504	7686	6860	7634	8406	8990	8120	8380	9272	0	0	0	0	0	1922	0
234.149	233.142	4.93		0.025	9.8	0	TRUE	C14H19NO2	Analyte List - Analytelist_ID	[M+H]+	2020	19970	[]	TRUE	Thalictroidine	0.105	Analytelist_ID	0	0	0	0	0	0	0	0	0	0	0	0	0	0	0	14712	14180	16078	17238	16042	15728	15424	18220	17978	18810	16836	16554	16802	17610	31184	31310	33132
403.137	402.13	4.94		-1.449	12	0	TRUE	C21H22O8	Analyte List - Analytelist_ID	[M+H]+	1020	4288	[]	TRUE	3,3',4',5,6,8-Hexamethoxyflavone	-3.595	Analytelist_ID	3804	3574	3262	0	0	0	0	0	0	0	0	0	0	0	0	6838	7420	6728	6836	6262	5762	8064	7350	7346	6334	17662	19824	18354	16226	27302	26704	28274
265.106	264.099	4.99		-0.912	14.9	0	TRUE	C14H16O5	Analyte List - Analytelist_ID	[M+H]+	1020	31726	[]	TRUE	1'-Acetoxyeugenol acetate	-3.439	Analytelist_ID	0	0	0	664	0	0	0	0	330	0	0	0	0	0	0	41402	45460	35616	39008	40600	44298	44044	43370	45700	39994	35258	31726	31912	34104	45378	52632	49782
417.116	416.109	5.14		-2.035	26.2	0	TRUE	C21H20O9	Analyte List - Analytelist_ID	[M+H]+	1020	5194	[]	FALSE	(Z)-4',6-Dihydroxyaurone 6-glucoside	-4.878	Analytelist_ID	1336	970	1512	0	0	0	0	0	0	0	0	0	0	0	0	7272	6070	4730	7210	5848	5974	6692	5492	5056	5326	7840	8832	10422	8424	10478	10160	10960
161.06	160.053	5.14		0.175	∞	0	TRUE	C10H8O2	Analyte List - Analytelist_ID	[M+H]+	2000	0	[]	TRUE	6-Methylcoumarin	1.085	Analytelist_ID	0	0	0	0	0	0	0	0	0	0	0	0	0	0	0	7260	0	6030	8244	5924	5750	6792	5606	0	6368	0	0	5138	0	0	0	0
503.192	502.185	5.14		0.585	30.7	0	TRUE	C26H30O10	Analyte List - Analytelist_ID	[M+H]+	2010	5300	[]	TRUE	Limonexic acid	1.162	Analytelist_ID	0	0	0	0	0	0	0	0	0	0	0	0	0	0	0	6014	5300	5824	4262	6056	5142	5200	5828	5096	5342	0	0	0	0	0	0	0
151.076	300.136	5.23		0.127	16.9	0	TRUE	C18H20O4	Analyte List - Analytelist_ID	[M+H+H]2+	2020	10094	[]	TRUE	Myrigalone A	0.843	Analytelist_ID	0	0	0	1238	0	0	0	0	0	1008	0	0	0	0	0	11428	9846	11166	13084	0	12424	11984	12054	12718	11264	5408	6494	5546	6948	13734	17294	15112
242.175	241.168	5.24		0.025	9.3	0	TRUE	C13H23NO3	Analyte List - Analytelist_ID	[M+H]+	2020	5172	[]	TRUE	Dioscoretine	0.101	Analytelist_ID	0	0	0	0	0	0	0	0	0	0	0	0	0	0	0	4670	4004	4650	9208	5118	5594	4836	4898	4422	4348	21436	2202	2216	26868	27512	32380	29986
292.191	291.184	5.24		0.788	20.2	0	TRUE	C17H25NO3	Analyte List - Analytelist_ID	[M+H]+	1020	1786	[]	FALSE	Norcapsaicin	2.697	Analytelist_ID	0	0	0	0	0	0	0	0	0	0	0	0	0	0	0	1296	2096	1400	1718	2104	1516	1786	2032	2520	1968	0	0	0	0	0	0	0
232.133	231.126	5.32		-0.102	9.7	0	TRUE	C14H17NO2	Analyte List - Analytelist_ID	[M+H]+	2020	14754	[]	TRUE	1-(m-Methoxycinnamoyl)pyrrolidine	-0.44	Analytelist_ID	0	0	0	0	0	0	0	0	0	0	0	0	0	0	0	3202	2936	4222	3568	4842	5112	3900	4754	4892	4498	4422	4552	3278	4584	7886	8472	9526
517.191	516.184	5.44		-0.226	40	0	TRUE	C23H32O13	Analyte List - Analytelist_ID	[M+H]+	2010	4538	[]	FALSE	Cyclocalopin D	-0.437	Analytelist_ID	0	0	0	0	0	0	0	0	0	0	0	0	0	0	0	5090	4914	4538	4418	4792	5364	4992	5434	4276	4308	2744	3250	0	3078	6306	5944	4502
237.076	236.068	5.49		-0.216	19	0	TRUE	C12H12O5	Analyte List - Analytelist_ID	[M+H]+	2020	3758	[]	FALSE	Apional	-0.909	Analytelist_ID	0	480	714	0	0	0	0	0	0	0	0	0	0	0	0	3464	3912	4396	4378	3294	3530	4250	3758	3730	3632	3652	3412	3102	3574	5704	6328	6820
342.134	341.127	5.54		0.804	8.1	0	TRUE	C19H19NO5	Analyte List - Analytelist_ID	[M+H]+	1020	28476	[]	TRUE	4-Hydroxynornantenine	2.35	Analytelist_ID	0	0	0	0	426	0	0	0	0	460	0	0	0	0	0	25192	27346	30130	34796	26516	28476	30546	31322	28956	29048	8144	8884	0	8440	19324	18818	21970
401.159	400.152	5.76		-0.439	40.9	0	TRUE	C22H24O7	Analyte List - Analytelist_ID	[M+H]+	2010	11080	[]	TRUE	Isoyatein	-1.096	Analytelist_ID	0	0	0	0	0	0	0	0	0	0	0	0	0	0	0	10924	11550	12732	12046	11968	11768	12596	12100	11930	12288	3676	2846	1150	1614	3244	2164	5038
449.108	448.101	5.8		0.281	27.8	0	TRUE	C21H20O11	Analyte List - Analytelist_ID	[M+H]+	2020	5824	[]	TRUE	1,2,6,8-Tetrahydroxy-3-methylanthraquinone 2-O-b-D-glucoside	0.626	Analytelist_ID	0	0	0	0	0	0	0	0	0	0	0	0	0	0	0	5512	7448	5820	4514	6134	5992	5824	6238	7494	6702	0	0	0	0	0	0	0
297.087	296.08	5.89		0.044	18.2	0	TRUE	C16H12N2O4	Analyte List - Analytelist_ID	[M+H]+	2020	0	[]	TRUE	5-Hydroxy-4-methoxy-3-methyl-2,6-canthinedione	0.149	Analytelist_ID	0	0	0	0	0	0	0	0	0	0	0	0	0	0	0	0	0	0	0	0	0	760	0	0	0	0	0	0	0	0	0	0
375.143	374.136	5.9		-0.35	31	0	TRUE	C20H22O7	Analyte List - Analytelist_ID	[M+H]+	2010	4852	[]	FALSE	3',4',5,7,8-Pentamethoxyflavanone	-0.934	Analytelist_ID	0	0	0	0	0	0	0	0	0	0	0	0	0	0	0	5376	5446	5102	5142	5740	4570	5300	4944	4408	5220	2680	2242	0	2212	4852	4946	10492
593.188	592.181	5.93		1.809	48.8	0	TRUE	C28H32O14	Analyte List - Analytelist_ID	[M+H]+	1010	4822	[]	FALSE	Liquiritigenin 4'-[3-acetylapiosyl-(1->2)-glucoside]	3.05	Analytelist_ID	0	0	0	0	0	0	0	0	0	0	0	0	0	0	0	5140	5714	5612	3890	4320	5382	4490	4994	4982	4822	1316	0	0	0	3452	3244	3570
163.039	162.032	5.98		0.102	10.9	0	TRUE	C9H6O3	Analyte List - Analytelist_ID	[M+H]+	2020	1904	[]	FALSE	3 Hydroxycoumarin	0.628	Analytelist_ID	716	996	0	684	0	0	0	0	0	0	0	0	0	0	0	1984	1876	1904	1134	2500	1736	1896	2224	1872	1762	0	0	0	0	0	0	900
213.149	212.141	6.14		0.147	16.3	0	TRUE	C12H20O3	Analyte List - Analytelist_ID	[M+H]+	2020	4750	[]	FALSE	Dihydrojasmonic acid	0.692	Analytelist_ID	0	0	0	0	0	0	0	0	0	0	0	0	0	0	0	5460	4812	4830	6304	5240	4512	4616	4852	5346	5234	1760	2098	1710	2270	3706	3066	3686
330.264	329.256	6.21		-0.239	16.2	0	TRUE	C18H35NO4	Analyte List - Analytelist_ID	[M+H]+	2020	4318	[]	TRUE	4,8 Dimethylnonanoyl carnitine	-0.725	Analytelist_ID	0	0	0	0	0	0	0	0	0	0	0	0	0	0	0	3848	4618	4582	5390	5786	4972	4812	5652	5048	6040	0	0	1658	1258	0	1558	1200
167.106	166.099	6.29		-0.202	8.1	0	TRUE	C10H14O2	Analyte List - Analytelist_ID	[M+H]+	2020	6100	[]	TRUE	Pentyl 2-furyl ketone	-1.21	Analytelist_ID	0	1480	0	1862	1224	1308	1384	1248	0	1286	1940	2026	0	0	1866	6490	7644	7484	7020	6660	5764	7016	6256	7572	7988	5354	5428	5156	5036	8662	9636	7582
335.124	334.116	6.29		-0.22	16.6	0	TRUE	C16H18N2O6	Analyte List - Analytelist_ID	[M+H]+	2020	5324	[]	FALSE	Cappariloside A	-0.657	Analytelist_ID	0	0	0	0	0	0	0	0	0	0	0	0	0	0	0	4726	4190	4512	5484	5252	5936	3868	3842	4258	4612	4394	3474	0	3592	0	6422	6052
181.086	180.078	6.3		-0.217	8.1	0	TRUE	C10H12O3	Analyte List - Analytelist_ID	[M+H]+	2020	3350	[]	TRUE	Propylparaben	-1.199	Analytelist_ID	2662	3054	3546	1874	1386	1518	0	1140	0	1600	1794	2194	1208	0	1296	4292	4772	4234	3680	4924	3850	3638	4044	4298	3640	16788	17940	0	17742	28508	27182	28494
371.149	370.141	6.31		-0.159	24.3	0	TRUE	C21H22O6	Analyte List - Analytelist_ID	[M+H]+	2020	6398	[]	TRUE	Lansiumarin B	-0.428	Analytelist_ID	0	0	0	0	0	0	0	0	0	0	0	0	0	0	0	5720	5736	7224	6794	6964	7554	6056	6492	5946	6600	1502	1430	0	1550	5638	6536	6370
211.169	210.162	6.32		-0.249	16.2	0	TRUE	C13H22O2	Analyte List - Analytelist_ID	[M+H]+	2020	3976	[]	FALSE	Citral propylene glycol acetal	-1.181	Analytelist_ID	0	0	0	0	0	0	0	0	0	0	0	0	0	0	0	4440	4984	6318	7164	4962	4604	4178	4918	4254	4540	2722	2236	0	2352	4112	3652	4786
317.066	316.058	6.34		0.135	17.2	0	TRUE	C16H12O7	Analyte List - Analytelist_ID	[M+H]+	2020	2428	[]	FALSE	Pollenitin	0.424	Analytelist_ID	0	0	0	0	0	0	0	0	0	0	0	0	0	0	0	2738	2058	2552	1658	2788	2960	0	2946	2670	2396	0	0	0	0	0	0	0
311.128	310.12	6.38		-0.045	17.2	0	TRUE	C19H18O4	Analyte List - Analytelist_ID	[M+H]+	2020	4736	[]	TRUE	Moracin C	-0.146	Analytelist_ID	0	0	0	0	0	0	0	0	0	0	0	0	0	0	0	5414	5268	6164	7102	5980	5330	6798	5828	6662	6506	0	0	0	0	0	3384	3300
341.138	340.131	6.38		0.003	22.6	0	TRUE	C20H20O5	Analyte List - Analytelist_ID	[M+H]+	2020	7726	[]	TRUE	Glyceollidin I	0.01	Analytelist_ID	0	0	0	0	0	0	0	0	0	0	0	0	0	0	0	8670	8402	10834	14206	10624	9350	9594	10510	10430	10148	1482	1344	4594	0	3482	3262	3632
211.096	210.089	6.39		-0.278	9	0	TRUE	C11H14O4	Analyte List - Analytelist_ID	[M+H]+	2020	4854	[]	TRUE	3-Methyl-1-(2,4,6-trihydroxyphenyl)-1-butanone	-1.316	Analytelist_ID	1856	1594	2050	1572	1292	1448	1316	1094	1674	2124	0	3652	1376	0	0	4216	4244	4518	4404	5246	3440	3738	4236	3998	3766	18670	20180	3738	21134	35152	39344	36866
288.195	287.188	6.47		-0.333	22.1	0	TRUE	C18H25NO2	Analyte List - Analytelist_ID	[M+H]+	2020	0	[]	TRUE	N-[2-(4-Prenyloxyphenyl)ethyl]tiglamide	-1.155	Analytelist_ID	0	0	0	0	0	0	0	0	0	0	0	0	0	0	0	0	0	0	0	1396	0	0	1054	1540	1382	0	0	0	0	0	0	0
373.128	372.121	6.55		0.121	29	0	TRUE	C20H20O7	Analyte List - Analytelist_ID	[M+H]+	2020	3280	[]	FALSE	Sesamolinol	0.323	Analytelist_ID	0	0	0	0	0	0	0	0	0	0	0	0	0	0	0	5078	5140	5268	0	5478	4820	5086	4006	5090	5642	5240	5438	906	5742	22532	23056	21002
204.102	203.094	6.62		-0.186	8.4	0	TRUE	C12H13NO2	Analyte List - Analytelist_ID	[M+H]+	2020	2892	[]	TRUE	ETHYL 3-INDOLEACETATE	-0.91	Analytelist_ID	0	0	0	0	0	0	0	0	0	0	0	0	0	0	0	3906	2708	2854	2138	3526	2918	3384	4102	3284	2892	0	0	0	0	0	0	0
275.2	274.193	6.64		-0.123	28.7	0	TRUE	C18H26O2	Analyte List - Analytelist_ID	[M+H]+	2020	9808	[]	TRUE	1-Phenyl-1,3-dodecanedione	-0.447	Analytelist_ID	0	0	0	0	0	0	0	0	0	0	0	0	0	0	0	9526	9808	10202	10654	9862	9448	8630	8432	9384	9408	3604	3560	1440	3154	9642	9906	10518
369.133	368.126	6.8		0.067	36.4	0	TRUE	C21H20O6	Analyte List - Analytelist_ID	[M+H]+	2010	6446	[]	FALSE	Cyclocurcumin	0.181	Analytelist_ID	0	0	0	0	0	0	0	0	0	0	0	0	0	0	0	6680	6036	6446	5830	6444	5904	5904	6006	6276	6518	2088	2252	0	2174	7056	7280	7838
309.087	308.08	6.81		0.21	16.4	0	TRUE	C17H12N2O4	Analyte List - Analytelist_ID	[M+H]+	2020	2224	[]	TRUE	Flazine	0.681	Analytelist_ID	0	0	0	0	0	304	0	0	0	0	0	0	0	0	0	0	1928	2006	2182	1882	2468	1948	2036	1936	2224	0	1104	1448	0	2398	2350	2368
240.16	239.152	6.81		0.074	20	0	TRUE	C13H21NO3	Analyte List - Analytelist_ID	[M+H]+	2020	5632	[]	TRUE	3alpha-Tigloyloxytropane N-oxide	0.307	Analytelist_ID	0	0	0	0	0	0	0	0	0	0	0	0	0	0	0	5790	5632	6302	7038	5970	5064	5940	6344	5070	5834	3486	2920	3092	3018	5740	5834	5858
235.096	234.089	6.93		-0.39	11.2	0	TRUE	C13H14O4	Analyte List - Analytelist_ID	[M+H]+	2020	9490	[]	TRUE	Methyl (2R*,3S*)-2,3-dihydro-3-hydroxy-2-isopropenyl-5-benzofurancarboxylate	-1.658	Analytelist_ID	0	324	480	440	0	0	0	0	762	446	384	0	0	0	518	9516	8024	9200	10930	9146	9654	9490	9384	9762	9034	8524	7824	3458	7410	18838	17228	17364
308.222	307.215	6.93		-0.074	11.7	0	TRUE	C18H29NO3	Analyte List - Analytelist_ID	[M+H]+	2020	34868	[]	TRUE	Dihydrocapsaicin	-0.242	Analytelist_ID	0	0	0	0	0	0	0	0	0	0	0	0	0	0	0	34968	33642	36620	37434	38094	37720	38342	34868	37792	36172	13990	16892	0	15472	28622	31262	29120
205.086	204.078	6.93		-0.201	8.4	0	TRUE	C12H12O3	Analyte List - Analytelist_ID	[M+H]+	2020	12438	[]	TRUE	Anofinic acid	-0.981	Analytelist_ID	772	884	670	2086	0	534	540	0	0	0	586	0	0	0	0	12172	12638	11258	13920	13846	14050	12182	12470	13112	12438	10618	10300	0	9488	22154	19322	20314
411.142	410.135	7.02		-1.758	27.5	0	TRUE	C23H22O7	Analyte List - Analytelist_ID	[M+H]+	1020	3480	[]	FALSE	(-)-cis-Rotenolone	-4.277	Analytelist_ID	0	0	0	0	0	0	0	0	0	0	0	0	0	0	0	4854	3214	3476	4346	3526	3696	3536	3696	3572	3148	4910	5862	5996	5092	6488	7024	7848
278.212	277.204	7.19		0.324	2	0	TRUE	C17H27NO2	Analyte List - Analytelist_ID	[M+H]+	2020	824	[]	TRUE	Venlafaxine	1.165	Analytelist_ID	0	0	0	0	0	0	0	0	0	0	510	0	0	0	0	0	0	0	0	1282	1202	1464	2740	3468	3110	0	0	0	0	0	0	0
356.149	355.142	7.2		-0.08	20.3	0	TRUE	C20H21NO5	Analyte List - Analytelist_ID	[M+H]+	2020	1360	[]	FALSE	Promucosine	-0.226	Analytelist_ID	0	0	0	0	0	0	0	0	0	0	0	0	0	0	0	0	718	0	1622	0	1150	0	0	1360	1732	0	0	0	0	2656	3116	3412
633.4	632.392	7.24		0.123	3.3	0	TRUE	C36H56O9	Analyte List - Analytelist_ID	[M+H]+	2020	5812	[]	TRUE	Cloversaponin I	0.195	Analytelist_ID	0	0	0	0	0	0	0	0	0	0	0	0	0	0	0	7494	5812	0	5642	9658	10614	9558	9336	9808	8662	0	0	0	0	0	0	0
209.081	208.073	7.29		-0.113	13	0	TRUE	C11H12O4	Analyte List - Analytelist_ID	[M+H]+	2020	19056	[]	TRUE	3-(3,4-Dimethoxyphenyl)-2-propenoic acid	-0.542	Analytelist_ID	37956	43230	37316	678	4844	3522	890	716	1000	8642	4690	0	3146	2896	2634	16426	16986	17512	19272	20448	19076	19056	18206	18484	19108	13272	12492	12420	11506	34856	34826	32950
430.316	429.309	7.29		0.124	7.5	0	TRUE	C23H43NO6	Analyte List - Analytelist_ID	[M+H]+	2020	3818	[]	TRUE	Hexadecanedioic acid mono-L-carnitine ester	0.289	Analytelist_ID	0	0	0	0	0	0	0	0	0	0	0	0	0	0	0	12212	11986	12340	8378	20040	18054	18406	19942	21854	18648	0	0	0	0	0	0	0
207.137	206.13	7.32		-0.471	7.9	0	TRUE	C13H18O2	Analyte List - Analytelist_ID	[M+H]+	1020	12108	[]	TRUE	(E)-6-Methyl-6-(5-methyl-2-furanyl)-3-hepten-2-one	-2.272	Analytelist_ID	982	502	694	972	1348	0	746	986	1028	0	738	0	0	0	0	11366	10996	11636	12774	10458	12476	0	12108	11142	10924	6910	6960	7354	7486	14172	14362	15006
229.142	228.135	7.39		-0.956	11.1	0	TRUE	C12H20O4	Analyte List - Analytelist_ID	[M+H]+	1020	8776	[]	TRUE	Traumatic acid	-4.172	Analytelist_ID	0	1676	1464	0	0	1674	1424	1270	0	1402	1806	1980	1402	1394	1340	8776	9056	10312	10844	10310	9342	8480	8916	9470	9568	3026	3146	3786	3172	7808	6870	6500
417.155	416.147	7.39		0.347	29.1	0	TRUE	C22H24O8	Analyte List - Analytelist_ID	[M+H]+	2020	9238	[]	TRUE	8-Acetoxypinoresinol	0.832	Analytelist_ID	0	0	0	0	0	0	0	0	0	0	0	0	0	0	0	7836	7808	8766	8342	9994	10168	10350	8980	9622	8900	6904	6248	6830	5980	24958	25304	23998
387.144	386.137	7.48		0.064	24.7	0	TRUE	C21H22O7	Analyte List - Analytelist_ID	[M+H]+	2020	8960	[]	TRUE	(7'R*,8'S*)-Methyl 4,7'-epoxy-3,8'-bilign-7-ene-4',9'-dihydroxy-3',5-dimethoxy-9-oate	0.164	Analytelist_ID	0	0	0	0	0	0	0	0	0	0	0	0	0	0	0	7594	7618	7682	10256	9080	9168	10462	8960	8036	9228	11066	9004	10080	9506	31502	30942	30832
450.321	449.314	7.54		0.024	4.8	0	TRUE	C26H43NO5	Analyte List - Analytelist_ID	[M+H]+	2020	520	[]	TRUE	Deoxycholic acid glycine conjugate	0.053	Analytelist_ID	0	0	0	0	0	0	0	0	0	0	0	0	0	0	0	0	0	0	0	2352	2452	1956	3998	4576	4850	0	0	0	0	0	0	520
219.175	218.167	7.64		0.184	9.2	0	TRUE	C15H22O	Analyte List - Analytelist_ID	[M+H]+	2020	16708	[]	TRUE	(5alpha,10alpha)-3,7(11)-Eudesmadien-2-one	0.838	Analytelist_ID	17164	16198	16404	0	15082	0	13874	14846	15420	15556	0	0	17566	17528	15582	17174	17194	16240	21178	16126	16430	18698	16042	17010	14974	17776	17976	17476	21112	18076	17432	17758
385.166	384.159	7.7		-1.695	27.5	0	TRUE	C22H24O6	Analyte List - Analytelist_ID	[M+H]+	1020	1982	[]	TRUE	Glicoisoflavanone	-4.401	Analytelist_ID	0	0	0	0	0	0	0	0	0	0	0	0	0	0	0	2060	2888	2330	5352	2520	0	2248	1768	3158	2436	0	0	0	0	0	0	0
145.05	144.043	7.71		0.324	5.9	0	TRUE	C6H8O4	Analyte List - Analytelist_ID	[M+H]+	1020	6348	[]	TRUE	3-Hexenedioic acid	2.235	Analytelist_ID	0	0	0	0	0	0	0	0	0	0	0	0	0	0	0	7248	8802	7452	7572	7380	6348	7284	6886	6142	7182	640	0	710	1174	1130	1300	856
235.169	234.162	7.87		-0.224	11.8	0	TRUE	C15H22O2	Analyte List - Analytelist_ID	[M+H]+	2020	8108	[]	TRUE	Curcumanolide A	-0.951	Analytelist_ID	0	0	0	0	0	0	0	0	0	476	0	0	0	0	0	9306	9388	9218	9738	10334	8654	9778	7744	9910	9126	6846	7384	7404	6712	13650	0	13570
649.395	648.388	7.89		0.469	23.2	0	TRUE	C36H56O10	Analyte List - Analytelist_ID	[M+H]+	2020	3324	[]	FALSE	Phytolaccoside A	0.722	Analytelist_ID	0	0	0	0	0	0	0	0	0	0	0	0	0	0	0	3304	3256	3582	2884	5032	5242	5860	4592	4508	4656	2142	0	2010	1772	3324	2534	3180
298.144	297.136	8.07		-0.146	9.2	0	TRUE	C18H19NO3	Analyte List - Analytelist_ID	[M+H]+	2020	6750	[]	TRUE	(±)-Aegeline	-0.491	Analytelist_ID	0	0	0	0	0	0	0	0	0	0	0	0	0	0	0	5980	5910	6158	6762	8032	7778	8240	7594	6750	8076	1308	1788	1778	1666	6614	6784	6250
301.071	300.063	8.2		-0.05	16.1	0	TRUE	C16H12O6	Analyte List - Analytelist_ID	[M+H]+	2020	3870	[]	TRUE	Barpisoflavone A	-0.167	Analytelist_ID	0	0	0	0	0	0	0	0	0	0	0	0	0	0	0	3492	3768	3870	3528	3948	3786	4398	4122	5086	5072	3194	3096	3862	3428	6408	7734	7302
303.086	302.079	8.26		-0.48	15.7	0	TRUE	C16H14O6	Analyte List - Analytelist_ID	[M+H]+	2020	0	[]	TRUE	3,3',4,4'-Tetrahydroxy-2-methoxychalcone	-1.583	Analytelist_ID	0	0	0	0	0	0	0	0	0	0	0	0	0	0	0	0	0	0	0	0	0	0	1250	1436	1510	0	0	0	0	0	0	880
313.07	312.063	8.42		-0.194	7.5	0	TRUE	C17H12O6	Analyte List - Analytelist_ID	[M+H]+	2020	2970	[]	TRUE	De-O-methyldihydrosterigmatocystin	-0.62	Analytelist_ID	0	0	0	0	0	0	0	0	0	0	0	0	0	0	0	2218	2980	2832	3640	3362	3992	3334	3920	3822	3618	0	0	0	0	2966	2598	2196
625.255	624.248	8.52		0.536	18.3	0	TRUE	C36H36N2O8	Analyte List - Analytelist_ID	[M+H]+	2020	0	[]	TRUE	Grossamide	0.857	Analytelist_ID	0	0	0	0	0	0	0	0	0	0	0	0	0	0	0	0	0	0	0	0	0	0	0	0	0	0	0	0	0	0	0	0
172.17	171.163	8.7		0.612	4.4	0	TRUE	C10H21NO	Analyte List - Analytelist_ID	[M+H]+	1020	9660	[]	TRUE	N,2,3-Trimethyl-2-(1-methylethyl)butanamide	3.553	Analytelist_ID	14680	10824	10198	0	12846	0	7446	7882	9524	11522	0	0	9428	10032	9536	10764	10164	9612	11946	9710	9414	10380	9282	10058	9424	12438	9636	9924	10510	9972	11152	10118
195.138	194.131	8.73		-0.101	10.9	0	TRUE	C12H18O2	Analyte List - Analytelist_ID	[M+H]+	2020	8958	[]	TRUE	Hexylresorcinol	-0.52	Analytelist_ID	0	818	792	0	704	1442	0	0	0	0	0	1204	0	0	0	9822	9872	11792	9838	12546	12562	10696	9542	11020	11510	7408	6016	7378	5800	13880	11904	16708
313.107	312.1	8.89		-0.155	16.7	0	TRUE	C18H16O5	Analyte List - Analytelist_ID	[M+H]+	2020	1396	[]	FALSE	3',4',5'-Trimethoxyflavone	-0.496	Analytelist_ID	0	0	0	0	0	0	0	0	0	0	0	0	0	0	0	0	0	0	0	1092	1394	990	1396	1128	0	0	0	0	0	976	0	838
719.364	718.357	9.07		0.359	7	0	TRUE	C38H54O13	Analyte List - Analytelist_ID	[M+H]+	2020	38310	[]	TRUE	Elaterinide	0.499	Analytelist_ID	0	0	0	0	0	0	0	0	0	0	0	0	0	0	0	59318	57716	56612	39310	48294	48338	43738	48846	48126	51570	118460	120224	109156	81110	160450	152666	154208
279.231	278.224	9.07		-0.525	15	0	TRUE	C18H30O2	Analyte List - Analytelist_ID	[M+H]+	2020	9726	[]	TRUE	GAMMA-LINOLENIC ACID	-1.881	Analytelist_ID	1522	1546	1564	3760	2924	2572	0	0	362	2212	2328	1784	0	0	0	15054	16336	16686	17332	22128	24646	23862	19354	19548	20302	0	0	0	0	2534	2560	2662
299.055	298.048	9.33		-0.186	15.7	0	TRUE	C16H10O6	Analyte List - Analytelist_ID	[M+H]+	2020	1200	[]	TRUE	Sativol	-0.621	Analytelist_ID	0	0	0	0	0	0	0	0	0	0	0	0	0	0	0	0	1142	966	962	1518	1934	1890	1654	1892	1854	0	0	0	0	1200	0	1516
203.179	202.172	9.41		0.06	9.5	0	TRUE	C15H22	Analyte List - Analytelist_ID	[M+H]+	2020	5770	[]	TRUE	(6alpha,7alpha,10alpha)-1(5),3-Aromadendradiene	0.294	Analytelist_ID	0	0	0	280	0	0	0	0	0	0	0	0	0	0	0	4848	4658	4670	5790	17662	14044	12358	11642	10264	12632	0	0	0	0	5770	6714	6162
165.128	164.12	9.42		0.367	5.1	0	TRUE	C11H16O	Analyte List - Analytelist_ID	[M+H]+	1020	6004	[]	TRUE	(Z)-3-Methyl-2-(2-pentenyl)-2-cyclopenten-1-one	2.222	Analytelist_ID	500	392	416	558	576	0	398	0	0	388	666	418	0	0	0	6018	5610	6142	5796	7290	6348	6662	7034	6004	7008	2650	4000	2928	3088	6058	6342	5900
177.055	176.048	9.44		0.144	6.7	0	TRUE	C10H8O3	Analyte List - Analytelist_ID	[M+H]+	2020	10582	[]	TRUE	1,4,5-Naphthalenetriol	0.814	Analytelist_ID	10700	10970	11400	1286	9348	0	7070	6328	7558	8844	1980	11232	8104	6878	7652	24472	23146	23686	24254	24248	25916	25078	20728	21334	21022	9646	9206	10158	10184	9864	10132	9660
434.327	433.319	9.5		0.181	28.6	0	TRUE	C26H43NO4	Analyte List - Analytelist_ID	[M+H]+	2020	0	[]	TRUE	Lithocholic acid glycine conjugate	0.417	Analytelist_ID	0	0	0	0	0	0	0	0	0	0	0	0	0	0	0	0	0	0	0	0	0	0	0	0	0	0	0	0	0	0	0	0
194.118	193.111	10		0.716	17.4	0	TRUE	C11H15NO2	Analyte List - Analytelist_ID	[M+H]+	1020	10542	[]	TRUE	2-Methylpropyl 2-aminobenzoate	3.689	Analytelist_ID	14928	13384	14218	3762	12190	198600	19754	15196	14624	4380	4086	3984	13576	13762	12652	14806	12996	13014	9738	13018	10868	11796	10474	10832	10704	11698	12316	10896	10032	10686	10994	11448
315.253	314.246	10.18		-0.078	19.6	0	TRUE	C18H34O4	Analyte List - Analytelist_ID	[M+H]+	2020	1332	[]	TRUE	Octadecanedioic acid	-0.248	Analytelist_ID	0	0	0	0	0	0	0	0	0	0	0	0	0	0	0	4976	5354	5176	5724	10544	9864	10878	7060	5572	7572	0	0	0	0	838	756	1078
318.3	317.293	10.3		0.136	16.1	0	TRUE	C18H39NO3	Analyte List - Analytelist_ID	[M+H]+	2020	1636	[]	TRUE	Phytosphingosine	0.426	Analytelist_ID	0	0	0	0	0	0	0	498	788	0	0	856	0	0	0	872	0	820	0	2054	1636	1558	1488	1646	1266	1392	1318	1340	1346	2726	2800	2394
348.29	347.283	10.32		0.111	7.8	0	TRUE	C22H37NO2	Analyte List - Analytelist_ID	[M+H]+	2020	0	[]	TRUE	Anandamide	0.319	Analytelist_ID	0	0	0	0	0	0	0	0	0	0	0	0	0	0	0	0	0	0	0	0	0	0	0	0	0	0	0	0	0	0	0	0
159.139	158.131	10.4		0.497	6.6	0	TRUE	C9H18O2	Analyte List - Analytelist_ID	[M+H]+	1020	6200	[]	TRUE	NONANOATE	3.123	Analytelist_ID	5292	5724	0	8054	0	6950	7016	7806	8376	590	426	6696	5906	5514	6336	8018	8546	7496	9186	7492	8164	6862	7626	7340	7040	5458	5784	6624	8354	5672	5482	6388
295.19	294.183	10.61		-0.171	15.3	0	TRUE	C17H26O4	Analyte List - Analytelist_ID	[M+H]+	2020	7154	[]	TRUE	Nordihydrocapsiate	-0.579	Analytelist_ID	8180	7116	6742	10262	6750	8474	6100	7040	6038	466	1496	7136	7330	7492	6918	8902	8052	7702	7370	7978	7868	7154	6920	7142	7358	7304	7388	8858	8322	7154	7154	6420
479.301	478.293	10.86		0.309	15.2	0	TRUE	C27H42O7	Analyte List - Analytelist_ID	[M+H]+	2020	0	[]	TRUE	25-Acetylvulgaroside	0.644	Analytelist_ID	0	0	0	0	0	0	0	0	0	0	0	0	0	0	0	0	0	0	0	0	0	0	0	0	0	0	0	0	0	0	0	0
439.357	438.35	11.04		0.21	1.1	0	TRUE	C30H46O2	Analyte List - Analytelist_ID	[M+H]+	2020	31460	[]	TRUE	Momordicinin	0.477	Analytelist_ID	0	0	0	0	0	0	0	0	0	0	0	0	0	0	0	16912	18870	19326	15214	29802	25866	26620	21050	20120	20606	125744	120616	125020	117150	170308	172148	170192
223.064	222.057	11.52		-0.533	41.6	0	TRUE	C9H18S3	Analyte List - Analytelist_ID	[M+H]+	1010	8120	[]	TRUE	1-(1-Propenylthio)propyl propyl disulfide	-2.388	Analytelist_ID	4356	4088	5526	0	10234	13900	12188	13372	15018	0	1172	6212	9760	10208	11434	8120	6466	6950	7044	10846	10012	10134	8056	7974	8410	3708	3952	3326	4494	3994	5018	3704
207.175	206.167	11.68		0.278	11.4	0	TRUE	C14H22O	Analyte List - Analytelist_ID	[M+H]+	2020	5308	[]	TRUE	Methyl-delta-ionone	1.343	Analytelist_ID	5340	5068	5372	0	4666	4516	5414	4774	4560	0	0	5314	5458	5832	5044	4922	6022	5532	6700	5360	5408	6200	4854	4792	5168	5500	5612	6256	6456	5820	5630	4958
335.207	334.2	11.78		1.012	36.8	0	TRUE	C16H30O7	Analyte List - Analytelist_ID	[M+H]+	1010	0	[]	TRUE	2,6-Dimethyl-7-octene-1,6-diol 8-O-glucoside	3.019	Analytelist_ID	0	0	0	0	0	0	0	0	0	0	0	0	0	0	0	0	0	0	0	4226	5292	4264	4116	4024	4422	0	0	0	0	0	0	0
520.34	519.333	11.82		0.38	9.3	0	TRUE	C26H50NO7P	Analyte List - Analytelist_ID	[M+H]+	2020	952	[]	TRUE	LysoPC(18:2(9Z,12Z))	0.731	Analytelist_ID	0	614	512	952	1178	1420	2218	1734	2206	0	0	1380	1958	1910	1746	852	0	604	0	0	0	936	0	0	566	0	956	0	0	0	356	756
537.304	536.296	11.94		-2.188	13.3	0	TRUE	C29H44O9	Analyte List - Analytelist_ID	[M+H]+	1020	0	[]	TRUE	Corchorosol A	-4.072	Analytelist_ID	0	0	0	0	0	0	0	0	0	0	0	0	0	0	0	0	0	0	0	0	0	0	0	0	0	0	0	0	0	0	0	0
223.169	222.162	12.48		-0.337	15.5	0	TRUE	C14H22O2	Analyte List - Analytelist_ID	[M+H]+	2020	1070	[]	TRUE	Rishitin	-1.508	Analytelist_ID	612	0	730	1342	714	0	696	730	726	0	0	780	0	552	690	1070	766	0	1076	2176	2514	3032	3324	4054	3658	768	756	0	1046	904	750	0
137.133	136.126	12.48		0.629	4.1	0	TRUE	C10H16	Analyte List - Analytelist_ID	[M+H]+	1020	1674	[]	TRUE	Polylimonene	4.587	Analytelist_ID	0	1228	1630	3368	2136	1924	0	0	0	1794	1674	1248	0	0	0	0	1398	1458	0	4196	4002	3298	4310	4262	4900	1158	1206	0	0	1398	0	0
151.149	150.141	12.48		0.424	10.1	0	TRUE	C11H18	Analyte List - Analytelist_ID	[M+H]+	1020	1112	[]	FALSE	(E)-4,8-Dimethyl-1,3,7-nonatriene	2.805	Analytelist_ID	0	0	0	1668	1526	1176	0	0	0	1284	1218	0	0	0	0	1104	0	1064	0	2422	2262	2374	2758	2526	2604	0	0	0	0	0	0	0
463.306	462.298	12.62		0.257	21.7	0	TRUE	C27H42O6	Analyte List - Analytelist_ID	[M+H]+	2020	0	[]	TRUE	Lucidenic acid M	0.555	Analytelist_ID	0	0	0	0	0	0	0	0	0	0	0	0	0	0	0	0	0	0	0	0	0	0	0	0	0	0	0	0	0	0	0	0
522.356	521.349	12.69		0.437	4.7	0	TRUE	C26H52NO7P	Analyte List - Analytelist_ID	[M+H]+	2020	494	[]	TRUE	LysoPC(18:1(11Z))	0.837	Analytelist_ID	0	434	0	0	0	1266	2620	2368	2018	0	0	776	1572	1848	2112	0	0	508	0	0	0	0	0	374	0	0	0	0	0	0	526	0
299.162	298.155	12.95		0.563	16.9	0	TRUE	C15H18N6O	Analyte List - Analytelist_ID	[M+H]+	2020	6098	[]	TRUE	Olomoucine	1.883	Analytelist_ID	6406	6494	5886	672	5126	7020	5176	5226	5966	0	0	5640	5500	6622	5300	6156	6096	6794	5980	7500	6984	6106	7268	6858	0	5752	5858	6034	7376	6542	6226	6844
161.097	160.09	12.95		0.693	5.6	0	TRUE	C11H12O	Analyte List - Analytelist_ID	[M+H]+	1020	8346	[]	TRUE	2-Phenyl-4-pentenal	4.304	Analytelist_ID	7416	7390	7298	1294	8078	7088	7514	7084	7338	290	0	7420	8502	6954	6528	8516	7782	9240	10592	8362	9576	8208	9836	11058	9666	9068	8066	7424	8686	7416	8430	8544
171.025	170.017	13.23		0.726	12.1	0	TRUE	C4H11O3PS	Analyte List - Analytelist_ID	[M+H]+	1020	6936	[]	TRUE	Diethylthiophosphate	4.248	Analytelist_ID	6088	7182	7246	896	6570	4810	5982	5312	5488	0	0	6554	0	5714	6076	7128	6320	8266	8910	6248	6988	7158	6928	6936	7130	6782	6880	7132	8126	8268	7034	6804
263.237	262.229	13.23		-0.164	12	0	TRUE	C18H30O	Analyte List - Analytelist_ID	[M+H]+	2020	566	[]	TRUE	6,10,14-Trimethyl-5,9,13-pentadecatrien-2-one	-0.622	Analytelist_ID	518	506	566	578	0	740	0	0	0	436	448	394	352	0	276	534	564	468	0	1032	988	970	1378	1524	1144	0	266	0	0	340	454	452
201.185	200.178	13.35		0.171	8.5	0	TRUE	C12H24O2	Analyte List - Analytelist_ID	[M+H]+	2020	5578	[]	TRUE	LAURIC ACID	0.85	Analytelist_ID	3596	3418	3738	2694	4798	5726	3586	3144	3142	342	0	3924	4710	3846	3802	5666	5138	5694	5864	7376	7646	7440	7160	7098	6652	3700	4026	3604	5638	4832	4746	6668
181.122	180.115	13.49		-0.018	6.7	0	TRUE	C11H16O2	Analyte List - Analytelist_ID	[M+H]+	2020	850	[]	FALSE	2-Phenylpropionaldehyde dimethyl acetal	-0.101	Analytelist_ID	808	944	612	742	0	0	676	0	730	1952	662	0	0	722	566	740	628	604	836	850	722	762	1112	1064	1148	620	746	572	0	706	772	972
167.056	166.049	13.52		-0.368	41.5	0	TRUE	C6H6N4O2	Analyte List - Analytelist_ID	[M+H]+	1010	1310	[]	TRUE	1-Methylxanthine	-2.206	Analytelist_ID	1672	1354	1506	856	4304	8548	5396	6052	5788	0	0	3940	4098	3626	3778	1154	1144	0	0	0	1210	0	0	0	0	0	944	1014	0	0	0	0
393.24	392.233	14.12		0.112	14	0	TRUE	C19H37O6P	Analyte List - Analytelist_ID	[M+H]+	2020	0	[]	TRUE	CPA(16:0/0:0)	0.286	Analytelist_ID	0	0	0	0	0	0	0	0	0	0	0	0	0	0	0	0	0	0	0	0	0	0	0	0	0	0	0	0	0	0	0	0
639.245	638.238	14.31		0.299	4.2	0	TRUE	C35H34N4O8	Analyte List - Analytelist_ID	[M+H]+	2020	0	[]	TRUE	Hexyl heptanoate	0.468	Analytelist_ID	0	0	0	0	0	0	0	0	0	0	0	0	0	0	0	0	334	0	0	0	0	0	0	0	434	0	0	0	0	0	0	0
517.372	516.364	14.34		-1.869	20.6	0	TRUE	C28H52O8	Analyte List - Analytelist_ID	[M+H]+	1020	6964	[]	TRUE	Menthol propylene glycol carbonate	-3.612	Analytelist_ID	8800	9660	8196	0	8102	11552	8616	9150	8474	0	0	9100	8490	7804	10498	7014	6814	7832	5114	7850	7250	6636	6718	7308	7132	6860	6830	6964	4682	6980	6152	6462
429.319	428.312	14.41		-2.035	15.5	0	TRUE	C24H44O6	Analyte List - Analytelist_ID	[M+H]+	1020	15216	[]	TRUE	Glyceryl lactooleate	-4.741	Analytelist_ID	20516	18420	18064	0	19086	27678	20302	19298	19870	0	0	18180	17430	17794	18318	13144	14878	15216	14088	13708	14340	13786	14486	13986	13556	12722	12736	14078	13734	12704	13584	12426
199.17	198.162	14.51		0.553	0.6	0	TRUE	C12H22O2	Analyte List - Analytelist_ID	[M+H]+	1020	32410	[]	TRUE	5-Dodecenoic acid	2.774	Analytelist_ID	37260	34268	34064	0	39944	44622	25492	27214	27608	1308	0	37718	29324	29506	29544	33102	32500	32606	40478	33592	33098	30148	32018	33616	34218	32094	30704	31070	37070	29520	31504	33768
300.29	299.283	14.52		0.095	10.8	0	TRUE	C18H37NO2	Analyte List - Analytelist_ID	[M+H]+	2020	1132	[]	TRUE	Sphingosine	0.318	Analytelist_ID	1160	872	584	602	1030	1076	708	996	728	0	538	1290	440	680	0	916	1042	1112	1146	1050	784	1034	1126	966	1260	926	1132	888	1036	1102	946	1244
329.16	328.153	14.75		0.381	3.7	0	TRUE	C16H24O7	Analyte List - Analytelist_ID	[M+H]+	2020	63800	[]	TRUE	3-Hydroxy-4-isopropylbenzyl alcohol 3-glucoside	1.158	Analytelist_ID	60896	63416	62548	0	70026	83166	54648	59292	63976	0	308	64046	59982	60434	56102	66356	62922	59482	73406	66250	64744	63986	60936	63906	64066	61856	63072	62332	73998	66662	62690	62730
827.44	826.433	14.75		-2.227	8	0	TRUE	C42H66O16	Analyte List - Analytelist_ID	[M+H]+	1020	10168	[]	TRUE	Phytolaccoside E	-2.691	Analytelist_ID	20006	18110	16156	0	36612	49650	12736	12708	12018	0	0	23304	12032	10776	8154	14342	12878	12368	6770	12942	12584	11582	10572	11452	10884	10780	10020	8952	7008	10024	9720	9456
449.29	448.283	15.01		0.44	30.4	0	TRUE	C26H40O6	Analyte List - Analytelist_ID	[M+H]+	2010	0	[]	TRUE	(ent-2b,4S,9a)-2,4,9-Trihydroxy-10(14)-oplopen-3-one 2-(2-methylbutanoate) 9-(3-methyl-2E-pentenoate)	0.978	Analytelist_ID	0	0	0	0	0	0	0	0	0	0	0	0	0	0	0	0	0	0	0	0	0	0	0	0	0	0	0	0	0	0	0	0
319.212	318.205	15.09		0.963	45.3	0	TRUE	C16H30O6	Analyte List - Analytelist_ID	[M+H]+	1010	0	[]	FALSE	Menthyl pyrrolidone carboxylate	3.016	Analytelist_ID	0	0	0	0	0	0	0	0	0	0	0	0	0	0	0	0	0	0	0	0	0	0	0	0	0	0	0	0	0	0	0	0
311.294	310.287	15.13		-0.201	16.6	0	TRUE	C20H38O2	Analyte List - Analytelist_ID	[M+H]+	2020	0	[]	TRUE	11-Eicosenoic acid	-0.645	Analytelist_ID	0	0	0	0	0	0	0	0	0	0	0	0	0	542	0	0	0	0	0	394	0	0	0	0	0	0	0	0	0	0	612	0
255.232	254.225	15.57		-0.016	11	0	TRUE	C16H30O2	Analyte List - Analytelist_ID	[M+H]+	2020	2018	[]	TRUE	PALMITOLEIC ACID	-0.064	Analytelist_ID	1998	2336	1932	2018	1966	2518	1300	1320	1210	1754	1852	2184	1240	1096	1150	1960	1972	1934	1452	1910	1694	1964	1708	2174	1686	1948	1650	1748	1744	1750	1740	1942
282.279	281.272	15.68		0.138	3.6	0	TRUE	C18H35NO	Analyte List - Analytelist_ID	[M+H]+	2020	4192	[]	TRUE	Oleamide	0.488	Analytelist_ID	11724	11892	10512	432	8250	10246	4316	4588	4596	0	0	7332	5718	5352	5164	4078	3778	3910	3650	4718	3612	3704	3226	3650	3820	3882	3432	3210	3750	3422	3276	3260
243.232	242.225	15.98		0.102	13.4	0	TRUE	C15H30O2	Analyte List - Analytelist_ID	[M+H]+	2020	1966	[]	TRUE	Pentadecanoic acid	0.421	Analytelist_ID	1560	2106	1982	0	2252	3006	1306	1908	1966	734	768	1802	1510	1614	1688	2090	2190	1762	2528	1684	1826	1608	1712	2064	2880	1642	1950	1620	2128	1700	1900	1850
185.154	184.146	16.04		0.046	14.3	0	TRUE	C11H20O2	Analyte List - Analytelist_ID	[M+H]+	2020	702	[]	FALSE	(E)-3-Heptenyl 2-methylpropanoate	0.251	Analytelist_ID	674	520	806	0	0	0	0	496	520	778	0	0	0	0	602	0	0	706	0	728	808	0	566	722	486	598	432	566	0	554	0	474
197.154	196.146	16.04		-0.053	7.7	0	TRUE	C12H20O2	Analyte List - Analytelist_ID	[M+H]+	2020	618	[]	FALSE	(Z)-4-Hydroxy-6-dodecenoic acid lactone	-0.27	Analytelist_ID	642	538	674	0	652	550	552	412	396	0	550	514	494	418	684	546	894	444	626	690	570	636	0	536	536	0	424	516	636	434	618	564
139.149	138.141	16.04		0.636	3.1	0	TRUE	C10H18	Analyte List - Analytelist_ID	[M+H]+	1020	470	[]	FALSE	xi-p-Menth-3-ene	4.572	Analytelist_ID	0	0	0	0	0	0	0	0	0	0	0	0	0	0	0	0	0	0	232	0	556	530	470	594	678	0	512	474	332	508	0	308
201.164	200.156	16.21		0.089	10.5	0	TRUE	C15H20	Analyte List - Analytelist_ID	[M+H]+	2020	0	[]	FALSE	(S)-gamma-Calacorene	0.445	Analytelist_ID	0	0	0	0	0	0	0	0	0	0	0	0	0	0	0	0	0	0	0	0	0	0	0	0	0	0	0	0	0	0	0	0
516.478	515.471	16.36		0.267	7.7	0	TRUE	C34H61NO2	Analyte List - Analytelist_ID	[M+H]+	2020	0	[]	TRUE	1,1'-(1,4-Dihydro-4-nonyl-3,5-pyridinediyl)bis[1-decanone]	0.517	Analytelist_ID	0	0	0	0	0	0	0	0	0	0	0	0	0	0	0	10176	9684	8932	6314	20196	18882	17416	21952	22094	22322	5764	5588	5128	3954	41248	43536	41156
123.044	122.037	16.45		-0.197	5.8	0	TRUE	C7H6O2	Analyte List - Analytelist_ID	[M+H]+	2020	22824	[]	TRUE	3-HYDROXYBENZALDEHYDE	-1.598	Analytelist_ID	23176	23560	22850	6874	32456	40274	22956	22684	25408	4722	4334	27212	0	26082	24216	20982	20646	20372	29096	23630	19518	21412	23446	0	21280	22824	23158	19806	24776	19144	0	22538
471.366	470.359	16.76		-2.056	13.8	0	TRUE	C27H50O6	Analyte List - Analytelist_ID	[M+H]+	1020	16790	[]	TRUE	TG(8:0/8:0/8:0)	-4.362	Analytelist_ID	36878	33034	35502	0	45720	46602	40510	39226	42124	0	0	40548	42474	38572	40154	11184	12606	12494	17650	11970	12230	12884	12410	13042	13252	13812	12754	12554	16790	12558	13910	14398
395.22	394.213	16.78		-1.551	30.1	0	TRUE	C25H30O4	Analyte List - Analytelist_ID	[M+H]+	1010	2088	[]	TRUE	beta-Bixin	-3.925	Analytelist_ID	1908	1786	2242	728	2438	2780	2024	2010	2060	0	0	1790	1988	2124	1672	1990	1780	1642	2136	2246	2196	2270	1922	1870	2120	1644	2120	1602	2610	1436	1596	1938
544.51	543.502	17.14		0.466	4.8	0	TRUE	C36H65NO2	Analyte List - Analytelist_ID	[M+H]+	2020	0	[]	TRUE	1-[1,4-Dihydro-4-nonyl-5-(1-oxodecyl)-3-pyridinyl]-1-dodecanone	0.856	Analytelist_ID	0	0	0	0	0	560	0	0	0	0	0	0	0	0	0	6540	7300	6904	4944	14532	13416	14510	16468	16420	15440	4844	4682	4404	3334	31902	31686	31580
649.429	648.422	18.22		-1.682	11.1	0	TRUE	C37H60O9	Analyte List - Analytelist_ID	[M+H]+	1020	6436	[]	TRUE	Momordicoside K	-2.589	Analytelist_ID	7280	7168	6834	0	6818	12682	7600	7264	7512	0	0	7136	6016	6572	6264	6590	6810	6624	6062	6774	7074	6738	6950	6640	6704	7200	6652	5908	6664	7404	5826	6014
507.366	506.359	18.42		-1.671	15.4	0	TRUE	C30H50O6	Analyte List - Analytelist_ID	[M+H]+	1020	13326	[]	TRUE	Theasapogenol A	-3.294	Analytelist_ID	19304	17830	17298	0	21460	29376	13486	14432	12904	0	0	18132	12912	13768	14538	16440	14006	14768	14686	14050	15310	14386	13070	14616	13326	11850	15936	12726	14726	11970	13394	13826
522.598	521.591	18.47		0.878	5.6	0	TRUE	C36H75N	Analyte List - Analytelist_ID	[M+H]+	2020	29264	[]	TRUE	Tridodecylamine	1.681	Analytelist_ID	36978	31280	32794	0	33492	44020	32458	31038	31232	0	334	30982	30314	31064	30610	31360	31948	30554	28674	30832	29164	29498	28732	29728	29486	29286	29810	29316	26926	31192	29428	30046
499.397	498.39	18.48		-1.786	10.4	0	TRUE	C29H54O6	Analyte List - Analytelist_ID	[M+H]+	1020	3902	[]	TRUE	TG(10:0/8:0/8:0)	-3.577	Analytelist_ID	23708	22606	22658	0	41732	39250	35750	36234	33512	0	0	34590	34240	32758	35128	3618	3594	3182	4140	3266	3330	3242	3974	3196	3344	3540	3292	3512	3920	4616	3276	3790
599.429	598.422	18.7		-1.623	9.4	0	TRUE	C37H58O6	Analyte List - Analytelist_ID	[M+H]+	1020	0	[]	TRUE	Hericenone D	-2.708	Analytelist_ID	0	0	0	0	0	0	0	0	0	0	0	0	0	0	0	4796	4456	4142	3006	7090	8298	8286	8196	7268	7336	4798	4618	4324	3490	13424	13262	12358
605.404	604.397	18.99		-0.81	26.2	0	TRUE	C35H56O8	Analyte List - Analytelist_ID	[M+H]+	2020	6834	[]	TRUE	3-Epipapyriferic acid	-1.338	Analytelist_ID	11320	10592	10050	0	12016	16344	8638	7576	7338	0	0	11200	6108	6834	6808	9522	8736	8298	6978	7954	9366	8572	7158	7118	7070	7726	6982	7960	6186	8126	7298	7334
449.36	448.353	20.17		-2.066	13.7	0	TRUE	C28H48O4	Analyte List - Analytelist_ID	[M+H]+	1020	9418	[]	TRUE	6-Deoxodolichosterone	-4.597	Analytelist_ID	11778	11370	10978	0	10652	12500	11030	10444	9628	0	0	12676	10632	9444	9954	10738	10240	11932	8914	9978	10244	11120	10176	10958	9168	9900	8636	9764	9280	10182	9516	9258
469.329	468.322	20.18		-2.168	18.6	0	TRUE	C30H44O4	Analyte List - Analytelist_ID	[M+H]+	1020	10336	[]	TRUE	Ganoderic acid DM	-4.62	Analytelist_ID	13384	15450	13556	810	13800	17122	12552	11176	10962	0	574	14002	10052	11610	11526	12848	11842	15240	10868	12054	10404	12382	12614	11560	12058	11398	12674	10336	8636	10898	11858	10872
553.39	552.382	20.26		0.998	46.8	0	TRUE	C35H52O5	Analyte List - Analytelist_ID	[M+H]+	2010	4728	[]	FALSE	Furohyperforin	1.803	Analytelist_ID	6054	6258	5136	0	5534	9192	6210	5810	5056	0	0	6508	4710	4786	5252	6318	6158	6642	5464	8982	7886	8114	8162	8520	8012	5212	5996	5300	4554	5396	4908	4948
239.237	238.23	23.96		0.175	21.1	0	TRUE	C16H30O	Analyte List - Analytelist_ID	[M+H]+	2020	6838	[]	TRUE	3-Methylcyclopentadecanone	0.732	Analytelist_ID	20268	18244	25410	0	56360	33876	1262	1268	1166	27892	0	20790	0	1126	984	15280	15496	14982	3690	13792	14248	0	13120	11926	12294	17574	9730	9582	4388	10014	8870	9334
209.097	208.09	24.74		0.953	47.3	0	TRUE	C15H12O	Analyte List - Analytelist_ID	[M+H]+	1010	7952	[]	FALSE	Chalcone	4.557	Analytelist_ID	8148	8156	8070	5686	6476	7482	8226	8018	7866	6282	5346	7322	7996	7796	7678	9948	9012	8540	0	9484	8370	8194	7952	7980	8024	7952	8462	8056	0	8114	8290	9134
285.279	284.272	24.84		0.104	14	0	TRUE	C18H36O2	Analyte List - Analytelist_ID	[M+H]+	2020	14930	[]	TRUE	STEARATE	0.365	Analytelist_ID	0	27950	0	0	63850	0	1972	1814	0	35564	32300	31166	1976	2164	2064	30374	0	29214	5916	29990	29412	26538	26150	0	24660	23290	22386	23880	6040	22900	22202	21168
154.124	153.116	24.98		0.69	7.1	0	TRUE	C9H15NO	Analyte List - Analytelist_ID	[M+H]+	1020	8370	[]	TRUE	psi-Pelletierine	4.478	Analytelist_ID	7642	7238	8704	6150	8704	7324	7568	8962	7918	6984	4614	8754	9660	8574	8866	8506	7882	8652	0	8884	7174	8376	8876	8092	9016	8636	9640	8548	0	8042	8302	9646
283.263	282.256	0.26		0.242	13.3	0	TRUE	C18H34O2	Analyte List - Analytelist_ID	[M+H]+	2020	4346	[]	TRUE	PETROSELINIC ACID	0.855	Analytelist_ID	11190	9742	8512	18332	18558	15732	1194	1100	1136	12224	9588	9828	992	1274	1088	7292	10480	5934	2494	8130	9086	9848	6892	7422	7932	6680	6556	5092	2126	8718	5016	6166
257.248	256.24	0.27		0.075	0.8	0	TRUE	C16H32O2	Analyte List - Analytelist_ID	[M+H]+	2020	39630	[]	TRUE	PALMITATE	0.293	Analytelist_ID	130998	166398	103666	392014	424238	329222	2634	2570	2686	192588	165400	145970	2552	3066	2294	98434	129098	70936	10534	92596	115826	138286	70468	110754	82618	88996	73442	45838	13668	95522	48260	51512
162.076	161.069	0.35		0.159	13.1	0	TRUE	C6H11NO4	Analyte List - Analytelist_ID	[M+H]+	2020	6478	[]	TRUE	ALPHA-AMINOADIPATE	0.979	Analytelist_ID	0	0	402	924	1440	0	1722	0	0	1184	594	594	0	1652	0	6104	7198	6478	6228	3574	7772	6856	10166	6510	8220	0	0	0	0	0	0	0
175.119	174.112	0.39		0.186	8.7	0	TRUE	C6H14N4O2	Analyte List - Analytelist_ID	[M+H]+	2020	15288	[]	TRUE	L-ARGININE	1.06	Analytelist_ID	1058	0	1382	2596	1988	2174	1974	0	1530	2246	1694	1822	1904	1476	2244	18688	14968	18082	15288	13552	20186	19632	19754	15994	21746	3650	4254	3544	3714	5892	6036	5968
138.054	137.047	0.47		-0.511	20.9	0	TRUE	C7H7NO2	Analyte List - Analytelist_ID	[M+H]+	1020	9360	[]	TRUE	TRIGONELLINE	-3.705	Analytelist_ID	0	0	0	1074	0	0	0	0	0	966	722	0	0	0	0	10088	9916	9618	11806	15314	14552	16344	12678	13084	12016	1954	2444	2504	2448	2850	3704	2926
166.086	165.079	0.47		0.237	5.2	0	TRUE	C9H11NO2	Analyte List - Analytelist_ID	[M+H]+	2020	0	[]	TRUE	L-PHENYLALANINE	1.428	Analytelist_ID	1044	0	0	3402	0	0	2702	0	0	0	0	0	0	2460	2952	0	0	0	0	0	0	0	0	0	0	0	0	0	0	0	0	0
233.027	232.019	0.51		-0.192	46.4	0	TRUE	C12H8O3S	Analyte List - Analytelist_ID	[M+H]+	2010	10896	[]	TRUE	Chrycolide	-0.823	Analytelist_ID	0	0	0	0	1056	0	0	0	0	0	0	0	1556	0	1052	9520	10896	10872	11162	11456	11798	11630	0	11420	11670	1264	912	808	1412	1318	1426	966
327.116	304.127	0.55		0.014	2.7	0	TRUE	C12H20N2O7	Analyte List - Analytelist_ID	[M+Na]+, [M+H]+	2020	12138	[]	TRUE	2'-Deoxymugineic acid	0.044	Analytelist_ID	0	0	0	0	0	0	0	0	0	0	0	0	0	0	0	30368	30700	28582	32352	28522	28872	29000	30774	30850	14618	4702	4390	4800	4932	46952	46078	44558
224.092	223.085	0.56		0.217	0.2	0	TRUE	C11H13NO4	Analyte List - Analytelist_ID	[M+H]+, [M+Na]+	2020	13176	[]	TRUE	N-Acetyl-L-tyrosine	0.969	Analytelist_ID	0	0	0	0	0	0	0	0	0	0	0	0	722	0	508	22010	20526	22330	21520	19646	19844	20242	23506	28246	21872	13240	13542	14492	10632	13190	12484	4848
215.053	192.063	0.55		0.04	11.1	0	TRUE	C7H12O6	Analyte List - Analytelist_ID	[M+Na]+, [M+K]+	2020	12918	[]	TRUE	QUINATE	0.188	Analytelist_ID	0	0	0	494	488	470	0	916	0	0	0	0	0	1202	1118	32184	32546	26866	26000	28538	29540	30614	38234	35058	35346	6862	7960	6590	7942	8328	8108	4188
298.128	297.121	0.55		-0.017	31.8	0	TRUE	C14H19NO6	Analyte List - Analytelist_ID	[M+H]+	2010	4316	[]	FALSE	Phenethylamine glucuronide	-0.056	Analytelist_ID	0	0	0	0	0	0	0	0	0	0	0	0	0	0	0	5344	0	5438	6856	7282	6346	0	0	0	0	4478	4724	5630	5228	6856	6296	2032
144.103	143.095	0.56		0.562	2.9	0	TRUE	C7H13NO2	Analyte List - Analytelist_ID	[M+H]+	1020	5566	[]	FALSE	3beta,6beta-Dihydroxynortropane	3.897	Analytelist_ID	0	304	0	410	422	0	0	0	0	0	476	0	312	634	516	5286	5024	0	0	4998	5676	5566	5590	5552	0	5482	6870	6100	6464	8082	7988	8964
164.071	181.074	0.59		0.236	4.9	0	TRUE	C9H11NO3	Analyte List - Analytelist_ID	[M-H2O+H]+, [M+H]+	2020	120278	[]	TRUE	L-TYROSINE	1.439	Analytelist_ID	0	0	0	718	1416	0	768	1238	0	744	0	0	0	1012	1054	354290	354826	343416	369078	344894	338366	353916	399108	387640	372096	291922	275918	287482	331996	339240	321048	232786
306.081	283.092	0.58		0.357	∞	0	TRUE	C10H13N5O5	Analyte List - Analytelist_ID	[M+Na]+, [M+K]+	2000	6458	[]	FALSE	GUANOSINE	1.167	Analytelist_ID	0	0	0	0	0	0	0	0	0	0	0	0	0	0	0	15688	14734	14254	17176	17346	15518	15812	16002	16002	12844	18326	19080	17846	17548	11776	9568	4416
146.118	145.111	0.56		0.493	9.1	0	TRUE	C7H15NO2	Analyte List - Analytelist_ID	[M+H]+	1020	4036	[]	TRUE	DEOXYCARNITINE	3.376	Analytelist_ID	0	336	0	0	1514	0	0	0	0	598	490	0	0	0	858	3852	3852	4454	4124	3826	4210	3614	4016	4036	4182	4122	4100	4876	4498	5206	5184	1872
238.107	237.1	0.59		-0.163	10.7	0	TRUE	C12H15NO4	Analyte List - Analytelist_ID	[M+H]+	2020	17268	[]	TRUE	3-oxo-7-octynoyl-HSL	-0.683	Analytelist_ID	0	0	0	0	0	0	480	0	0	0	0	0	0	0	0	39156	38488	37620	41356	38134	34640	37518	38730	40290	35068	23228	20802	22830	19356	27190	23550	11962
152.057	151.05	0.57		0.7	22.9	0	TRUE	C5H5N5O	Analyte List - Analytelist_ID	[M+H]+	1020	4652	[]	TRUE	GUANINE	4.604	Analytelist_ID	0	0	0	0	0	0	0	0	0	0	0	0	0	0	0	0	14990	14654	20008	16150	16184	14836	15388	15334	14820	10338	9162	9160	12320	6284	5742	4534
294.154	293.147	0.63		-0.586	∞	0	TRUE	C12H23NO7	Analyte List - Analytelist_ID	[M+H]+	2000	3882	[]	TRUE	N-(1-Deoxy-1-fructosyl)leucine	-1.991	Analytelist_ID	0	0	0	0	0	0	0	0	0	0	0	0	0	0	0	5400	5436	5324	6322	5878	6380	6752	7388	5854	5382	0	0	0	0	468	0	0
222.076	221.069	0.65		-0.263	12.1	0	TRUE	C11H11NO4	Analyte List - Analytelist_ID	[M+H]+	2020	4760	[]	TRUE	Methyl 5-hydroxyoxindole-3-acetate	-1.184	Analytelist_ID	0	0	0	0	0	0	0	0	0	0	0	0	0	0	0	11270	13040	15102	12814	13420	13054	12516	11894	14564	12068	16134	14752	16080	18336	20528	16652	18786
274.107	273.1	0.68		-0.225	28.4	0	TRUE	C15H15NO4	Analyte List - Analytelist_ID	[M+H]+	2020	106298	[]	TRUE	L-Thyronine	-0.821	Analytelist_ID	0	0	0	0	0	0	674	354	0	0	0	0	0	0	424	227264	228226	223306	222548	229784	220882	227348	264702	266354	257620	62786	60928	65302	34646	64728	63446	70028
151.076	150.068	0.72		0.387	0.2	0	TRUE	C9H10O2	Analyte List - Analytelist_ID	[M+H]+	1020	259520	[]	TRUE	Hydrocinnamic acid	2.562	Analytelist_ID	0	0	0	1226	1126	742	0	0	0	0	0	0	0	0	0	1009272	975904	957546	1156590	934192	948606	1020090	1085280	1072136	1033394	84014	81648	82476	96466	240358	236138	236178
178.086	177.079	0.72		0.152	4.8	0	TRUE	C10H11NO2	Analyte List - Analytelist_ID	[M+H]+	2020	233658	[]	TRUE	Plantagonine	0.852	Analytelist_ID	0	0	0	0	0	0	0	600	460	0	306	0	420	0	0	911938	865358	877474	897986	889142	901224	920280	989424	986114	943376	714930	719432	689874	686356	912474	819948	895648
150.092	149.085	0.72		0.523	∞	0	TRUE	C9H11NO	Analyte List - Analytelist_ID	[M+H]+	1000	4958	[]	TRUE	2,3,6,7-Tetrahydrocyclopent[b]azepin-8(1H)-one	3.485	Analytelist_ID	0	0	0	0	0	0	0	0	0	0	0	0	0	0	0	13880	12812	12912	13094	14826	15042	15274	16840	15404	13468	9788	8854	10316	12908	19642	16144	17450
190.108	189.101	0.77		0.185	9.3	0	TRUE	C8H15NO4	Analyte List - Analytelist_ID	[M+H]+, [M+Na]+	2020	2508	[]	TRUE	N-Methylcalystegine B2	0.974	Analytelist_ID	0	0	0	0	0	0	0	0	0	0	0	0	0	0	0	6512	5604	4934	5590	6194	6304	5490	5846	5532	5358	29458	31860	34542	35292	21630	20038	19394
180.102	179.095	0.78		0.173	2.2	0	TRUE	C10H13NO2	Analyte List - Analytelist_ID	[M+H]+	2020	66444	[]	TRUE	1-METHYL-6,7-DIHYDROXY-1,2,3,4-TETRAHYDROISOQUINOLINE	0.96	Analytelist_ID	0	498	334	0	1106	0	0	1312	0	376	446	510	0	0	0	197198	188672	201076	207542	204794	201474	207654	207960	226580	216850	27018	26702	26886	25840	36394	35100	35624
158.118	157.111	0.73		0.343	10.2	0	TRUE	C8H15NO2	Analyte List - Analytelist_ID	[M+H]+	1020	1908	[]	FALSE	(S)-Homostachydrine	2.169	Analytelist_ID	0	296	0	0	0	0	0	246	0	0	0	0	0	0	0	1586	848	1552	1744	1528	1276	1588	0	1824	1908	494	470	1648	686	0	2270	566
162.055	161.048	0.75		0.239	11	0	TRUE	C9H7NO2	Analyte List - Analytelist_ID	[M+H]+	2020	82292	[]	TRUE	2-Indolecarboxylic acid	1.472	Analytelist_ID	0	0	0	0	304	0	0	0	0	0	0	0	0	0	0	66268	60466	64378	68722	70992	72846	72890	86468	91274	86750	91414	91554	94978	96820	149100	138252	148740
328.139	327.132	0.88		-0.215	16.4	0	TRUE	C15H21NO7	Analyte List - Analytelist_ID	[M+H]+, [M+Na]+	2020	18848	[]	TRUE	N-(1-Deoxy-1-fructosyl)phenylalanine	-0.656	Analytelist_ID	0	0	0	0	0	0	0	0	0	0	0	0	0	174	0	26752	26828	27208	26554	27344	27326	28638	30488	31636	31104	1114	0	1246	1184	1936	1758	0
149.06	148.053	0.93		0.441	10.1	0	TRUE	C9H8O2	Analyte List - Analytelist_ID	[M+H]+, [M-H2O+H]+	1020	10178	[]	TRUE	TRANS-CINNAMATE	2.96	Analytelist_ID	1034	1492	2082	0	922	0	0	0	702	746	1010	1188	0	0	834	28054	24642	27252	30264	26422	28710	29502	30332	28374	30678	15460	16696	16978	20746	19854	17634	18860
263.139	262.132	0.99		-0.159	9.2	0	TRUE	C14H18N2O3	Analyte List - Analytelist_ID	[M+H]+	2020	4810	[]	TRUE	Phenylalanylproline	-0.604	Analytelist_ID	0	0	0	0	0	0	0	0	0	0	0	0	0	0	0	16704	17770	17718	17176	18916	17406	17780	20784	20616	18702	11188	10702	10632	10834	16572	15982	18662
280.118	279.111	1.05		-0.122	11.8	0	TRUE	C14H17NO5	Analyte List - Analytelist_ID	[M+H]+, [M-H2O+H]+	2020	6460	[]	TRUE	Niazirin	-0.436	Analytelist_ID	0	0	0	0	0	0	0	0	0	0	0	0	0	0	0	31394	34380	31204	33594	30280	33160	33250	35262	37288	36050	13678	13554	14848	11586	18824	14456	15858
192.102	191.095	1.06		0.136	7.2	0	TRUE	C11H13NO2	Analyte List - Analytelist_ID	[M+H]+	2020	8482	[]	TRUE	(E)-5-(3,4,5,6-Tetrahydro-3-pyridylidenemethyl)-2-furanmethanol	0.709	Analytelist_ID	0	0	0	0	0	0	0	0	0	0	0	0	0	0	0	31862	0	32884	30266	30042	30222	31194	0	33760	30796	17210	17960	20598	17384	0	32438	30338
180.064	157.074	1.09		0.416	7.1	0	TRUE	C7H11NO3	Analyte List - Analytelist_ID	[M+Na]+, [M+H]+	1020	23302	[]	TRUE	3-Methylcrotonylglycine	2.311	Analytelist_ID	0	0	0	0	0	0	0	0	0	0	0	0	0	0	0	38796	39332	40304	42382	48322	48352	51756	44344	45188	45174	31622	34794	31692	35728	61498	66500	65160
419.061	418.054	1.26		0.205	33.1	0	TRUE	C19H14O11	Analyte List - Analytelist_ID	[M+H]+, [M+K]+, [M+Na]+	2010	45868	[]	TRUE	Shoyuflavone C	0.488	Analytelist_ID	0	0	0	0	0	0	0	0	0	0	0	0	0	0	0	124516	120408	120192	122384	122316	118294	120396	114420	124662	115038	0	0	0	0	1198	0	0
208.097	207.09	1.23		0.081	8	0	TRUE	C11H13NO3	Analyte List - Analytelist_ID	[M+H]+	2020	3742	[]	TRUE	N-ACETYL-L-PHENYLALANINE	0.388	Analytelist_ID	0	0	370	0	0	0	0	0	0	0	0	0	0	0	0	7912	6574	7090	8292	7084	7428	7042	6838	8654	7820	55294	54830	54712	63924	92736	91300	89358
300.123	299.116	1.25		-0.178	21.2	0	TRUE	C17H17NO4	Analyte List - Analytelist_ID	[M+H]+	2020	16134	[]	TRUE	N-trans-p-Coumaroyloctopamine	-0.593	Analytelist_ID	0	0	0	0	0	0	0	0	0	0	0	0	0	0	0	16450	15814	16134	14930	17692	17876	18372	25016	24424	25086	1066	1374	980	0	0	1542	1526
369.096	368.089	1.31		-1.01	37.1	0	TRUE	C20H16O7	Analyte List - Analytelist_ID	[M+H]+	1010	10342	[]	TRUE	12alpha-Hydroxyerosone	-2.737	Analytelist_ID	0	0	0	0	0	0	0	0	0	0	0	0	0	0	0	14812	15000	14694	12662	12680	14622	14294	11004	12994	12546	12932	13156	13456	11682	27056	27084	26656
347.114	346.106	1.29		1.143	27.6	0	TRUE	C18H18O7	Analyte List - Analytelist_ID	[M+H]+	1020	3334	[]	TRUE	Muscomin	3.293	Analytelist_ID	0	0	0	0	0	0	0	0	0	0	0	0	0	0	0	5254	5890	5494	5818	6246	6132	6142	6070	5974	6942	4736	5874	5494	5118	10472	7924	9194
373.056	372.05	1.37		0.938	32.8	0	TRUE	C18H12O9	Analyte List - Analytelist_ID	[M+H]+, [M+Na]+	1010	7878	[]	TRUE	Gomphidic acid	2.513	Analytelist_ID	4842	5040	4414	1046	1176	0	0	0	0	2216	2334	0	0	0	1666	15712	16992	17746	14548	16900	14566	16348	15646	15180	15826	14256	15862	17606	15360	24220	25262	22662
199.059	198.052	1.45		-0.686	9.3	0	TRUE	C9H10O5	Analyte List - Analytelist_ID	[M+H]+	1020	9716	[]	TRUE	3-METHOXY-4-HYDROXYMANDELATE	-3.448	Analytelist_ID	0	1410	1708	0	832	0	1272	0	0	710	0	0	1162	1288	0	52942	54732	47846	57758	46892	53172	52294	59248	56470	56538	2582	3536	2664	2136	7536	8062	8002
180.065	179.058	1.54		-0.002	6.5	0	TRUE	C9H9NO3	Analyte List - Analytelist_ID	[M+H]+, [M+Na]+	2020	20782	[]	TRUE	HIPPURATE	-0.011	Analytelist_ID	0	0	0	0	0	0	448	458	0	0	0	0	0	0	0	42822	44882	43436	46128	39920	42664	42850	46286	45614	42592	30552	26526	29678	23120	47796	45186	51972
155.033	154.026	1.56		-0.485	∞	0	TRUE	C7H6O4	Analyte List - Analytelist_ID	[M+H]+	1000	7382	[]	TRUE	2,3-DIHYDROXYBENZOATE	-3.126	Analytelist_ID	0	0	0	2724	4150	2024	0	0	0	7382	10492	5654	0	0	0	22664	24862	23540	23372	23812	26032	26602	31408	29566	27194	22272	27066	24412	22592	40118	36148	38320
389.015	388.007	1.55		0.083	29.5	0	TRUE	C9H14N2O11P2	Analyte List - Analytelist_ID	[M+H]+	2020	3038	[]	FALSE	dUDP	0.215	Analytelist_ID	0	0	0	0	0	0	0	0	0	0	0	0	0	0	0	7774	7420	8036	6624	6172	5938	7412	7192	7488	7232	4658	4500	4966	4106	10876	10274	11988
183.1	160.111	1.69		0.514	5.6	0	TRUE	C8H16O3	Analyte List - Analytelist_ID	[M+Na]+, [M-H2O+H]+	1020	23462	[]	TRUE	7-Hydroxyoctanoic acid	2.808	Analytelist_ID	752	0	894	1500	0	354	0	0	0	656	0	742	0	0	0	33248	34948	33800	29598	29808	31122	33758	31978	34534	30578	24612	23536	23864	21950	33508	34632	33944
190.086	189.079	1.87		-0.105	11.7	0	TRUE	C11H11NO2	Analyte List - Analytelist_ID	[M+H]+	2020	5854	[]	TRUE	METHYL INDOLE-3-ACETATE	-0.552	Analytelist_ID	0	0	0	0	0	0	0	0	0	0	0	0	0	0	0	5594	5854	5344	6708	5928	5564	6160	7382	6724	7336	4896	5138	5108	5470	12378	11794	11928
267.268	266.261	2.07		0.151	4.9	0	TRUE	C18H34O	Analyte List - Analytelist_ID	[M+H]+	2020	13878	[]	TRUE	2-Tetradecylcyclobutanone	0.565	Analytelist_ID	29312	24240	31320	60960	58392	28422	1810	1800	2084	31584	36970	25772	1918	1968	2156	29726	29978	20040	4462	47558	19232	19130	68632	28058	19472	19056	24900	18172	5866	22944	14694	16570
199.059	198.051	2.41		0.836	41.5	0	TRUE	C13H10S	Analyte List - Analytelist_ID	[M+H]+	1010	6772	[]	TRUE	4-Methyldibenzothiophene	4.202	Analytelist_ID	1898	2370	2822	926	812	0	0	0	0	0	0	1104	0	0	0	9668	10500	8892	9388	11028	10330	10046	8734	8980	9016	0	62026	59482	55796	131454	126674	134862
147.045	164.048	2.49		0.724	5.4	0	TRUE	C9H8O3	Analyte List - Analytelist_ID	[M-H2O+H]+, [M+H]+	1020	8342	[]	TRUE	4-COUMARATE	4.92	Analytelist_ID	0	1388	0	0	0	0	0	0	0	798	0	1082	0	0	0	28126	33224	32756	30026	28962	30080	35036	33374	0	31670	1812	1358	1428	922	1274	0	1752
154.05	153.043	2.57		0.453	5.2	0	TRUE	C7H7NO3	Analyte List - Analytelist_ID	[M+H]+	1020	10966	[]	TRUE	3-AMINO-5-HYDROXYBENZOIC ACID	2.938	Analytelist_ID	0	0	0	0	0	0	0	0	0	0	0	0	0	0	0	17716	17254	16956	16702	17056	15788	16026	14874	17212	16722	10028	10106	11020	9656	20510	20154	20390
183.102	182.094	2.76		-0.04	7.3	0	TRUE	C10H14O3	Analyte List - Analytelist_ID	[M+H]+	2020	13528	[]	TRUE	(±)-threo-Anethole glycol	-0.219	Analytelist_ID	0	0	0	1568	0	0	0	0	726	0	766	0	816	644	0	24928	22298	32136	27628	26648	27612	28272	25986	24352	25128	13528	11732	11948	12056	21282	19960	22678
245.138	244.13	2.9		-0.738	10.5	0	TRUE	C12H20O5	Analyte List - Analytelist_ID	[M+H]+	1020	8116	[]	TRUE	Polyethylene, oxidized	-3.009	Analytelist_ID	0	270	0	0	0	0	0	0	0	0	0	0	0	0	0	2498	2628	3008	3370	2268	2838	2410	2208	2610	2550	11240	10744	11314	11488	26388	25018	24984
151.076	168.079	3.2		0.577	4.9	0	TRUE	C9H12O3	Analyte List - Analytelist_ID	[M-H2O+H]+, [M+Na]+	1020	33672	[]	TRUE	Ethyl 2-furanpropionate	3.82	Analytelist_ID	1132	974	1486	0	796	0	1766	1628	0	0	960	0	0	1542	1936	62788	65496	66622	66672	63794	60796	66246	62598	64578	59848	89556	98810	0	102042	201772	207792	198710
213.076	212.069	3.25		0.426	14.2	0	TRUE	C10H12O5	Analyte List - Analytelist_ID	[M+H]+	2020	2850	[]	FALSE	Vanillactic acid	1.999	Analytelist_ID	1236	1042	1142	0	474	448	358	534	410	648	670	600	474	0	562	8334	9340	10494	10976	9584	9400	9992	9932	8768	10510	4926	5468	5198	5634	9234	7118	8528
220.097	219.089	3.29		-0.074	8.9	0	TRUE	C12H13NO3	Analyte List - Analytelist_ID	[M+H]+	2020	81946	[]	TRUE	Nigellimine N-oxide	-0.335	Analytelist_ID	0	0	0	0	0	0	0	0	0	0	0	0	0	0	0	121740	121284	130328	116232	110356	121624	112102	127314	117006	127232	27692	26016	26044	12082	39538	41436	35462
256.097	255.089	3.36		-0.189	24.5	0	TRUE	C15H13NO3	Analyte List - Analytelist_ID	[M+H]+	2020	19918	[]	TRUE	Methyl 6-methoxy-9H-carbazole-3-carboxylate	-0.736	Analytelist_ID	0	0	0	0	0	0	0	0	0	0	0	0	0	0	0	14018	13050	13072	15630	13160	13684	14530	15976	14622	16472	18540	19336	21510	26614	40270	37288	43444
228.064	205.074	3.45		0.414	13.5	0	TRUE	C11H11NO3	Analyte List - Analytelist_ID	[M+Na]+, [M-H2O+H]+	2020	5826	[]	TRUE	Indolelactic acid	1.814	Analytelist_ID	0	0	0	0	0	0	0	0	0	0	0	0	0	0	0	8746	8284	8566	7630	8244	9352	8042	8484	8042	8588	6790	6808	7544	6560	12016	11298	12832
194.081	193.074	3.41		0.39	6.8	0	TRUE	C10H11NO3	Analyte List - Analytelist_ID	[M+H]+	1020	6302	[]	FALSE	Phenylacetylglycine	2.01	Analytelist_ID	0	600	0	0	0	0	0	0	332	0	0	0	0	0	0	9300	9664	6630	9870	9444	9776	8432	9564	10074	8996	10884	11256	10190	10948	26916	24638	24320
195.065	194.058	3.45		0.101	8.8	0	TRUE	C10H10O4	Analyte List - Analytelist_ID	[M+H]+	2020	8406	[]	TRUE	FERULATE	0.519	Analytelist_ID	1330	1990	2294	856	0	804	1178	1288	0	1194	1238	1352	1460	1312	1452	19230	19330	18674	20182	18372	20152	16862	19218	20892	19680	2506	2452	2574	1484	2600	2988	3246
211.133	210.126	3.54		-0.017	10.7	0	TRUE	C12H18O3	Analyte List - Analytelist_ID	[M+H]+	2020	3698	[]	FALSE	Jasmonic acid	-0.08	Analytelist_ID	0	0	0	822	0	616	0	0	0	0	0	0	0	0	0	6602	4608	5032	6456	6068	6054	7318	5720	0	6014	2950	3516	3242	3696	5466	6624	5844
339.107	338.1	3.54		-0.107	18.3	0	TRUE	C16H18O8	Analyte List - Analytelist_ID	[M+H]+	2020	4768	[]	FALSE	alpha-Hydrojuglone 4-O-b-D-glucoside	-0.315	Analytelist_ID	0	0	0	0	0	0	0	566	0	0	0	0	0	0	0	11270	12406	12886	11196	11436	11910	10938	11574	13554	12212	5690	6664	5770	5152	9256	8990	10972
244.155	243.147	3.69		0.294	12.7	0	TRUE	C12H21NO4	Analyte List - Analytelist_ID	[M+H]+	2020	4364	[]	FALSE	Tiglylcarnitine	1.204	Analytelist_ID	0	0	0	0	0	0	0	0	0	0	0	0	0	0	0	5000	5512	6448	6846	5636	5100	5762	6510	6134	5952	3372	3612	3430	4094	4764	6200	5586
137.06	136.053	3.69		0.662	3.6	0	TRUE	C8H8O2	Analyte List - Analytelist_ID	[M+H]+	1020	29448	[]	TRUE	PHENYL ACETATE	4.828	Analytelist_ID	2712	3590	3176	1326	1096	1152	0	0	0	1816	602	0	0	0	0	45826	49748	48734	52054	47066	44024	46132	46430	48396	51384	178652	175498	179968	187298	212404	222472	0
227.127	226.12	3.69		-0.302	9.9	0	TRUE	C12H18O4	Analyte List - Analytelist_ID	[M+H]+	2020	22694	[]	TRUE	Allixin	-1.33	Analytelist_ID	558	0	0	1190	770	448	0	0	0	840	420	732	0	0	0	35784	34424	12900	35512	36424	37642	35690	38002	40238	39060	28412	24414	28254	26994	43434	44478	47952
234.076	233.069	3.71		-0.303	19.6	0	TRUE	C12H11NO4	Analyte List - Analytelist_ID	[M+H]+	2020	4626	[]	FALSE	Casimiroin	-1.295	Analytelist_ID	0	0	0	0	0	0	0	0	0	0	0	0	0	0	0	4626	4130	5142	5010	0	4954	5302	4402	1676	2420	2054	2232	2616	2430	6164	4828	5700
252.087	251.079	3.78		-0.063	12.1	0	TRUE	C12H13NO5	Analyte List - Analytelist_ID	[M+H]+	2020	18022	[]	TRUE	N-Carboxyacetyl-D-phenylalanine	-0.25	Analytelist_ID	0	0	0	0	0	0	0	0	0	0	0	0	0	0	0	32604	29086	32410	35362	39062	38902	37340	32810	32134	31622	12626	13766	13794	17860	37158	32744	35814
220.133	219.126	3.79		-0.047	7.9	0	TRUE	C13H17NO2	Analyte List - Analytelist_ID	[M+H]+	2020	20732	[]	TRUE	Tanakamine	-0.215	Analytelist_ID	0	0	0	0	0	0	0	0	334	0	0	0	0	424	0	21370	20942	18730	24482	19138	20098	21488	20050	22978	20756	21712	22758	23354	26602	45198	42692	43714
256.133	255.126	3.81		-0.333	4.4	0	TRUE	C16H17NO2	Analyte List - Analytelist_ID	[M+H]+	2020	1437778	[]	TRUE	N-Methylschinifoline	-1.302	Analytelist_ID	0	0	0	0	532	2106	734	872	0	578	0	0	600	680	522	1385844	1354498	1315978	1436540	1447484	1437778	1457384	1714082	1769182	1719734	355956	331306	339110	184024	451552	447454	438240
284.092	283.084	4		-0.047	44.4	0	TRUE	C16H13NO4	Analyte List - Analytelist_ID	[M+H]+	2010	12122	[]	TRUE	(E)-Avenanthramide D	-0.165	Analytelist_ID	0	0	0	0	0	0	0	0	0	0	0	0	0	0	0	3556	3652	3404	4186	4408	3474	3498	3616	3692	3858	6484	7832	8294	8472	15812	15236	16738
321.144	320.137	4.17		-0.158	16.7	0	TRUE	C16H20N2O5	Analyte List - Analytelist_ID	[M+H]+	2020	3948	[]	TRUE	Formylfusarochromanone	-0.493	Analytelist_ID	0	0	0	0	0	0	0	0	0	0	0	0	0	0	0	0	4970	4418	5338	5228	5232	4610	4986	5370	5862	2996	3948	3420	3056	6224	7650	6004
207.065	206.058	4.2		-0.216	15.8	0	TRUE	C11H10O4	Analyte List - Analytelist_ID	[M+H]+	2020	6184	[]	TRUE	Citropten	-1.044	Analytelist_ID	0	542	0	0	0	0	0	0	0	0	0	0	0	612	384	7004	7416	6380	6356	8208	9676	8894	7412	7736	7334	2354	2200	2322	2614	4234	3702	4918
225.075	224.068	4.2		-0.738	22.5	0	TRUE	C11H12O5	Analyte List - Analytelist_ID	[M+H]+	1020	2412	[]	FALSE	Sinapic acid	-3.277	Analytelist_ID	0	0	0	0	0	0	0	0	0	0	0	728	0	0	0	5304	5352	6434	6388	7358	7500	7964	6746	6386	5982	1082	1540	1030	0	1698	1552	0
296.092	295.084	4.32		-0.01	22.6	0	TRUE	C17H13NO4	Analyte List - Analytelist_ID	[M+H]+	2020	14460	[]	TRUE	Piperolactam D	-0.034	Analytelist_ID	0	0	0	0	0	0	0	0	0	0	0	0	0	0	0	12216	11394	14150	15832	12982	14370	13052	14210	15160	14460	12656	12950	12978	12086	24230	26546	24894
191.143	190.136	4.36		0.122	6.9	0	TRUE	C13H18O	Analyte List - Analytelist_ID	[M+H]+	2020	11308	[]	TRUE	2-(3-Phenylpropyl)tetrahydrofuran	0.636	Analytelist_ID	862	0	984	1628	0	1488	782	622	566	0	1334	1204	0	856	568	14084	13324	14046	13500	12694	14170	12938	14592	12036	12068	9388	12052	10886	10760	18014	18038	0
278.139	277.131	4.37		-0.155	∞	0	TRUE	C15H19NO4	Analyte List - Analytelist_ID	[M+H]+	2000	3826	[]	FALSE	3'-Deaminofusarochromanone	-0.556	Analytelist_ID	0	0	0	0	0	0	0	0	0	0	0	0	0	0	0	6036	5976	5140	5428	5938	6550	7080	5730	5270	5684	1720	1296	1582	1364	2614	2038	1986
363.134	362.127	4.39		0.341	26.4	0	TRUE	C21H18N2O4	Analyte List - Analytelist_ID	[M+H]+	2020	0	[]	TRUE	Zanthobisquinolone	0.939	Analytelist_ID	0	0	0	0	0	0	0	0	0	0	0	0	0	0	0	0	0	0	0	0	0	0	0	0	0	0	0	0	0	2224	0	0
175.148	192.152	4.38		0.25	7.1	0	TRUE	C13H20O	Analyte List - Analytelist_ID	[M-H2O+H]+, [M+H]+	2020	8194	[]	TRUE	Pseudoionone	1.427	Analytelist_ID	0	0	0	0	0	0	0	0	0	0	0	0	0	0	0	10270	9972	8486	9360	7988	8946	8278	9682	9674	9862	6328	7374	6844	6676	10882	9964	10398
239.127	238.12	4.41		-0.648	10.9	0	TRUE	C13H18O4	Analyte List - Analytelist_ID	[M+H]+	1020	4728	[]	FALSE	2,2,4,4,-Tetramethyl-6-(1-oxopropyl)-1,3,5-cyclohexanetrione	-2.708	Analytelist_ID	1074	1264	1582	0	0	1188	0	0	0	0	0	0	0	0	0	6026	5806	6744	7434	4988	4886	6058	6964	6308	6342	5850	7246	6312	7800	10470	9472	10432
209.117	208.11	4.45		-0.044	8.3	0	TRUE	C12H16O3	Analyte List - Analytelist_ID	[M+H]+, [M-H2O+H]+	2020	136992	[]	TRUE	Elemicin	-0.212	Analytelist_ID	1844	1710	2122	1630	1366	1716	1176	1112	0	1642	0	0	1228	1194	1460	134526	136992	114242	138902	135234	134252	135342	140682	134542	137502	241446	243928	244024	260258	423418	417722	433440
353.087	352.079	4.59		-0.73	43.3	0	TRUE	C9H16N6O7S	Analyte List - Analytelist_ID	[M+H]+	1010	22576	[]	TRUE	Decarbamoylgonyautoxin III	-2.067	Analytelist_ID	0	0	0	0	0	0	0	0	0	0	0	0	0	0	0	26490	25250	29544	24354	23558	20838	26112	26076	26836	24862	3840	3498	4286	3058	2686	3058	3286
467.116	466.109	4.59		-2.176	36.9	0	TRUE	C21H22O12	Analyte List - Analytelist_ID	[M+H]+	1010	19458	[]	TRUE	Glucodistylin	-4.658	Analytelist_ID	0	0	0	0	0	0	0	0	0	0	0	0	0	0	0	27474	27008	30674	21674	24796	26132	26416	26068	26172	27572	4510	4106	3942	3546	3472	3050	3932
183.065	182.058	4.61		0.151	7.6	0	TRUE	C9H10O4	Analyte List - Analytelist_ID	[M+H]+	2020	8134	[]	TRUE	METHYL VANILLATE	0.824	Analytelist_ID	4808	4458	4486	1932	0	1444	1176	1226	926	1902	736	2254	1348	1326	1188	14952	15558	18808	19988	16364	15826	15864	16634	17200	17082	1844	1692	1948	1848	2574	2860	2100
149.097	148.089	4.68		0.472	4.8	0	TRUE	C10H12O	Analyte List - Analytelist_ID	[M+H]+	1020	10554	[]	TRUE	2-(4-Methylphenyl)propanal	3.167	Analytelist_ID	0	0	0	0	238	0	470	0	0	0	0	0	0	0	0	11606	11342	9798	11526	11568	11668	12352	10554	12090	11620	9116	9986	10676	10372	12930	13478	14792
175.097	174.089	4.73		0.191	6.8	0	TRUE	C8H14O4	Analyte List - Analytelist_ID	[M+H]+	2020	5678	[]	TRUE	SUBERIC ACID	1.091	Analytelist_ID	864	644	804	842	914	718	0	0	0	0	664	682	384	0	666	4872	5144	5990	5936	6280	6946	7198	6960	5708	6496	5232	4606	5014	5486	9652	10618	11426
370.165	369.158	4.75		-0.038	∞	0	TRUE	C21H23NO5	Analyte List - Analytelist_ID	[M+H]+	2000	0	[]	FALSE	7-Hydroxydehydroglaucine	-0.102	Analytelist_ID	0	0	0	0	0	0	0	0	0	0	0	0	0	0	0	0	0	0	0	1892	1858	1628	0	1982	0	0	0	0	0	0	0	0
173.133	172.125	4.85		0.105	8	0	TRUE	C13H16	Analyte List - Analytelist_ID	[M+H]+	2020	7742	[]	FALSE	1,2-Dihydro-1,1,6-trimethylnaphthalene	0.605	Analytelist_ID	0	0	0	0	0	0	0	0	0	0	0	0	0	0	0	8936	8026	2094	8500	9114	7498	7812	7472	7572	7102	6298	6048	7420	5770	10056	9084	8936
355.118	354.111	4.88		0.608	36.3	0	TRUE	C20H18O6	Analyte List - Analytelist_ID	[M+H]+	2010	4178	[]	FALSE	Isoartocarpesin	1.712	Analytelist_ID	0	0	0	0	0	0	0	0	0	0	0	0	0	0	0	6724	5880	6048	5692	5558	6146	6806	7056	6066	5830	3542	3816	3840	3360	3990	4696	4262
371.206	370.199	4.9		-0.572	21.7	0	TRUE	C19H30O7	Analyte List - Analytelist_ID	[M+H]+	2020	4664	[]	FALSE	5-Megastigmen-7-yne-3,9-diol 9-glucoside	-1.54	Analytelist_ID	0	0	0	0	0	0	0	0	0	0	0	0	0	0	0	4930	4664	4466	5088	5188	5062	5342	5908	5338	5172	0	0	0	0	0	0	0
273.112	272.104	4.96		-0.361	∞	0	TRUE	C16H16O4	Analyte List - Analytelist_ID	[M+H]+	2000	5654	[]	FALSE	1,2-Bis(4-hydroxy-3-methoxyphenyl)ethylene	-1.322	Analytelist_ID	0	0	0	0	0	0	0	0	0	0	0	0	0	0	0	6346	6734	7812	4212	6128	7522	7906	8168	7784	7896	3654	3234	3858	1602	4794	4602	5654
479.118	478.111	5.01		-0.364	23.3	0	TRUE	C22H22O12	Analyte List - Analytelist_ID	[M+H]+	2020	6626	[]	FALSE	Estragonoside	-0.759	Analytelist_ID	15894	16732	18850	0	0	7088	0	0	0	6260	0	0	0	0	0	7142	6356	7590	4134	6602	6626	6384	6876	6270	7006	0	0	0	0	0	1790	2182
346.2	345.193	5.02		-0.819	24.9	0	TRUE	C20H27NO4	Analyte List - Analytelist_ID	[M+H]+	1020	4594	[]	FALSE	Rosmaricine	-2.366	Analytelist_ID	0	0	0	0	0	0	0	0	0	0	0	0	0	0	0	4106	4768	3722	3032	4040	4956	3838	5118	6330	5692	0	0	0	0	4594	0	4330
625.177	624.169	5.04		0.309	8.9	0	TRUE	C28H32O16	Analyte List - Analytelist_ID	[M+H]+	2020	39412	[]	TRUE	Isorhamnetin 3-O-[b-D-glucopyranosyl-(1->2)-a-L-rhamnopyranoside]	0.494	Analytelist_ID	0	0	0	0	0	0	0	0	0	0	0	0	0	0	0	41772	43998	39412	26030	40606	38222	38530	41910	41708	41268	6990	5186	5250	3696	11040	12482	11476
245.092	244.085	5.05		0.101	12.1	0	TRUE	C13H12N2O3	Analyte List - Analytelist_ID	[M+H]+	2020	48838	[]	TRUE	Haematopodin	0.411	Analytelist_ID	0	0	0	0	0	0	0	0	0	0	0	0	0	0	0	66100	70048	68906	72234	64942	65388	62702	58198	61860	65652	7642	8844	7046	9508	90094	81944	77140
291.097	290.09	5.06		-0.29	1.4	0	TRUE	C14H14N2O5	Analyte List - Analytelist_ID	[M+H]+, [M+K]+, [M+Na]+	2020	467740	[]	TRUE	L-N-(1H-Indol-3-ylacetyl)aspartic acid	-0.995	Analytelist_ID	0	0	0	0	0	0	0	0	0	0	0	0	0	0	0	685218	689068	706118	704668	708222	631404	662300	637966	630222	649054	57574	52710	54114	63408	830310	791160	775836
247.107	246.1	5.19		-0.658	24.1	0	TRUE	C13H14N2O3	Analyte List - Analytelist_ID	[M+H]+	1020	9380	[]	TRUE	N-ACETYL-D-TRYPTOPHAN	-2.664	Analytelist_ID	0	0	0	0	0	0	0	0	0	0	0	0	0	0	0	10630	9252	9380	10132	10030	9198	9636	9084	10236	8678	5724	5248	4466	7074	15430	17068	17738
393.226	392.219	5.22		-0.731	29.5	0	TRUE	C22H32O6	Analyte List - Analytelist_ID	[M+H]+	2020	5678	[]	FALSE	Dihydrofukinolide	-1.859	Analytelist_ID	0	0	0	0	0	0	0	0	0	0	0	0	0	0	0	8314	5678	6608	7720	5274	6470	7642	6630	6964	6998	0	0	0	0	6556	6522	7638
219.1	196.11	5.23		0.349	7.7	0	TRUE	C11H16O3	Analyte List - Analytelist_ID	[M+Na]+, [M-H2O+H]+	2020	44294	[]	TRUE	2,6-Dimethoxy-4-propylphenol	1.595	Analytelist_ID	0	0	760	668	0	0	0	0	0	0	0	0	0	0	0	60682	55090	49174	60836	51558	51574	56306	53156	56256	58662	22714	23832	24218	20938	65400	70634	70188
214.144	213.137	5.23		0.104	12.3	0	TRUE	C11H19NO3	Analyte List - Analytelist_ID	[M+H]+	2020	14108	[]	TRUE	C7-HSL	0.486	Analytelist_ID	0	0	0	0	0	0	0	0	0	0	0	0	0	0	0	14668	17538	15240	19740	15312	15624	17382	17218	16182	16174	2890	3314	2836	2806	16522	16016	18838
373.129	390.132	5.29		0.491	22.2	0	TRUE	C20H22O8	Analyte List - Analytelist_ID	[M-H2O+H]+, [M+Na]+	2020	4152	[]	TRUE	(E)-2-Glucosyl-3,4',5-trihydroxystilbene	1.316	Analytelist_ID	0	0	0	0	0	0	0	0	0	0	0	0	0	0	0	8104	9232	7890	8852	9300	8072	9236	8288	7124	9026	7404	7712	8340	9066	27434	27200	26914
359.149	358.142	5.27		0.327	21.8	0	TRUE	C20H22O6	Analyte List - Analytelist_ID	[M+H]+	2020	7990	[]	FALSE	Glicophenone	0.912	Analytelist_ID	0	0	0	0	0	0	0	0	0	0	0	0	0	0	0	9600	9700	9954	11226	9054	8732	9434	9950	10314	11118	2568	2378	1478	3092	6288	6010	6648
399.142	398.135	5.27		-1.793	24.7	0	TRUE	C22H22O7	Analyte List - Analytelist_ID	[M+H]+	1020	5176	[]	FALSE	Dulxanthone E	-4.493	Analytelist_ID	0	0	0	0	0	0	0	0	0	0	0	0	0	0	0	8792	8078	4882	7680	7986	7554	9282	6488	7186	7992	2718	2690	2486	2272	5362	5834	5094
595.166	594.159	5.32		0.602	11.7	0	TRUE	C27H30O15	Analyte List - Analytelist_ID	[M+H]+	2020	7830	[]	TRUE	Kaempferol 4'-glucoside 7-rhamnoside	1.011	Analytelist_ID	0	0	0	0	0	0	0	0	0	0	0	0	0	0	0	8098	7398	8996	4830	7708	7394	9122	7830	8416	8258	0	960	0	0	0	0	1642
312.123	329.126	5.36		0.025	10.9	0	TRUE	C18H19NO5	Analyte List - Analytelist_ID	[M-H2O+H]+, [M+H]+	2020	57492	[]	TRUE	N-trans-Feruloyloctopamine	0.081	Analytelist_ID	0	0	0	0	0	0	0	0	0	0	0	0	0	0	0	54780	49442	57574	66558	56314	55864	59028	57492	58188	57768	20674	18552	20062	16630	38536	42990	42286
325.092	324.084	5.33		-0.025	20.8	0	TRUE	C15H16O8	Analyte List - Analytelist_ID	[M+H]+	2020	2768	[]	FALSE	Mahaleboside	-0.077	Analytelist_ID	0	0	0	0	0	0	0	0	0	0	0	0	0	0	0	2768	0	3390	0	0	3322	0	3676	4096	3884	0	0	0	0	0	0	0
343.174	342.167	5.37		-0.796	40.1	0	TRUE	C17H26O7	Analyte List - Analytelist_ID	[M+H]+	1010	8582	[]	TRUE	Jasmolone glucoside	-2.321	Analytelist_ID	0	0	0	714	0	0	0	0	0	0	0	872	0	0	0	10072	9788	10110	8932	10002	8594	9550	10152	8712	10984	8282	7012	1868	7032	13800	13884	12874
371.113	370.106	5.42		0.428	27	0	TRUE	C20H18O7	Analyte List - Analytelist_ID	[M+H]+	2020	6540	[]	FALSE	Sesamolin	1.152	Analytelist_ID	0	0	0	0	0	0	0	0	0	0	0	0	0	0	0	6634	5980	8930	6796	8230	7510	6286	6470	6674	7572	6106	6540	6466	6880	9694	9568	8672
257.136	256.129	5.73		0.68	17.6	0	TRUE	C9H16N6O3	Analyte List - Analytelist_ID	[M+H]+	1020	5336	[]	TRUE	Decarbamoylsaxitoxin	2.646	Analytelist_ID	8372	7654	8040	3914	5920	2078	6304	6192	6042	7054	0	594	0	0	0	6520	6382	6542	6584	5734	5694	7236	6328	5936	6666	6328	6456	5042	5300	5122	7016	6038
267.158	266.151	5.79		-0.761	12.3	0	TRUE	C15H22O4	Analyte List - Analytelist_ID	[M+H]+	1020	11064	[]	TRUE	Absindiol	-2.85	Analytelist_ID	592	634	0	0	0	0	300	0	0	0	0	548	0	0	420	10774	10848	11642	12936	13648	13382	13212	11278	11658	11810	7254	6076	8392	8272	13402	13174	12538
139.112	156.116	5.92		0.58	3.6	0	TRUE	C9H16O2	Analyte List - Analytelist_ID	[M-H2O+H]+, [M+H]+	1020	13942	[]	TRUE	Hept-trans-2-en-1-yl acetate	4.168	Analytelist_ID	0	1048	1122	1544	1192	1356	0	0	0	0	0	0	0	0	0	19944	19552	16990	20356	17592	19578	16128	19058	16488	18232	3496	4084	0	3548	4406	5278	4510
435.165	434.158	6.08		-0.042	7.9	0	TRUE	C22H26O9	Analyte List - Analytelist_ID	[M+H]+, [M+Na]+	2020	29342	[]	TRUE	Vestitone 7-glucoside	-0.096	Analytelist_ID	0	0	0	0	0	0	0	0	0	0	0	0	0	0	0	26368	24280	22338	27534	23702	24012	25068	23834	26346	23370	40066	37910	910	38600	70880	69618	73572
405.154	404.147	6.1		-0.137	30.3	0	TRUE	C21H24O8	Analyte List - Analytelist_ID	[M+H]+	2010	9302	[]	TRUE	(E)-4'-Methylresveratrol 3-glucoside	-0.338	Analytelist_ID	0	0	0	0	0	0	0	0	0	0	0	0	0	0	0	10092	10764	10556	13166	10664	9632	9942	11064	9504	10056	12948	14360	0	14942	24386	21946	22726
329.232	328.225	6.21		-0.176	17	0	TRUE	C18H32O5	Analyte List - Analytelist_ID	[M+H]+	2020	22996	[]	TRUE	Corchorifatty acid F	-0.533	Analytelist_ID	0	0	0	0	0	0	0	0	0	0	0	0	0	0	0	28844	27628	31692	28586	28078	27498	27126	30524	28868	27280	14424	13640	2564	15110	31270	29624	31568
331.209	308.22	6.25		0.008	15.2	0	TRUE	C15H32O6	Analyte List - Analytelist_ID	[M+Na]+, [M+H]+	2020	13478	[]	TRUE	1,2,3-Tris(1-ethoxyethoxy)propane	0.023	Analytelist_ID	10138	9638	10166	0	7764	9824	6730	8410	7860	8732	0	0	9050	9472	0	15492	15526	15766	15172	13924	12612	13966	14494	13904	14386	11696	11464	0	13048	15664	13966	13660
466.316	465.309	6.31		-0.38	2	0	TRUE	C26H43NO6	Analyte List - Analytelist_ID	[M+H]+	2020	63836	[]	TRUE	GLYCOCHOLATE	-0.815	Analytelist_ID	0	0	0	0	0	0	0	0	0	0	0	0	0	0	0	61438	59612	63836	63746	372642	95010	100638	99786	107020	107198	10366	5626	0	3280	42542	44458	42376
344.149	343.142	6.33		-0.313	29.3	0	TRUE	C19H21NO5	Analyte List - Analytelist_ID	[M+H]+	2020	3038	[]	TRUE	N-trans-Feruloyl-4-O-methyldopamine	-0.91	Analytelist_ID	0	0	0	0	0	0	0	0	0	0	0	0	0	0	0	2742	3444	3650	3512	2600	3190	2488	3038	3060	3382	0	1054	0	1362	2624	1996	2196
313.237	312.23	6.58		-0.437	11.9	0	TRUE	C18H32O4	Analyte List - Analytelist_ID	[M+H]+	2020	7542	[]	TRUE	12,13-DiHODE	-1.395	Analytelist_ID	0	0	0	0	0	0	0	0	0	0	0	0	0	0	0	10254	9472	10484	10740	9734	10662	10276	10074	10088	10828	3880	3338	2230	3844	10240	10404	9302
331.248	330.24	6.58		-0.257	4.2	0	TRUE	C18H34O5	Analyte List - Analytelist_ID	[M+H]+	2020	21976	[]	TRUE	(9S,10E,12S,13S)-9,12,13-Trihydroxy-10-octadecenoic acid	-0.775	Analytelist_ID	0	0	0	0	0	0	0	0	0	0	0	0	0	0	0	24960	27290	28532	33186	28526	26920	28068	26090	26894	31256	10766	10128	3832	10760	22620	22984	25696
343.117	342.111	6.64		-0.154	19.8	0	TRUE	C19H18O6	Analyte List - Analytelist_ID	[M+H]+, [M-H2O+H]+	2020	5442	[]	TRUE	Dulxanthone D	-0.449	Analytelist_ID	0	0	0	0	0	0	0	0	0	0	0	0	0	0	0	8386	9954	9480	9874	9830	11676	11144	9940	9710	9666	7828	7956	0	7436	37948	38984	37440
203.128	202.121	6.71		-0.174	8.7	0	TRUE	C10H18O4	Analyte List - Analytelist_ID	[M+H]+, [M+Na]+	2020	6432	[]	TRUE	Sebacic acid	-0.856	Analytelist_ID	1552	1440	1644	370	1194	1664	1498	1610	1538	2190	0	0	1358	1204	1372	6996	6690	7706	6714	6834	6776	6530	7510	6490	6824	5950	0	0	5576	9796	11156	9260
187.133	186.126	6.77		0.08	9.3	0	TRUE	C10H18O3	Analyte List - Analytelist_ID	[M+H]+	2020	3648	[]	FALSE	3-Oxodecanoic acid	0.426	Analytelist_ID	632	0	670	670	616	0	506	578	0	804	0	0	0	0	0	5398	5106	5882	5394	5086	4958	6188	5700	5778	5936	1120	846	0	0	1524	1602	1372
237.185	254.188	6.94		-0.113	10	0	TRUE	C15H26O3	Analyte List - Analytelist_ID	[M-H2O+H]+, [M+H]+	2020	8924	[]	TRUE	8-Hydroxy-4(6)-lactarene-5,14-diol	-0.478	Analytelist_ID	0	0	0	892	0	0	0	0	0	0	0	0	0	0	0	7110	7960	8588	9176	9174	9014	8440	7156	8924	8818	4320	4844	7204	5296	10960	13724	10420
177.039	176.032	7.28		-0.058	8.5	0	TRUE	C6H8O6	Analyte List - Analytelist_ID	[M+H]+	2020	5204	[]	FALSE	ASCORBATE	-0.325	Analytelist_ID	0	0	0	0	0	0	0	0	0	0	0	0	0	0	0	5570	5802	5204	6990	6122	5808	6446	6884	5940	5772	0	0	0	0	0	0	0
457.368	456.361	7.27		0.152	4.4	0	TRUE	C30H48O3	Analyte List - Analytelist_ID	[M+H]+	2020	14614	[]	TRUE	Ganodermanondiol	0.331	Analytelist_ID	0	0	0	0	0	0	0	0	0	0	0	0	0	0	0	15710	16492	16266	18362	16114	17654	17270	16374	14614	15158	0	0	0	0	0	0	0
159.029	158.022	7.28		0.178	7.1	0	TRUE	C6H6O5	Analyte List - Analytelist_ID	[M+H]+	2020	9074	[]	TRUE	2-Methylene-4-oxopentanedioic acid	1.12	Analytelist_ID	0	0	0	0	0	0	0	0	0	0	0	0	0	0	0	10728	10174	9074	10728	9142	9996	10432	9096	9306	9444	0	702	834	0	1048	0	0
309.206	308.199	7.55		-0.128	15.7	0	TRUE	C18H28O4	Analyte List - Analytelist_ID	[M+H]+	2020	5592	[]	TRUE	Corchorifatty acid A	-0.415	Analytelist_ID	0	0	0	0	0	0	0	0	0	0	0	0	0	0	0	6022	5472	5286	5342	4842	6296	5784	5618	4968	5264	37064	37582	35222	39144	60148	58840	53188
345.227	344.22	7.55		0.042	10.3	0	TRUE	C18H32O6	Analyte List - Analytelist_ID	[M+H]+, [M-H2O+H]+	2020	4084	[]	TRUE	5(6)-Pentyl-1,4-dioxan-2-one	0.121	Analytelist_ID	0	0	0	0	0	0	0	0	0	0	0	0	0	0	0	3524	4234	3882	3960	4084	4694	3862	4352	3856	4508	82952	83360	80836	77782	116136	122010	116304
239.126	216.137	7.58		0.961	13	0	TRUE	C11H20O4	Analyte List - Analytelist_ID	[M+Na]+, [M-H2O+H]+	1020	8864	[]	TRUE	Undecanedioic acid	4.02	Analytelist_ID	2902	2920	2336	0	2334	702	1544	2380	2066	3452	680	906	1868	2554	2538	11188	9496	11512	11008	10114	10836	10288	10288	9504	8662	8586	8816	9468	8934	14868	17862	15026
251.163	250.156	7.59		-1.037	11.2	0	TRUE	C15H22O3	Analyte List - Analytelist_ID	[M+H]+	1020	11220	[]	TRUE	Procurcumadiol	-4.131	Analytelist_ID	0	896	964	0	854	0	642	0	622	882	496	1010	648	452	588	14484	15820	16298	14422	14858	16872	16172	14260	14022	14504	8092	8704	9738	8180	19694	17478	19264
295.227	294.219	7.67		-0.283	14.9	0	TRUE	C18H30O3	Analyte List - Analytelist_ID	[M+H]+, [M-H2O+H]+	2020	46882	[]	TRUE	A-12(13)-EpODE	-0.96	Analytelist_ID	0	0	0	0	0	556	0	0	0	0	0	0	0	0	0	72556	74004	68740	79328	73122	73998	72274	72962	70516	72106	6560	6304	6504	5934	22656	21158	20820
437.305	454.308	7.7		0.104	32.1	0	TRUE	C29H42O4	Analyte List - Analytelist_ID	[M-H2O+H]+, [M+H]+	2010	37450	[]	TRUE	Ceanothenic acid	0.239	Analytelist_ID	0	0	0	0	0	0	0	0	0	0	0	0	0	0	0	53038	53578	51232	46768	45838	43202	41968	46060	49146	45546	0	0	0	0	0	0	0
333.263	332.255	7.83		-0.512	6.2	0	TRUE	C18H36O5	Analyte List - Analytelist_ID	[M+H]+, [M+Na]+	2020	64928	[]	TRUE	Floionolic acid	-1.536	Analytelist_ID	0	0	0	0	0	0	0	0	0	0	0	0	0	0	0	128138	142814	152894	134332	147926	133458	141916	130436	136792	145572	1502	1374	0	1214	5970	5822	6052
297.242	296.235	7.83		-0.327	4.9	0	TRUE	C18H32O3	Analyte List - Analytelist_ID	[M+H]+	2020	45004	[]	TRUE	9-HODE	-1.101	Analytelist_ID	806	0	0	0	0	0	0	492	394	0	0	992	0	0	0	97714	96008	104892	98762	95726	93520	97158	92946	95504	93298	1532	0	704	0	4638	4188	4662
205.143	204.136	7.85		0.026	8.5	0	TRUE	C10H20O4	Analyte List - Analytelist_ID	[M+H]+	2020	5462	[]	TRUE	(2xi,6xi)-7-Methyl-3-methylene-1,2,6,7-octanetetrol	0.126	Analytelist_ID	5184	0	5374	0	5204	0	4140	3436	4470	5850	0	0	4442	4528	4530	4880	6938	6564	6180	5282	5604	5854	6048	5672	5690	5276	5654	5624	0	4504	5294	4210
467.316	484.319	7.9		0.219	12.1	0	TRUE	C30H44O5	Analyte List - Analytelist_ID	[M-H2O+H]+, [M+H]+	2020	25360	[]	TRUE	Liquoric acid	0.469	Analytelist_ID	0	0	0	0	0	0	0	0	0	0	0	0	0	0	0	34546	33308	33340	31386	33890	34466	31698	35982	32950	33806	0	670	0	724	1014	0	0
177.127	176.12	8.18		0.112	∞	0	TRUE	C12H16O	Analyte List - Analytelist_ID	[M+H]+	2000	4232	[]	FALSE	(S)-4-(4-Methylphenyl)-2-pentanone	0.633	Analytelist_ID	1046	364	676	0	760	0	0	0	0	746	0	0	0	0	0	5198	5280	4580	5218	5798	6516	6124	4964	5054	5350	3326	3600	3774	3802	2560	2536	2292
423.326	440.329	8.21		0.048	5.2	0	TRUE	C29H44O3	Analyte List - Analytelist_ID	[M-H2O+H]+, [M+H]+	2020	275268	[]	TRUE	Camelledionol	0.113	Analytelist_ID	0	0	0	0	0	0	0	0	0	0	0	0	0	0	0	308294	324060	309760	310672	354742	336658	325204	323234	320930	346782	3354	2564	2908	1486	2400	5088	2540
173.117	172.11	8.24		0.218	6.5	0	TRUE	C9H16O3	Analyte List - Analytelist_ID	[M+H]+	2020	13856	[]	TRUE	Tetrahydrofurfuryl butyrate	1.257	Analytelist_ID	0	0	0	0	544	446	368	0	0	0	874	0	304	0	0	17130	15554	15046	15488	15200	15956	15898	13732	15638	14208	9252	9050	9926	9520	17686	17176	17370
155.107	154.1	8.25		0.357	9.1	0	TRUE	C9H14O2	Analyte List - Analytelist_ID	[M+H]+	1020	9850	[]	TRUE	2,4-Hexadienyl propionate	2.299	Analytelist_ID	0	1110	0	2392	0	0	0	0	0	0	1854	0	1080	0	0	10762	12302	11034	12010	10270	10330	12158	10126	11732	11188	7306	0	9392	8856	0	14546	14602
233.153	232.145	8.27		-0.924	14.6	0	TRUE	C15H20O2	Analyte List - Analytelist_ID	[M+H]+	1020	10136	[]	TRUE	1(10),11-Eremophiladiene-2,9-dione	-3.965	Analytelist_ID	0	558	0	0	0	0	0	0	0	0	0	0	0	0	0	17974	19328	21388	18110	18142	16862	16348	14948	16186	15944	9266	10400	9966	10136	13378	12134	13582
271.227	270.219	8.42		-0.107	1.4	0	TRUE	C16H30O3	Analyte List - Analytelist_ID	[M+H]+, [M-H2O+H]+	2020	62692	[]	TRUE	3-Oxohexadecanoic acid	-0.395	Analytelist_ID	0	634	608	974	688	812	286	0	0	756	0	892	0	404	0	104608	106136	109406	114252	123634	116248	124296	107364	107850	112556	668	604	858	722	1166	1290	1540
235.206	234.198	8.42		-0.055	10.7	0	TRUE	C16H26O	Analyte List - Analytelist_ID	[M+H]+	2020	8736	[]	TRUE	2,6-Di-tert-butyl-4-ethylphenol	-0.232	Analytelist_ID	260	0	312	512	0	0	0	0	0	0	0	0	0	0	0	16318	17700	16618	18884	18596	16622	18162	17856	16978	17846	314	0	304	0	0	594	792
289.237	288.23	8.42		-0.124	3.9	0	TRUE	C16H32O4	Analyte List - Analytelist_ID	[M+H]+	2020	24530	[]	TRUE	(S)-10,16-Dihydroxyhexadecanoic acid	-0.428	Analytelist_ID	0	0	0	0	0	0	0	0	0	0	0	0	0	0	0	41036	45880	46154	44430	46442	49168	48966	47176	46624	47888	0	0	0	0	0	0	0
287.222	286.214	8.74		-0.154	14.5	0	TRUE	C16H30O4	Analyte List - Analytelist_ID	[M+H]+, [M-H2O+H]+	2020	4472	[]	TRUE	Hexadecanedioic acid	-0.538	Analytelist_ID	0	0	0	0	0	0	0	0	0	0	0	0	0	0	0	15334	14980	16070	16162	14630	14928	13832	10558	11398	11442	0	472	0	0	4168	3994	3756
315.086	314.079	8.74		-0.203	2.8	0	TRUE	C17H14O6	Analyte List - Analytelist_ID	[M+H]+	2020	3710	[]	TRUE	3,4-Dihydroxycinnamoyl-(Z)-2-(3,4-dihydroxyphenyl)ethenol	-0.643	Analytelist_ID	0	0	0	0	0	0	0	0	0	0	0	0	0	0	0	2506	2650	3026	3408	8508	8858	9090	8442	9672	8656	0	0	486	0	3710	3308	3448
214.09	213.083	8.85		0.17	11.8	0	TRUE	C10H15NO2S	Analyte List - Analytelist_ID	[M+H]+, [M+Na]+	2020	45614	[]	TRUE	2-(4-Methyl-5-thiazolyl)ethyl butanoate	0.794	Analytelist_ID	51020	49644	48756	1258	56324	0	56066	45614	42942	56626	596	0	46330	49418	44008	51418	49582	51384	56680	46736	46888	46084	47986	44656	45892	48174	40732	41208	55122	39118	36658	36440
223.064	240.067	8.87		-0.554	45.3	0	TRUE	C9H20OS3	Analyte List - Analytelist_ID	[M-H2O+H]+, [M+Na]+	1010	16970	[]	TRUE	Propyl 1-(propylsulfinyl)propyl disulfide	-2.484	Analytelist_ID	9808	0	8660	1910	19260	0	25028	26318	24582	17238	508	0	21482	22214	21256	41226	42442	41984	52124	39394	40338	42802	41924	39454	39832	23998	23950	21774	22648	21732	24146	23184
273.185	272.177	9.17		-0.308	15	0	TRUE	C18H24O2	Analyte List - Analytelist_ID	[M+H]+	2020	1860	[]	FALSE	ESTRADIOL-17ALPHA	-1.127	Analytelist_ID	0	0	0	0	0	0	0	0	0	0	0	0	0	0	0	4798	4494	5588	5342	6406	5152	5844	5398	4724	5760	0	0	0	0	1382	1214	1134
251.2	250.193	9.2		-0.289	17.2	0	TRUE	C16H26O2	Analyte List - Analytelist_ID	[M+H]+	2020	2170	[]	TRUE	Norambreinolide	-1.15	Analytelist_ID	862	0	0	912	1406	0	0	744	0	0	0	0	1004	0	1036	6308	6718	6766	6610	7104	5812	0	6346	6366	6804	1104	0	0	604	1914	2984	2676
327.086	326.079	9.29		-0.159	3.4	0	TRUE	C18H14O6	Analyte List - Analytelist_ID	[M+H]+	2020	2648	[]	TRUE	Atroviridin	-0.486	Analytelist_ID	0	0	0	0	0	0	0	0	0	0	0	0	0	0	0	2320	2000	2282	2268	3514	3744	3276	3408	3266	3726	0	0	0	0	1880	0	0
287.091	286.084	9.59		-0.236	14.4	0	TRUE	C16H14O5	Analyte List - Analytelist_ID	[M+H]+	2020	0	[]	FALSE	3,8-Dihydroxy-9-methoxypterocarpan	-0.821	Analytelist_ID	0	0	0	0	0	0	0	0	0	0	0	0	0	0	0	782	1094	888	0	0	888	880	0	856	1124	0	564	0	0	0	0	1286
299.258	298.251	9.78		-0.021	1.8	0	TRUE	C18H34O3	Analyte List - Analytelist_ID	[M+H]+, [M-H2O+H]+	2020	1414	[]	TRUE	3-Oxooctadecanoic acid	-0.07	Analytelist_ID	792	0	662	1414	1044	1048	296	368	342	800	696	768	0	0	0	2058	2328	2246	2430	22774	23200	22558	20878	21430	20792	496	528	540	0	0	0	0
317.269	316.261	9.77		0.005	2.3	0	TRUE	C18H36O4	Analyte List - Analytelist_ID	[M+H]+	2020	1094	[]	TRUE	MG(0:0/i-15:0/0:0)	0.016	Analytelist_ID	0	0	0	0	0	0	0	0	0	0	0	0	0	0	0	1306	1272	1094	1098	10846	11654	10624	10452	10284	10756	0	0	0	0	0	0	0
307.19	306.183	9.8		-0.855	15.7	0	TRUE	C18H26O4	Analyte List - Analytelist_ID	[M+H]+, [M+Na]+, [M-H2O+H]+	1020	2432	[]	TRUE	Capsiate	-2.783	Analytelist_ID	0	806	602	1138	650	0	0	396	0	0	404	666	0	428	0	16802	15890	18736	18750	25388	22846	24806	22210	22398	24356	1216	1256	1484	1324	2432	2010	1978
316.285	315.277	9.89		-0.037	8.5	0	TRUE	C18H37NO3	Analyte List - Analytelist_ID	[M+H]+	2020	950	[]	TRUE	Dehydrophytosphingosine	-0.116	Analytelist_ID	0	0	0	0	0	374	0	0	268	0	0	0	0	0	0	474	426	0	0	0	1090	0	830	0	768	1258	860	692	888	1844	2080	2124
357.263	356.256	9.93		-0.21	30.4	0	TRUE	C20H36O5	Analyte List - Analytelist_ID	[M+H]+	2010	0	[]	TRUE	Prostaglandin F1a	-0.587	Analytelist_ID	0	0	0	746	0	0	0	0	0	0	0	0	0	0	0	0	968	750	0	3262	3202	3742	3010	2830	2648	0	0	0	0	0	0	0
277.216	276.209	10.13		-0.31	14.3	0	TRUE	C18H28O2	Analyte List - Analytelist_ID	[M+H]+	2020	7574	[]	TRUE	Phenethyl decanoate	-1.117	Analytelist_ID	816	0	0	1220	1028	0	296	498	452	0	0	0	0	346	418	7574	8012	10216	8000	12294	10458	10850	10382	11126	10100	0	0	682	0	3110	3064	3382
432.347	431.343	10.31		0.242	8.7	0	TRUE	C27H45NO3	Analyte List - Analytelist_ID	[M+H]+, [M+Na]+	2020	0	[]	TRUE	Solanocardinol	0.56	Analytelist_ID	0	0	0	0	0	0	0	0	0	0	0	0	0	0	0	0	0	0	0	0	0	0	0	0	0	0	0	0	0	0	0	0
329.101	328.094	10.47		-0.883	5.7	0	TRUE	C18H16O6	Analyte List - Analytelist_ID	[M+H]+, [M+Na]+	1020	2694	[]	TRUE	Garbogiol	-2.683	Analytelist_ID	0	0	0	0	0	0	0	0	0	0	0	0	0	0	0	1076	906	0	1202	6924	7486	6770	7436	7944	8544	0	0	0	0	1490	1406	1294
415.212	414.204	10.73		0.037	7.2	0	TRUE	C24H30O6	Analyte List - Analytelist_ID	[M+H]+, [M+K]+	2020	10262	[]	TRUE	4-O-Methylmelleolide	0.088	Analytelist_ID	2840	3110	3366	4820	3860	4870	2370	2126	1928	0	0	3136	1890	1984	1374	7674	7856	6926	6272	10796	11090	10262	14694	15062	12916	7492	6310	5778	6014	10434	10204	10446
437.194	436.186	10.73		-2.164	11.3	0	TRUE	C26H28O6	Analyte List - Analytelist_ID	[M+H]+	1020	10616	[]	TRUE	2'-O-Methylcajanone	-4.951	Analytelist_ID	2952	2718	2596	3934	2390	4722	2658	2728	2938	0	0	3328	2500	2496	2440	6456	5518	6320	6320	10616	10396	10808	14110	13398	13224	7182	6552	6994	6404	12014	10726	12600
299.091	298.084	11.17		-0.285	0.3	0	TRUE	C17H14O5	Analyte List - Analytelist_ID	[M+H]+, [M+Na]+	2020	4460	[]	TRUE	Alfalone	-0.952	Analytelist_ID	0	0	0	0	0	0	0	0	0	0	0	0	0	0	0	2368	2786	2266	2398	5412	4460	5186	5416	5286	4684	0	0	0	0	2062	1836	0
253.179	252.172	11.28		-0.348	11.5	0	TRUE	C15H24O3	Analyte List - Analytelist_ID	[M+H]+	2020	4310	[]	TRUE	(4R,5S,7R,11R)-11,12-Dihydroxy-1(10)-spirovetiven-2-one	-1.375	Analytelist_ID	4288	4356	4790	0	6396	0	3134	3034	3422	678	0	3494	3168	3394	3448	4950	4922	5042	4562	5148	5110	5212	3728	4486	4220	4680	3414	3898	5146	3980	4066	3838
281.247	280.24	11.65		-0.136	13.3	0	TRUE	C18H32O2	Analyte List - Analytelist_ID	[M+H]+	2020	1202	[]	TRUE	LINOLEATE	-0.484	Analytelist_ID	1162	0	0	1564	0	3084	732	732	524	0	0	0	554	574	514	0	1124	0	1180	10116	9146	10892	11844	11188	10678	0	636	0	856	0	0	956
179.143	178.136	11.86		0.154	5.9	0	TRUE	C12H18O	Analyte List - Analytelist_ID	[M+H]+, [M-H2O+H]+	2020	640	[]	TRUE	2,5-Diisopropylphenol	0.861	Analytelist_ID	0	406	0	0	0	0	0	0	0	624	0	0	0	0	0	466	572	640	358	6194	6168	5894	10796	8926	9444	0	0	602	0	444	430	374
237.185	236.178	12.14		0.281	10	0	TRUE	C15H24O2	Analyte List - Analytelist_ID	[M+H]+, [M+Na]+	2020	14248	[]	TRUE	Geranyl tiglate	1.186	Analytelist_ID	13980	17208	15230	1400	14640	15658	12492	11192	12028	1020	1186	14316	12854	12614	12892	14710	14946	14422	16526	14196	14242	15210	13732	14528	13790	14682	16166	14750	18906	15760	14696	12614
573.304	572.297	12.5		-1.816	43.7	0	TRUE	C32H44O9	Analyte List - Analytelist_ID	[M+H]+, [M-H2O+H]+, [M+Na]+	1010	0	[]	TRUE	Ganoderic acid H	-3.168	Analytelist_ID	0	0	0	0	0	0	0	0	0	0	0	0	0	0	0	0	0	0	0	0	0	0	0	0	0	0	0	0	0	0	0	0
311.091	310.084	12.9		-0.245	35	0	TRUE	C18H14O5	Analyte List - Analytelist_ID	[M+H]+	2010	0	[]	TRUE	6,11-Dihydroxy-2,2-dimethylpyrano[3,2-c]xanthen-7(2H)-one	-0.789	Analytelist_ID	0	0	0	0	0	0	0	0	0	0	0	0	0	0	0	0	0	0	0	0	0	0	0	0	0	0	0	0	0	0	0	0
331.284	330.277	13.27		0.071	2.3	0	TRUE	C19H38O4	Analyte List - Analytelist_ID	[M+H]+	2020	0	[]	TRUE	MG(i-16:0/0:0/0:0)	0.214	Analytelist_ID	0	0	0	0	0	0	0	0	0	0	0	0	0	0	0	0	0	0	0	0	0	0	0	0	0	0	0	0	0	0	0	0
301.141	278.152	13.45		0.146	1.7	0	TRUE	C16H22O4	Analyte List - Analytelist_ID	[M+Na]+, [M+H]+, [M+K]+	2020	97946	[]	TRUE	Dibutyl phthalate	0.484	Analytelist_ID	110900	98926	99906	40958	96470	135556	70602	69840	79804	888	1160	97946	77188	74916	75392	106718	99508	95416	96282	112328	104330	107232	111996	111644	110950	81590	87526	83152	88174	89492	85274	87936
345.24	322.25	14.69		0.042	11.4	0	TRUE	C20H34O3	Analyte List - Analytelist_ID	[M+Na]+, [M-H2O+H]+	2020	0	[]	TRUE	Austroinulin	0.12	Analytelist_ID	0	0	0	382	0	0	0	0	0	0	0	0	0	0	0	0	0	0	0	0	0	0	0	0	0	0	0	0	0	0	0	0
425.215	402.226	14.75		0.215	0.3	0	TRUE	C20H34O8	Analyte List - Analytelist_ID	[M+Na]+, [M+K]+, [M+H]+	2020	249158	[]	TRUE	Acetyl tributyl citrate	0.505	Analytelist_ID	297422	308776	283858	0	361646	436750	226968	247086	242102	630	568	322062	251864	230628	235040	271136	270514	254006	258078	274938	262768	255142	254354	257338	249144	242698	240360	254816	256020	254450	243576	246514
326.305	325.298	15.02		0.073	1.8	0	TRUE	C20H39NO2	Analyte List - Analytelist_ID	[M+H]+, [M+Na]+	2020	618	[]	TRUE	N-Oleoylethanolamine	0.225	Analytelist_ID	0	0	360	0	0	0	0	0	0	0	0	262	0	0	0	384	0	306	0	860	456	1252	780	548	604	0	0	0	0	0	404	0
229.216	228.209	15.15		0.033	1.8	0	TRUE	C14H28O2	Analyte List - Analytelist_ID	[M+H]+, [M-H2O+H]+	2020	4634	[]	TRUE	MYRISTIC ACID	0.145	Analytelist_ID	3972	4084	3806	2750	5702	4656	2770	2688	3540	1072	0	3972	3250	3108	3696	4396	4892	4014	4592	4380	4266	4044	5286	5256	4634	4620	4362	3700	5092	4758	4796	5222
369.276	346.287	15.12		-0.1	4.6	0	TRUE	C23H38O2	Analyte List - Analytelist_ID	[M+Na]+, [M-H2O+H]+	2020	0	[]	TRUE	3-Hydroxy-1-phenyl-1-heptadecanone	-0.272	Analytelist_ID	0	0	0	0	0	0	0	0	0	0	0	0	0	0	0	0	0	0	0	0	0	0	0	0	0	0	0	0	0	0	0	0
247.227	246.219	15.14		-0.088	15.6	0	TRUE	C14H30O3	Analyte List - Analytelist_ID	[M+H]+	2020	1304	[]	TRUE	8,8-Diethoxy-2,6-dimethyl-2-octanol	-0.358	Analytelist_ID	1210	1532	1182	832	1432	1432	890	1138	760	0	0	1222	1078	1040	936	1034	1218	1366	1488	1558	1252	1138	1104	1672	1350	1214	1230	1172	1414	1516	1056	0
339.232	338.225	16.08		0.362	39.5	0	TRUE	C23H30O2	Analyte List - Analytelist_ID	[M+H]+	2010	0	[]	TRUE	Santalyl phenylacetate	1.067	Analytelist_ID	0	0	0	0	0	0	0	0	0	0	0	0	0	0	0	0	0	0	0	0	0	0	0	0	0	0	0	0	0	0	0	0
249.184	248.177	16.44		-0.739	17	0	TRUE	C16H24O2	Analyte List - Analytelist_ID	[M+H]+	1020	9372	[]	TRUE	[2-(Dimethoxymethyl)-1-heptenyl]benzene	-2.967	Analytelist_ID	9372	10700	9402	1864	12280	19578	10556	10164	10802	1766	1864	11274	11660	9728	11646	8338	8548	8352	10150	9102	8014	9680	8660	10748	9358	8182	8014	8574	10216	7628	8208	8920
284.295	283.288	16.91		0.207	17.7	0	TRUE	C18H37NO	Analyte List - Analytelist_ID	[M+H]+	2020	4726	[]	TRUE	Octadecanamide	0.727	Analytelist_ID	4168	4842	4338	958	6528	7378	4290	4424	5052	512	524	5324	5014	3946	4508	4478	4102	4496	4230	6376	5272	5996	5096	5888	5078	3638	3602	3766	3648	6104	4662	4854
381.298	358.308	17.39		0.148	19.8	0	TRUE	C21H42O4	Analyte List - Analytelist_ID	[M+Na]+, [M+H]+	2020	20088	[]	TRUE	MG(18:0/0:0/0:0)	0.387	Analytelist_ID	32996	25408	25946	0	38282	50874	20112	17634	19728	0	0	27242	16170	17534	19036	21882	20706	23810	17772	21536	23520	22954	21152	25354	20158	22466	18752	20294	20626	18358	21806	21076
633.434	632.427	19.08		-1.753	3.7	0	TRUE	C37H60O8	Analyte List - Analytelist_ID	[M+H]+	1020	40564	[]	TRUE	Momordicoside G	-2.768	Analytelist_ID	54206	50432	52100	0	44902	65786	44816	38492	38012	982	872	54344	40564	36570	36156	50504	47808	11086	40598	47476	45190	46738	44606	43870	43250	40866	42610	44650	41594	44506	41262	40960
441.298	418.309	19.37		0.389	6.9	0	TRUE	C26H42O4	Analyte List - Analytelist_ID	[M+Na]+, [M+H]+	2020	43102	[]	TRUE	Hexadecyl ferulate	0.88	Analytelist_ID	61510	51754	54664	1198	65418	79708	42746	41220	45436	0	0	68488	41924	38488	43428	50356	51810	48524	45010	44756	45090	42376	40208	39742	40596	42318	39470	45512	46018	49898	44902	47314
661.466	638.478	19.77		0.514	9.2	0	TRUE	C37H66O8	Analyte List - Analytelist_ID	[M+Na]+, [M+K]+	2020	478180	[]	TRUE	Purpurenin	0.777	Analytelist_ID	493678	597012	633564	7014	569430	673114	572922	596176	597738	12192	10058	583042	437196	536338	504544	491946	410166	407152	494332	412682	102582	388736	372490	368358	409734	369664	529250	519704	476692	494538	512964	530168
301.076	300.068	20.04		0.25	25.9	0	TRUE	C14H12N4O2S	Analyte List - Analytelist_ID	[M+H]+	2020	9558	[]	TRUE	Sulfaquinoxaline	0.831	Analytelist_ID	11722	11324	12094	9876	11592	11048	0	8870	0	10616	9500	12128	9180	9226	8512	10684	11094	0	9682	9992	10820	10022	10422	10742	10732	9522	10568	0	8420	10954	10618	10510
184.985	183.978	22.83		0.719	19	0	TRUE	C3H5O7P	Analyte List - Analytelist_ID	[M+H]+	1020	4324	[]	TRUE	Phosphohydroxypyruvic acid	3.886	Analytelist_ID	4004	4160	3688	2658	0	2910	2944	4876	4758	3236	0	2754	7472	3948	0	4254	3940	6188	34514	0	0	5330	3230	10132	3356	4266	7910	7316	33680	3948	6298	0
[truncated: 48 more columns]

## Sheet: No Annotation pos
m/z meas.	M meas.	RT [min]	ΔRT	Δm/z [mDa]	mSigma	MS/MS score	Include	Molecular Formula	Annotations	Ions	AQ	Boxplot	Flags	MS/MS	Name	Δm/z [ppm]	Annotation Source	PhAMix100ugml_P1-A-6_01_12159	PhAMix100ugml_P1-A-6_01_12160	PhAMix100ugml_P1-A-6_01_12161	PhAMix10ugml_P1-A-4_01_12151	PhAMix10ugml_P1-A-4_01_12152	PhAMix10ugml_P1-A-4_01_12153	PhAMix1ugml_P1-A-2_01_12143	PhAMix1ugml_P1-A-2_01_12144	PhAMix1ugml_P1-A-2_01_12145	PhAMix20ugml_P1-A-5_01_12155	PhAMix20ugml_P1-A-5_01_12156	PhAMix20ugml_P1-A-5_01_12157	PhAMix5ugml_P1-A-3_01_12147	PhAMix5ugml_P1-A-3_01_12148	PhAMix5ugml_P1-A-3_01_12149	W1_1_P1-C-1_01_12163	W1_1_P1-C-1_01_12164	W1_1_P1-C-1_01_12165	W1_1_P1-C-1_01_12233	W1_2_P1-C-2_01_12166	W1_2_P1-C-2_01_12167	W1_2_P1-C-2_01_12168	W1_3_P1-C-3_01_12169	W1_3_P1-C-3_01_12170	W1_3_P1-C-3_01_12171	W2_1_P1-C-4_01_12173	W2_1_P1-C-4_01_12174	W2_1_P1-C-4_01_12175	W2_1_P1-C-4_01_12235	W2_2_P1-C-5_01_12176	W2_2_P1-C-5_01_12177	W2_2_P1-C-5_01_12178
116.978	231.941	0.24					TRUE			[M+H+H]2+		0	[]	FALSE				0	0	19994	0	15498	0	0	0	18108	0	0	0	0	0	0	0	0	19664	0	19762	0	20410	0	22482	21110	20128	22406	22204	0	0	23258	0
120.012	119.005	0.25					TRUE			[M+H]+		19104	[]	TRUE				18122	18942	19512	14526	16554	13278	20826	0	19942	18312	18876	17782	18384	0	18778	20982	18130	18144	17992	17914	18664	18916	19416	19154	18968	19112	19382	19714	20840	0	19234	18542
78.9869	77.9796	0.25					TRUE			[M+H]+		5266	[]	TRUE				5248	5096	5250	4292	5144	4242	0	0	0	4358	4636	5294	0	0	0	5302	4800	5408	6130	5254	5202	5402	6102	7426	5520	5902	5180	5404	6092	5266	5222	6198
312.929	311.922	0.25					TRUE			[M+H]+		7318	[]	FALSE				7636	6656	7046	4346	5624	12124	8612	7556	7728	6460	7060	7114	7558	7834	6800	6682	6968	7022	8028	7776	7022	7600	7828	7392	7446	7866	7542	7754	7364	7378	8254	7586
227.175	226.168	0.26					TRUE			[M+H]+		4776	[]	FALSE				4018	4776	4288	19694	3972	15402	5072	5302	4410	4612	4628	15378	4704	4696	4534	4826	4274	4508	5266	4324	5292	4178	5098	3936	4256	4662	4734	4630	5366	4302	5280	4556
125.004	123.996	0.26					TRUE			[M+H]+		8476	[]	TRUE				9216	7446	8302	2882	4180	12712	10464	9702	0	6748	6388	7312	8948	8592	0	8450	8122	8768	10196	8174	7790	8324	8356	8268	7018	8400	8578	7814	7958	8494	9412	8320
179.99	357.966	0.27					TRUE			[M+H+H]2+		0	[]	TRUE				5142	0	0	0	0	0	0	0	0	0	0	4830	0	0	0	5808	0	25930	6432	0	0	5406	15740	0	0	0	6136	5922	0	0	5918	5566
213.923	212.916	0.33					TRUE			[M+H]+		4194	[]	TRUE				0	5978	6374	2778	4194	1846	5558	7630	5870	6126	7560	6224	7186	0	7228	3954	3290	3658	5338	3246	2994	2792	3722	3880	3680	3454	3888	3394	0	3858	3946	3734
205.997	204.989	0.33					TRUE			[M+H]+		5740	[]	FALSE				4294	3854	3518	2720	2772	2390	4004	3530	3784	3074	3502	3270	2580	3608	3888	6964	6612	7078	5326	0	8218	7400	5806	7868	6596	6522	7186	6992	8524	6728	7218	5558
128.952	127.945	0.33					TRUE			[M+H]+		4732	[]	TRUE				6542	5742	7958	3370	4010	1930	5606	6988	6154	7846	6040	6484	7302	6908	8788	2682	2852	2794	7456	2626	2692	2964	3262	2824	2982	2496	2736	2880	4900	2782	3438	0
128.02	254.026	0.34					TRUE			[M+H+H]2+		124888	[]	TRUE				44764	45124	46152	22804	30806	0	0	0	0	0	0	0	0	0	0	444188	410870	0	482332	458766	469792	0	426392	0	0	214206	206954	0	274896	319200	335748	379314
82.016	81.0087	0.34					TRUE			[M+H]+		6408	[]	TRUE				2642	3448	2728	2194	2596	2750	0	0	0	2750	2054	2418	0	0	0	13864	12770	14210	0	14424	14762	13536	14122	13374	0	8000	8320	8874	9272	11956	10272	12670
384.26	383.253	0.34					TRUE			[M+H]+		2848	[]	FALSE				3472	3332	3684	6068	7246	6158	820	630	0	6240	4378	3856	0	802	640	12546	10264	9964	1836	11326	8958	9066	8752	11590	7632	5394	4796	4690	1522	5728	6302	5382
73.5343	145.054	0.34					TRUE			[M+H+H]2+		3620	[]	TRUE				1088	1220	1082	1366	1506	3370	0	0	0	1270	976	0	0	0	0	4850	6264	6480	8466	4376	8024	7762	4626	4694	7312	4074	2958	2954	6498	4406	4162	5394
97.9706	96.9634	0.34					TRUE			[M+H]+		17522	[]	TRUE				28508	32018	40656	28464	39354	1694	21166	30636	14876	41336	23532	16846	55292	54442	64216	5072	4120	4314	12516	4886	6708	5576	5728	7430	8034	11690	13566	13032	18252	9562	8354	7254
98.5136	195.013	0.34					TRUE			[M+H+H]2+		19326	[]	TRUE				27488	30592	41440	33040	33226	2698	55472	49124	30954	47182	31536	15228	83718	69274	86136	4772	3460	3436	22884	5180	0	4702	0	9314	6458	10844	12666	11336	21898	9628	9166	7926
139.965	138.957	0.34					TRUE			[M+H]+		2692	[]	FALSE				0	0	10698	0	0	0	4508	0	1252	0	5174	4894	12920	11774	13832	1348	0	1398	4468	1414	1726	1372	2072	2416	2528	2888	3318	2480	4370	2886	2770	2928
123.042	122.034	0.34					TRUE			[M+H]+		5554	[]	TRUE				6896	6758	6400	16890	10142	6214	0	0	0	8094	7448	4966	0	0	0	19728	0	14428	11828	13478	12948	12750	12230	14202	11580	8612	8500	6948	5554	8606	8750	7884
78.0014	76.9941	0.34					TRUE			[M+H]+		0	[]	TRUE				10850	0	0	10026	11408	0	0	0	0	17428	8500	0	21824	0	26216	0	0	0	0	0	0	0	0	0	0	0	0	0	0	0	0	0
78.0016	153.989	0.34					TRUE			[M+H+H]2+		2660	[]	TRUE				0	13014	14148	0	0	1140	9320	14532	7140	0	0	1898	0	24184	0	1596	0	1686	5326	1866	2276	1332	1970	1566	2174	2668	3568	3620	6040	3028	2620	2370
87.0065	171.999	0.35					TRUE			[M+H+H]2+		10008	[]	TRUE				17954	19216	28768	0	23264	1348	28350	29864	13916	28268	15956	9506	46426	46468	49274	1882	2602	2954	0	3692	4242	2794	4204	4238	4196	7474	7498	6408	13528	0	4374	4418
140.004	277.994	0.35					TRUE			[M+H+H]2+		3968	[]	TRUE				1002	1226	0	856	864	0	0	0	0	1078	1192	0	0	0	0	16420	17052	17898	10856	17718	15680	22356	11322	17392	13840	9978	0	8692	11806	19972	22302	13536
251.16	250.153	0.35					TRUE			[M+H]+		5072	[]	TRUE				0	850	1074	1492	1222	0	0	0	0	804	926	942	0	0	0	5088	5072	3712	5516	802	4256	4278	7236	6726	6652	0	0	0	0	514	0	0
130.998	259.982	0.35					TRUE			[M+H+H]2+		0	[]	FALSE				0	0	0	0	0	0	0	0	0	0	0	0	0	0	0	18344	20066	23374	14610	20396	20062	24240	0	22350	0	0	0	0	0	23428	23176	18280
149.008	296.002	0.35					TRUE			[M+H+H]2+		0	[]	TRUE				0	0	0	6572	0	0	0	0	0	0	0	0	0	0	0	27960	28728	27312	15188	24906	25766	30816	16688	27358	22552	0	16632	16906	0	31728	36412	25332
228.924	227.916	0.35					TRUE			[M+H]+		14134	[]	FALSE				0	0	0	0	0	0	0	0	0	0	0	0	0	0	0	16472	0	0	19432	0	1482	18066	15514	16608	16456	1548	0	0	0	29172	28408	18318
346.888	345.881	0.35					TRUE			[M+H]+		1962	[]	FALSE				818	1962	0	0	0	0	646	990	968	0	826	1028	0	836	902	850	9142	8824	8352	6024	0	692	6944	0	622	0	9248	634	0	746	0	7678
89.5092	177.004	0.35					TRUE			[M+H+H]2+		4416	[]	FALSE				0	9204	12450	10484	10302	0	9312	8386	6272	13638	7402	3964	19276	16948	22996	1296	1248	1328	0	1624	0	1542	2244	2764	2112	3198	3484	2526	4856	1910	1524	1926
139.964	277.914	0.36					TRUE			[M+H+H]2+		0	[]	FALSE				6734	7910	0	7052	8640	0	0	6136	0	8532	0	1476	0	0	0	0	0	0	0	0	0	0	0	0	0	0	0	0	0	0	0	0
140.963	139.956	0.36					TRUE			[M+H]+		3518	[]	FALSE				7460	7754	11800	5644	6700	1100	5202	7068	5636	9380	6308	7502	10038	9412	10696	2144	0	2132	2966	2056	2532	2214	3274	2940	2860	4114	3720	3328	2880	996	2202	2168
416.81	415.803	0.36					TRUE			[M+H]+		0	[]	FALSE				0	0	0	0	0	0	0	0	0	0	0	0	0	0	0	0	0	0	0	0	0	0	0	0	0	0	0	0	0	0	0	0
400.827	399.82	0.36					TRUE			[M+H]+		0	[]	FALSE				0	0	0	0	0	0	0	0	0	0	0	0	0	0	0	0	0	0	0	0	0	0	0	0	0	0	0	0	0	0	0	0
172.01	171.002	0.36					TRUE			[M+H]+		0	[]	FALSE				0	0	0	0	0	0	0	0	0	0	0	0	0	0	0	0	15644	13142	12976	2722	13718	13026	9312	8728	12486	5194	5030	5900	6568	8140	7514	6136
394.861	393.854	0.36					TRUE			[M+H]+		2898	[]	FALSE				0	0	0	0	0	0	0	0	0	0	0	0	0	0	0	5820	6016	6462	6414	4188	8402	6384	5114	3430	5750	4080	4246	4684	4522	9084	8948	9970
210.921	209.914	0.36					TRUE			[M+H]+		0	[]	FALSE				0	0	0	0	0	0	0	0	0	0	0	0	0	0	0	7922	5266	5554	11208	2742	10318	10984	7342	8404	10936	2818	6266	8344	7458	15970	15656	10988
319.148	318.14	0.36					TRUE			[M+H]+		1692	[]	FALSE				0	0	0	0	0	0	0	0	0	0	0	0	0	0	0	1978	1692	1538	1736	0	1896	1574	1786	1796	2046	786	0	0	0	556	0	0
266.162	265.154	0.36					TRUE			[M+H]+		3304	[]	FALSE				0	0	0	0	0	0	0	0	0	0	0	0	0	0	0	3746	3304	2790	3914	1846	3842	2920	5936	3826	4634	0	0	0	0	0	0	0
480.725	479.718	0.36					TRUE			[M+H]+		0	[]	FALSE				0	0	0	0	0	0	0	0	0	0	0	0	0	0	0	0	0	0	0	0	0	0	0	0	0	0	0	0	0	0	0	0
339.958	338.951	0.36					TRUE			[M+H]+		2668	[]	FALSE				0	0	0	0	0	0	0	0	0	0	0	0	0	0	0	1796	2040	1640	1754	0	1934	1876	1794	1584	1868	1556	1196	1098	1194	4714	4288	4796
406.782	405.775	0.37					TRUE			[M+H]+		4104	[]	FALSE				0	0	0	0	0	0	0	0	0	0	0	0	0	0	0	0	2840	0	0	0	0	0	0	0	0	0	0	4104	1590	7110	5736	7204
532.727	531.72	0.37					TRUE			[M+H]+		0	[]	FALSE				0	0	0	0	0	0	0	0	0	0	0	0	0	0	0	0	0	0	0	0	0	0	0	0	0	0	0	0	0	0	0	0
474.769	473.762	0.37					TRUE			[M+H]+		0	[]	FALSE				0	0	0	0	0	0	0	0	0	0	0	0	0	0	0	0	0	0	0	0	0	0	0	0	0	0	0	0	0	0	0	0
402.828	401.82	0.37					TRUE			[M+H]+		0	[]	FALSE				0	0	0	0	0	0	0	0	0	0	0	0	0	0	0	0	0	6408	8418	2940	8462	0	7870	7082	7810	6566	7438	6696	0	9142	8216	7864
348.824	347.817	0.37					TRUE			[M+H]+		6256	[]	FALSE				0	0	0	0	0	0	0	0	0	0	0	0	0	0	0	4026	4102	4796	5390	3980	5212	1308	1360	4726	4584	6256	5674	7496	6792	7934	6990	8320
464.741	463.734	0.37					TRUE			[M+H]+		0	[]	FALSE				0	0	0	0	0	0	0	0	0	0	0	0	0	0	0	0	0	0	0	0	0	0	0	0	0	0	0	0	0	5442	5128	0
290.866	289.859	0.37					TRUE			[M+H]+		15866	[]	FALSE				0	0	0	0	0	0	0	0	0	0	0	0	0	0	0	11874	11726	10766	12756	8028	11296	11936	13662	11524	12132	16586	14444	15256	18236	21066	19100	20690
522.7	521.693	0.37					TRUE			[M+H]+		0	[]	FALSE				0	0	0	0	0	0	0	0	0	0	0	0	0	0	0	0	0	0	0	0	0	0	0	0	0	0	0	0	0	0	0	0
580.658	579.651	0.37					TRUE			[M+H]+		0	[]	FALSE				0	0	0	0	0	0	0	0	0	0	0	0	0	0	0	0	0	0	0	0	0	0	0	0	0	0	0	0	0	0	0	0
390.797	389.79	0.37					TRUE			[M+H]+		0	[]	FALSE				0	0	0	0	0	0	0	0	0	0	0	0	0	0	0	0	0	0	0	0	0	0	0	0	0	0	0	0	0	0	0	0
544.813	543.806	0.37					TRUE			[M+H]+		0	[]	FALSE				0	0	0	0	0	0	0	0	0	0	0	0	0	0	0	11436	12498	10696	5360	2770	0	9838	8030	7140	7904	2808	2762	2984	1948	0	6740	0
338.796	337.789	0.37					TRUE			[M+H]+		5104	[]	FALSE				0	0	0	0	0	0	0	0	0	0	0	0	0	0	0	3298	3774	3616	3408	2520	3266	3192	3154	4102	3170	3614	3916	4602	3886	6762	6382	6148
512.672	511.665	0.37					TRUE			[M+H]+		0	[]	FALSE				0	0	0	0	0	0	0	0	0	0	0	0	0	0	0	0	0	0	0	0	0	0	0	0	0	0	0	0	0	0	0	0
396.754	395.747	0.37					TRUE			[M+H]+		2878	[]	FALSE				0	0	0	0	0	0	0	0	0	0	0	0	0	0	0	1858	634	0	0	0	2310	2014	0	2046	0	2878	2272	2776	2826	5708	5260	3792
281.999	280.992	0.38					TRUE			[M+H]+		3254	[]	FALSE				0	0	0	0	0	0	0	0	0	0	0	0	0	0	0	2214	1900	2456	2090	0	2638	2352	2448	2550	2436	1708	1760	1450	1900	6070	5808	5600
454.713	453.706	0.38					TRUE			[M+H]+		0	[]	FALSE				0	0	0	0	0	0	0	0	0	0	0	0	0	0	0	0	0	0	0	0	0	0	0	1596	0	0	0	0	0	3304	2814	2536
416.853	415.846	0.38					TRUE			[M+H]+		0	[]	FALSE				0	0	0	0	0	0	0	0	0	0	0	0	0	0	0	6942	5610	6458	6078	0	5666	6560	6168	5006	5000	7748	7950	8274	7584	7630	8544	5642
490.797	489.79	0.38					TRUE			[M+H]+		0	[]	FALSE				0	0	0	0	0	0	0	0	0	0	0	0	0	0	0	13368	13078	12558	9662	4340	11618	12792	8486	9296	9466	12908	12302	12624	10596	11950	12042	13592
336.901	335.894	0.38					TRUE			[M+H]+		1854	[]	FALSE				0	0	0	0	0	0	0	0	0	0	0	0	0	0	0	16396	17734	16016	18254	6392	14740	14984	11638	13554	12938	9046	8650	8148	9556	8642	9412	8350
472.755	471.748	0.38					TRUE			[M+H]+		2246	[]	FALSE				0	0	0	0	0	0	0	0	0	0	0	0	0	0	0	6496	7186	5794	6912	5082	6312	5870	7094	7080	6722	8964	7580	7714	7328	9278	8882	8962
356.838	355.831	0.38					TRUE			[M+H]+		4378	[]	FALSE				0	0	0	0	0	0	0	0	0	0	0	0	0	0	0	22774	18744	22842	21916	8732	20472	21668	18552	22230	18416	24474	23158	23492	23906	27904	29558	31914
322.811	321.804	0.39					TRUE			[M+H]+		4304	[]	FALSE				0	0	0	0	0	0	0	0	0	0	0	0	0	0	0	2838	2814	2170	3084	2382	2046	2356	2432	3078	2922	6134	6888	6174	7114	3222	3426	3584
292.923	291.916	0.39					TRUE			[M+H]+		694	[]	FALSE				0	0	0	0	0	0	0	0	0	0	0	0	0	0	0	9476	7984	9980	10368	4942	8184	8850	10430	8770	9086	14064	14244	13140	13798	5800	6926	6648
438.729	437.721	0.39					TRUE			[M+H]+		3586	[]	FALSE				0	0	0	0	0	0	0	0	0	0	0	0	0	0	0	1872	1772	1784	1914	2054	1484	1530	2050	2284	2262	8684	8388	8372	7228	2482	0	5170
264.852	263.845	0.39					TRUE			[M+H]+		8672	[]	FALSE				0	0	0	0	0	0	0	0	0	0	0	0	0	0	0	7466	7462	7358	8364	6656	6904	7520	8070	8350	7328	13374	14378	13862	11630	8332	8084	7994
206.894	205.887	0.39					TRUE			[M+H]+		36172	[]	FALSE				0	0	0	1064	0	0	0	0	0	0	0	0	0	2900	2664	33352	28876	30298	30466	25336	27348	28496	31162	30210	30444	53004	53756	51334	52608	34050	36172	31040
380.77	379.763	0.39					TRUE			[M+H]+		6090	[]	FALSE				0	0	0	0	0	0	0	0	0	0	0	0	0	0	0	5644	5106	5914	5696	0	3136	2666	3628	5302	5478	11262	10610	10452	10284	6090	5764	5848
224.936	223.929	0.4					TRUE			[M+H]+		2068	[]	FALSE				0	0	0	0	0	0	0	0	0	0	0	0	0	0	0	25156	26062	27240	30222	19124	24926	24462	21568	25292	22598	17202	32628	32542	39352	20004	19452	21096
598.743	597.736	0.4					TRUE			[M+H]+		0	[]	FALSE				0	0	0	0	0	0	0	0	0	0	0	0	0	0	0	6972	5876	6726	5550	1640	5780	6252	4806	5278	6146	9662	9466	8758	7876	3342	4036	3268
398.812	397.805	0.41					TRUE			[M+H]+		1814	[]	FALSE				0	0	0	0	0	0	0	0	0	0	0	0	0	0	0	9132	8900	9034	9136	8546	8824	8520	7038	8260	8392	14228	13562	13336	14720	8488	8238	7706
514.729	513.722	0.41					TRUE			[M+H]+		0	[]	FALSE				0	0	0	0	0	0	0	0	0	0	0	0	0	0	0	5252	5024	5304	5096	0	3092	842	0	5026	0	8720	9150	8786	7822	3318	3368	5294
456.771	455.763	0.41					TRUE			[M+H]+		1308	[]	FALSE				0	0	0	0	0	0	0	0	0	0	0	0	0	0	0	9912	9124	9234	8560	8490	8494	8892	9242	8758	8790	16216	17986	16466	15708	9434	9844	9238
138.907	137.9	0.41					TRUE			[M+H]+		10846	[]	TRUE				0	0	0	0	0	0	2346	0	0	0	686	0	0	0	0	8508	7702	8956	8390	7496	7940	6374	8014	8060	9280	13144	12416	13358	13796	7026	9836	7354
429.861	428.854	0.41					TRUE			[M+H]+		1786	[]	FALSE				0	0	0	0	0	0	0	0	0	0	0	0	0	0	0	0	1476	1334	1654	0	1948	1610	1904	1584	0	1786	1492	0	1712	2150	2550	1824
446.67	445.663	0.41					TRUE			[M+H]+		1200	[]	FALSE				0	0	0	0	0	0	0	0	0	0	0	0	0	0	0	0	740	0	474	0	682	608	860	892	1210	1516	1266	1170	1226	1260	1090	1190
464.784	463.776	0.41					TRUE			[M+H]+		0	[]	FALSE				0	0	0	0	0	0	0	0	0	0	0	0	0	0	0	17902	18820	15156	12180	15226	12680	14982	14000	15034	14266	25196	24980	23416	20894	10834	10272	9912
488.655	487.648	0.41					TRUE			[M+H]+		1760	[]	FALSE				0	0	0	0	0	0	0	0	0	0	0	0	0	0	0	834	720	450	812	0	1008	790	1614	1280	0	2546	2406	2852	2164	1512	1384	1710
580.701	579.693	0.41					TRUE			[M+H]+		0	[]	FALSE				0	0	0	0	0	0	0	0	0	0	0	0	0	0	0	5846	9132	9112	7520	7394	5596	5432	7946	7852	5318	16042	15452	15164	13008	5294	4532	4190
522.743	521.735	0.41					TRUE			[M+H]+		0	[]	FALSE				0	0	0	0	0	0	0	0	0	0	0	0	0	0	0	10140	10096	9550	8836	9736	8752	6644	7278	7456	6916	16088	18528	16916	16280	5838	5970	6038
546.614	545.607	0.41					TRUE			[M+H]+		1100	[]	FALSE				0	0	0	0	0	0	0	0	0	0	0	0	0	0	0	728	620	0	0	0	0	0	0	948	0	1602	1522	1518	1204	790	606	0
604.573	603.566	0.41					TRUE			[M+H]+		0	[]	FALSE				0	0	0	0	0	0	0	0	0	0	0	0	0	0	0	328	0	0	0	0	0	0	0	0	0	762	876	932	0	0	0	0
638.659	637.652	0.42					TRUE			[M+H]+		0	[]	FALSE				0	0	0	0	0	0	0	0	0	0	0	0	0	0	0	6856	6260	5928	3026	5268	0	5008	5400	3594	3894	13984	11948	12790	7080	3578	3252	3644
504.701	503.693	0.42					TRUE			[M+H]+		1446	[]	FALSE				0	0	0	0	0	0	0	0	0	0	0	0	0	0	0	5718	5924	6522	2908	5446	2630	2918	3254	6364	6344	7228	12634	12254	11676	5608	3362	5864
370.741	369.734	0.42					TRUE			[M+H]+		2968	[]	FALSE				0	0	0	0	0	0	0	0	0	0	0	0	0	0	0	1530	1416	1340	1432	1410	0	1160	1772	1806	1758	3626	6226	6592	6082	1628	1880	1912
446.742	445.735	0.42					TRUE			[M+H]+		2820	[]	FALSE				0	0	0	0	0	0	0	0	0	0	0	0	0	0	0	15944	16018	15552	14056	14134	13254	13124	16376	15480	14086	30322	31640	30380	27288	13738	14594	14932
482.826	481.818	0.42					TRUE			[M+H]+		0	[]	FALSE				0	0	0	0	0	0	0	0	0	0	0	0	0	0	0	12086	12346	12048	10022	7308	13088	10446	9848	8254	10090	15092	15838	14082	13858	5416	5556	5854
313.944	312.936	0.42					TRUE			[M+H]+		2682	[]	FALSE				0	0	0	0	0	0	0	0	0	0	0	0	0	0	0	1938	2088	0	0	0	0	0	3312	2636	0	2394	2444	2552	2616	3106	3566	3734
406.825	405.818	0.42					TRUE			[M+H]+		0	[]	FALSE				0	0	0	0	0	0	0	0	0	0	0	0	0	0	0	25302	23234	22268	22062	19686	20180	21558	18654	20482	20846	32806	33464	31754	33588	14766	14706	14276
320.132	319.124	0.42					TRUE			[M+H]+		8712	[]	FALSE				0	0	0	0	0	0	0	0	0	0	0	0	0	0	0	25980	25142	23364	21986	24698	25502	26024	28164	26300	27066	0	0	0	428	0	700	0
315.105	314.098	0.43					TRUE			[M+H]+		8768	[]	FALSE				0	0	0	0	0	0	0	0	0	0	0	0	0	0	0	8570	7652	6218	7362	6612	8442	7084	7390	7790	7878	7666	8478	7524	8984	16298	17302	14250
447.904	446.897	0.44					TRUE			[M+H]+		1346	[]	FALSE				0	0	0	0	0	0	0	0	0	0	0	0	0	0	0	6320	6136	6404	6436	5424	5704	5758	5838	5710	6182	6464	7286	6102	6642	7558	7924	8114
402.883	401.876	0.44					TRUE			[M+H]+		0	[]	FALSE				0	0	0	0	0	0	0	0	0	0	0	0	0	0	0	12730	14892	15422	13522	11644	13676	16534	10994	11212	5528	18420	16774	18090	17572	6062	6760	6446
331.986	330.979	0.44					TRUE			[M+H]+		1900	[]	FALSE				0	0	0	0	0	0	0	0	0	0	0	0	0	0	0	14892	12702	14462	14192	12560	12544	13010	13998	12262	12704	13302	11620	12066	14616	17086	15526	15378
465.946	464.938	0.44					TRUE			[M+H]+		0	[]	FALSE				0	0	0	0	0	0	0	0	0	0	0	0	0	0	0	6604	5620	5648	5804	6016	5244	6364	6386	4698	5590	5562	5548	5446	5196	6688	5408	5532
221.186	220.179	0.45					TRUE			[M+H]+		87000	[]	TRUE				0	0	0	0	304	0	0	0	0	0	0	0	0	0	0	97012	98720	99816	104294	106790	110910	111630	112534	114034	115812	0	678	768	684	760	986	864
386.004	384.997	0.46					TRUE			[M+H]+		0	[]	FALSE				0	0	0	0	0	0	0	0	0	0	0	0	0	0	0	5824	6322	5216	5158	5882	5166	5918	5066	4650	4396	4024	4626	4700	4960	4878	5116	3232
261.011	260.004	0.46					TRUE			[M+H]+		3976	[]	FALSE				0	0	0	0	0	0	0	0	0	0	0	0	0	0	0	4438	4234	4618	5622	4642	4848	4736	5312	5242	5448	0	0	0	0	0	0	0
260.973	259.966	0.46					TRUE			[M+H]+		3874	[]	FALSE				0	0	0	0	0	0	0	0	0	0	0	0	0	0	0	3718	3900	4258	3874	3836	4036	3516	3614	4738	4536	612	0	408	0	0	0	0
298.988	297.98	0.47					TRUE			[M+H]+		2512	[]	FALSE				0	0	0	0	0	0	0	0	0	0	0	0	0	0	0	2326	2362	2328	2512	2810	2606	2436	3288	2676	3094	0	0	0	0	0	0	0
118.101	351.281	0.47					TRUE			[M+H+H2]3+		176398	[]	FALSE				0	0	0	0	0	0	0	0	0	0	0	0	0	0	0	124720	156726	142924	191200	156376	165434	158944	176398	185264	196988	174262	172510	151714	181824	239426	236106	149444
241.029	240.022	0.47					TRUE			[M+H]+		11568	[]	FALSE				0	0	0	482	0	0	0	0	0	0	0	0	0	0	1126	11362	12174	10336	11668	11568	11484	10956	12510	12988	12806	1122	802	1036	0	0	870	0
334.949	333.941	0.47					TRUE			[M+H]+		0	[]	FALSE				0	0	0	0	0	0	0	0	0	0	0	0	0	0	0	0	0	0	0	0	0	0	3568	0	0	0	0	0	0	0	0	0
159.063	158.056	0.48					TRUE			[M+H]+		16530	[]	TRUE				1376	1478	816	2158	2344	0	1140	1346	0	1628	2204	1994	1354	0	1608	20272	24338	21650	26476	26812	27878	26602	25932	27008	27004	22180	20690	20614	20502	29604	28774	22978
318.933	317.926	0.48					TRUE			[M+H]+		4412	[]	FALSE				0	0	0	0	0	0	0	0	0	0	0	0	0	0	0	4412	3390	3840	3886	3284	3920	3364	4480	4130	4564	0	0	0	0	0	0	0
258.933	257.926	0.51					TRUE			[M+H]+		9948	[]	TRUE				0	0	0	0	0	0	0	0	0	0	0	0	0	0	0	9810	10526	9164	11306	8512	9948	9086	11174	11648	11148	0	0	376	0	0	662	0
108.046	107.038	0.53					TRUE			[M+H]+		1968	[]	TRUE				0	0	308	320	0	0	1424	0	0	0	0	0	1166	0	1080	7078	0	9056	9442	6674	7346	7580	6642	7286	7152	7888	7942	9034	8924	9700	9876	8484
130.087	129.08	0.54					TRUE			[M+H]+		4730	[]	TRUE				880	618	754	0	1096	692	0	0	0	900	872	894	0	0	0	10040	11928	12612	13888	13348	11782	12982	13700	12738	13904	5900	5812	5342	6672	7590	7010	7918
230.187	229.179	0.55					TRUE			[M+H]+		3976	[]	FALSE				0	0	0	0	0	0	0	0	0	0	0	0	0	0	0	11014	12136	11144	12836	12790	11822	11124	11772	10686	11258	15300	14170	14206	15416	16090	13112	2828
192.16	191.152	0.55					TRUE			[M+H]+		2408	[]	FALSE				1002	804	728	0	0	0	0	0	0	0	0	0	0	0	0	8892	8270	7468	8390	4422	4702	5192	8902	8088	7778	18536	21388	20326	24396	13858	12880	2556
321.115	320.108	0.55					TRUE			[M+H]+		13872	[]	TRUE				0	0	0	0	0	0	0	0	0	0	0	0	0	0	0	38030	38052	37460	38030	36620	37384	33930	38364	41890	17024	0	0	0	0	0	0	0
263.171	262.164	0.55					TRUE			[M+H]+		8118	[]	TRUE				0	0	0	0	0	0	0	0	0	0	0	0	0	0	0	27428	29426	27376	30624	25156	27326	26424	30266	29002	9960	4560	4456	3884	5580	12134	10180	1808
297.106	296.099	0.55					TRUE			[M+H]+		4424	[]	TRUE				0	0	0	0	0	0	0	0	0	0	0	0	0	0	0	8850	8152	8140	9832	7884	8318	8752	8278	9438	4254	5008	4424	6144	5054	13926	12514	3196
247.177	246.169	0.55					TRUE			[M+H]+		12948	[]	TRUE				0	0	0	0	0	0	0	0	0	0	0	0	0	0	0	91920	83454	86218	104954	76088	83928	81622	88018	83952	82468	7442	5960	7342	10060	24458	26628	3298
146.093	145.086	0.55					TRUE			[M+H]+		7630	[]	TRUE				0	0	0	0	0	0	0	0	0	0	0	0	0	0	0	31944	32060	30870	39618	30638	30906	31310	36058	30494	30600	7350	6024	6910	7576	13520	8734	10956
217.068	216.061	0.55					TRUE			[M+H]+		4378	[]	TRUE				0	0	0	0	0	0	0	0	0	0	0	0	0	0	0	4016	3276	3348	4624	6914	6482	8216	4696	0	4378	2302	2488	1610	1874	2486	2736	2548
296.197	295.19	0.55					TRUE			[M+H]+		10864	[]	FALSE				0	0	0	0	0	0	0	0	0	0	0	0	0	0	0	14236	14930	13778	23580	13842	13364	12202	0	22364	8532	15442	15930	15318	14974	18178	19228	0
135.004	133.996	0.56					TRUE			[M+H]+		4764	[]	FALSE				588	0	868	0	0	0	0	0	0	0	0	0	0	0	0	4792	4696	4766	5734	5626	4496	5678	5176	5048	5302	3662	3208	3448	4660	5994	5064	6492
267.058	266.051	0.56					TRUE			[M+H]+		5188	[]	TRUE				0	0	0	0	0	0	0	0	0	0	0	0	0	0	0	12874	14122	13826	15598	13440	14254	14924	16664	13584	15580	2302	2140	2386	1956	0	0	0
140.035	139.028	0.56					TRUE			[M+H]+		8806	[]	TRUE				0	0	0	0	0	0	0	0	0	0	0	0	0	0	0	7578	8796	10192	12536	8864	9040	10216	9322	8780	9672	10468	11266	11444	11834	14174	12088	8604
237.123	236.116	0.56					TRUE			[M+H]+		5190	[]	FALSE				0	0	0	0	0	1322	0	0	0	0	0	0	0	0	0	12714	11830	12396	13936	11666	11026	12600	12734	13776	13942	3282	4122	3138	2754	3222	3662	1940
312.108	311.101	0.56					TRUE			[M+H]+		3448	[]	FALSE				0	0	0	0	0	0	0	0	0	0	0	0	0	0	0	9384	8772	8506	11302	8104	8774	8282	8834	8320	5654	7234	8910	7864	9608	9302	8414	7578
297.181	296.173	0.56					TRUE			[M+H]+		10418	[]	TRUE				0	0	0	0	0	0	0	0	0	0	0	0	0	0	0	15100	14440	15200	16632	5812	17532	15454	16960	17692	6914	4280	5140	5718	2988	7690	6478	2672
247.078	246.071	0.57					TRUE			[M+H]+		3400	[]	TRUE				0	0	0	0	0	0	0	0	0	0	0	0	0	0	0	3426	2684	3542	3866	3022	3400	3366	3542	3412	0	1314	0	1448	0	0	0	0
130.051	129.043	0.57					TRUE			[M+H]+		5362	[]	TRUE				0	1202	1398	0	2776	0	0	0	0	2780	2582	1370	0	0	0	4358	5662	4774	6654	6142	6196	5528	7604	8486	6814	768	1118	0	0	0	0	1056
407.116	406.109	0.57					TRUE			[M+H]+		4602	[]	FALSE				0	0	0	0	0	0	0	0	0	0	0	0	0	0	0	5504	5208	4942	5454	4988	5614	5290	6392	5564	4186	0	0	0	0	0	0	0
261.058	260.05	0.57					TRUE			[M+H]+		1070	[]	FALSE				0	0	0	0	0	0	0	0	0	0	0	0	0	0	0	1422	1070	0	1698	984	1364	1592	1372	1532	0	578	514	558	0	0	0	0
300.144	299.137	0.58					TRUE			[M+H]+		4292	[]	FALSE				0	0	0	0	0	0	0	0	0	0	0	0	0	0	0	6574	5878	6614	6134	7200	6316	6196	7288	7942	5250	1188	1188	0	0	0	0	0
226.069	225.062	0.6					TRUE			[M+H]+		1978	[]	FALSE				0	0	0	0	0	0	0	0	0	0	0	0	0	0	0	2684	2604	3062	3394	3602	3452	3420	3470	3098	0	3600	4330	4000	4442	9224	9644	8082
210.037	209.03	0.61					TRUE			[M+H]+		4960	[]	FALSE				0	0	0	0	0	0	0	0	0	0	0	0	0	0	0	5902	5992	5650	6480	5912	6536	6582	7304	7180	7076	4736	4716	6022	5982	6706	6742	5086
201.073	200.066	0.64					TRUE			[M+H]+		8098	[]	FALSE				734	0	546	0	942	404	0	0	0	0	934	548	658	888	0	2974	2392	2352	3150	3072	2438	2524	2382	3306	2470	28238	28602	28058	26946	29574	29046	28130
399.126	398.119	0.66					TRUE			[M+H]+		11808	[]	TRUE				0	0	0	0	0	0	0	0	0	0	0	0	0	0	0	34134	33136	29210	31128	30192	29146	31882	30684	31368	29402	760	0	0	0	1154	0	0
309.002	307.994	0.67					TRUE			[M+H]+		3416	[]	FALSE				0	0	0	0	0	0	0	0	0	0	0	0	0	0	0	11636	11106	10764	12094	10026	11076	12162	11320	12716	11512	13666	14312	14382	15654	16624	16326	16612
237.074	236.066	0.67					TRUE			[M+H]+		10062	[]	TRUE				440	0	0	0	0	0	0	0	0	0	0	0	0	0	0	38044	37148	33506	39860	35838	34472	35018	33698	36878	33606	61562	60454	63280	65556	89444	88114	88568
173.079	172.072	0.68					TRUE			[M+H]+		22724	[]	TRUE				78170	82558	77438	33246	34886	0	14536	14806	21274	49852	48876	50050	48806	46820	50482	26604	28424	25254	28872	24892	22724	23588	28338	27808	27180	35110	29456	30630	32238	30038	30374	32250
441.044	440.037	0.71					TRUE			[M+H]+		4210	[]	FALSE				0	0	0	0	0	0	0	0	0	0	0	0	0	0	0	9080	9750	8464	8122	8580	8162	7996	9406	9076	10186	9182	9320	8544	7722	9152	8736	8282
429.137	428.13	0.71					TRUE			[M+H]+		7820	[]	TRUE				0	0	0	0	0	0	0	0	0	0	0	0	0	0	0	28538	28318	27160	28952	26656	27550	27498	27190	29176	26434	0	0	0	0	0	0	0
259.111	258.104	0.72					TRUE			[M+H]+		10348	[]	TRUE				0	0	0	0	0	0	0	0	0	0	0	0	0	0	0	23584	22760	7574	26326	26202	25488	25682	30110	0	8382	6182	6452	6068	4664	9142	9508	9420
267.084	266.077	0.74					TRUE			[M+H]+		7958	[]	TRUE				0	0	0	0	0	0	0	0	0	0	0	0	584	0	0	26290	26556	23746	29940	24490	25888	26094	26910	27200	24666	59732	54542	57422	61136	82146	84930	83344
296.164	295.157	0.75					TRUE			[M+H]+		4688	[]	TRUE				0	0	0	0	0	0	0	0	0	0	0	0	0	0	0	0	0	9886	15076	12486	3838	11126	4650	12682	13100	5124	4882	5300	4550	5496	5852	5786
325.089	324.082	0.76					TRUE			[M+H]+		13654	[]	TRUE				0	0	0	0	0	0	0	0	0	0	0	0	0	0	0	26588	25098	26514	22730	24342	24654	23526	23732	25414	26362	2382	2384	2362	2544	3670	3128	3386
254.064	253.056	0.8					TRUE			[M+H]+		2494	[]	FALSE				0	0	0	0	0	0	0	0	0	0	0	0	0	0	0	4932	5286	5208	0	5316	4710	4936	5282	4530	4938	4044	4282	4472	4426	6246	7126	8048
199.108	198.1	0.8					TRUE			[M+H]+		4414	[]	FALSE				0	0	0	0	0	0	0	0	0	0	0	0	0	0	0	7218	7752	8096	6894	8220	8376	7764	8466	7472	7884	7768	6110	0	7060	11114	10884	12062
360.165	359.157	0.81					TRUE			[M+H]+		3260	[]	TRUE				0	0	0	0	0	0	0	0	0	0	0	0	0	0	0	3490	4282	4062	2310	4866	4386	4560	5752	5278	4848	0	0	0	0	0	1360	1444
161.018	160.011	0.81					TRUE			[M+H]+		4624	[]	TRUE				0	0	0	0	0	0	0	2804	0	0	0	0	3532	0	0	5832	6010	5132	5784	5938	7134	4994	4692	5292	5708	9394	8670	8416	9354	13028	15206	14422
265.079	264.072	0.83					TRUE			[M+H]+		7246	[]	TRUE				0	0	0	0	0	0	0	0	0	0	0	0	0	0	0	29972	31760	27742	32694	39350	37710	35254	30742	31896	33036	10906	11482	9180	17934	13926	11660	12894
207.063	206.056	0.85					TRUE			[M+H]+		2768	[]	TRUE				364	656	644	0	0	0	0	550	0	0	0	0	0	0	0	7902	6982	8536	0	6918	7012	7934	6524	7008	6952	9322	10132	9278	11190	12754	12890	13350
342.013	341.006	0.99					TRUE			[M+H]+		1416	[]	FALSE				0	0	0	0	0	0	0	0	0	0	0	0	0	0	0	7774	7378	7384	9148	8678	7886	8720	8586	8588	7478	6286	6862	7696	6756	9556	9598	8874
405.202	404.195	1.03					TRUE			[M+H]+		4640	[]	FALSE				0	0	0	0	0	0	0	0	0	0	0	0	0	0	0	7926	7968	8678	11096	7990	8638	8154	11068	11628	9764	1556	1958	1808	1346	3794	2934	3532
230.093	229.086	1.05					TRUE			[M+H]+		28568	[]	TRUE				0	0	0	0	0	0	0	0	0	0	0	0	0	0	0	42938	47742	44770	50940	48640	48300	46298	58322	25754	55428	32874	34960	33904	33102	39574	40696	42188
353.084	352.077	1.05					TRUE			[M+H]+		7060	[]	TRUE				0	0	0	0	0	0	0	0	0	0	0	0	0	0	0	22526	25600	22778	25874	23932	23958	22398	23348	24030	22616	0	0	0	0	1818	1768	1786
176.071	175.063	1.05					TRUE			[M+H]+		72210	[]	TRUE				0	0	0	0	0	0	0	286	0	0	0	0	0	0	0	72710	71784	74590	77992	80908	80288	80984	94458	90186	92972	87592	90958	92304	100468	187266	164858	172606
112.077	111.07	1.11					TRUE			[M+H]+		4884	[]	FALSE				528	582	480	474	0	458	0	0	0	394	0	260	0	0	0	8924	7940	7998	10254	9684	12084	12002	11744	10526	10766	6888	7384	7908	7436	13038	11596	12300
205.047	204.04	1.11					TRUE			[M+H]+		8880	[]	TRUE				0	0	0	0	0	0	0	0	0	0	0	0	0	0	0	22436	24492	24940	23430	22718	25886	24274	26778	26282	24142	18990	19478	18604	18814	28844	25992	30586
344.029	343.021	1.11					TRUE			[M+H]+		1326	[]	FALSE				0	0	0	0	0	0	0	0	0	0	0	0	0	0	0	5474	7044	6096	6178	5890	5932	6412	6394	6922	6758	5112	5070	4978	4854	8182	6976	7846
213.123	212.116	1.13					TRUE			[M+H]+		3106	[]	FALSE				0	0	0	0	0	0	0	0	0	0	0	0	0	0	0	5302	5206	5234	6680	4996	5062	4978	4656	4880	6214	4990	5558	5096	6000	7934	6934	8328
280.154	279.147	1.18					TRUE			[M+H]+		6794	[]	TRUE				0	0	0	0	0	0	0	0	0	0	0	0	0	0	0	23598	22908	24048	27618	24588	22238	25644	26634	27442	25516	9844	8800	8704	7058	11304	11698	11160
339.105	338.097	1.18					TRUE			[M+H]+		21236	[]	TRUE				0	0	0	0	0	0	0	0	0	0	0	0	0	0	0	29352	30222	30962	32132	28956	30152	29700	31632	31282	31804	0	664	0	0	0	0	0
238.144	237.137	1.2					TRUE			[M+H]+		3286	[]	FALSE				572	470	350	0	0	0	0	418	468	0	0	0	496	0	0	9920	9426	8724	8818	10024	9342	9834	13064	10336	11526	2934	2782	2622	1820	2608	2828	2746
460.076	459.069	1.25					TRUE			[M+H]+		2220	[]	FALSE				0	0	0	0	0	0	0	0	0	0	0	0	0	0	0	8588	8414	8274	8222	8956	8828	8576	8254	8342	8770	0	0	0	0	0	0	0
111.047	110.039	1.26					TRUE			[M+H]+		1434	[]	TRUE				202856	196420	177406	34498	37112	0	7248	7952	8686	69306	69084	65388	27542	28390	28354	1686	1656	1856	1472	1306	1488	1674	1908	1972	1606	1726	1666	1516	1896	6018	0	5820
499.003	497.996	1.26					TRUE			[M+H]+		5266	[]	TRUE				0	0	0	0	0	0	0	0	0	0	0	0	0	0	0	5652	5484	5796	5398	4474	6320	5266	4450	4792	5826	0	0	0	0	0	0	0
341.081	340.074	1.26					TRUE			[M+H]+		4184	[]	FALSE				0	0	0	0	0	0	0	0	0	0	0	0	0	0	0	10936	11244	11230	11166	9802	11402	10312	12150	11064	11640	0	0	0	0	0	0	0
414.107	413.099	1.26					TRUE			[M+H]+		5622	[]	TRUE				0	0	0	0	0	0	0	0	0	0	0	0	0	0	0	15888	15942	16040	17880	18190	16330	16568	18908	19608	21208	0	0	0	0	0	0	0
252.123	251.116	1.27					TRUE			[M+H]+		2854	[]	FALSE				0	0	0	0	0	0	0	0	370	0	0	0	0	0	0	5548	5188	5476	6572	5140	5888	5982	6666	6286	5466	4614	4826	4142	5842	8906	9178	7928
137.06	136.053	1.27					TRUE			[M+H]+		22562	[]	TRUE				0	0	0	0	0	526	0	0	0	0	620	0	0	0	0	49482	53840	49904	55852	52042	52196	55976	62432	63752	52924	2666	2550	2642	2228	5930	4296	4336
122.097	121.09	1.28					TRUE			[M+H]+		7252	[]	FALSE				418	180	412	674	390	392	0	0	0	440	290	372	0	0	0	19110	17916	18848	19804	18094	16956	18262	19008	18294	20714	600	632	440	464	904	0	960
105.071	104.064	1.29					TRUE			[M+H]+		17650	[]	TRUE				0	470	172	0	444	0	0	0	0	514	328	254	0	0	0	44934	44230	44762	53614	45156	47696	42852	44030	49536	50118	0	0	0	926	1648	1846	1782
249.152	248.145	1.3					TRUE			[M+H]+		0	[]	FALSE				0	0	0	882	686	0	0	0	0	0	0	0	0	0	0	0	9170	0	9278	0	0	3742	9524	3746	3214	8270	7032	8270	7912	3950	13798	0
437.061	436.054	1.31					TRUE			[M+H]+		3254	[]	TRUE				0	0	0	0	0	0	0	0	0	0	0	0	0	0	0	10866	11292	11492	12054	9882	11220	12424	11542	11380	11348	0	0	0	0	0	0	0
277.154	276.147	1.33					TRUE			[M+H]+		6036	[]	TRUE				0	0	0	0	0	0	0	0	0	0	0	0	0	0	0	17790	19424	17532	19648	19894	20226	17596	21006	20136	20882	11352	11480	11092	12034	19084	19494	17210
185.042	184.035	1.34					TRUE			[M+H]+		5454	[]	TRUE				804	784	806	0	0	0	0	0	900	546	0	634	1106	0	0	11138	11286	10812	11258	9356	10918	11298	10418	10828	11948	2002	1920	1664	1600	2832	2854	2836
264.999	263.991	1.35					TRUE			[M+H]+		13004	[]	TRUE				0	0	0	0	0	0	0	0	0	0	0	0	0	0	0	30572	28254	29284	31050	29058	29640	26634	30886	29906	30674	1148	1254	0	1568	2298	1802	1768
496.978	495.97	1.36					TRUE			[M+H]+		4532	[]	FALSE				0	0	0	0	0	0	0	0	0	0	0	0	0	0	0	6130	6682	6504	4848	5732	4908	5456	5456	5714	6366	5404	4908	5354	4364	9754	11350	10200
127.04	126.032	1.39					TRUE			[M+H]+		7120	[]	TRUE				1716	1918	1618	2512	1924	1722	0	0	0	0	1722	1650	0	0	0	12396	13114	11288	14044	12136	10772	13332	13200	11624	12754	15790	14748	16228	13250	25360	25224	26418
265.069	264.061	1.4					TRUE			[M+H]+		2162	[]	FALSE				0	0	0	0	0	0	0	0	0	0	0	0	0	0	0	4072	5358	4590	4218	3778	3942	4206	4064	5290	3724	5074	5726	4726	6206	8962	9700	8862
255.084	254.077	1.41					TRUE			[M+H]+		4028	[]	TRUE				0	0	0	0	0	0	0	0	0	0	0	0	0	0	0	8500	9492	8106	11256	8628	9572	10840	11698	9820	10360	6882	5888	6112	6656	14138	13776	14586
413.142	412.135	1.42					TRUE			[M+H]+		4408	[]	FALSE				0	0	0	0	0	0	0	0	0	0	0	0	0	0	0	10348	10982	10154	9066	9160	9732	9064	9710	10062	10342	0	0	0	0	0	0	0
383.095	382.088	1.45					TRUE			[M+H]+		25408	[]	TRUE				0	0	0	0	0	0	0	0	0	0	0	0	0	0	0	88010	92264	91658	94426	87748	92078	88002	85012	89732	93932	0	1292	1050	1268	11378	10580	10372
169.049	168.041	1.45					TRUE			[M+H]+		6246	[]	FALSE				4206	7488	8280	2262	2594	2312	3546	3254	3704	3044	3856	4114	3520	3594	3728	13818	13876	13932	10372	12992	14166	13496	13832	12498	12262	8540	8442	9354	8232	13790	17140	13964
281.1	280.093	1.53					TRUE			[M+H]+		3696	[]	TRUE				0	0	0	0	0	0	0	0	0	0	0	0	0	0	0	8692	8816	9364	8860	10306	8140	8830	9260	8174	8012	10398	11036	10754	11802	16444	17038	14104
251.089	250.082	1.53					TRUE			[M+H]+		6774	[]	TRUE				0	0	0	0	0	0	0	0	0	0	0	0	0	0	0	18812	17170	17516	17804	17778	17216	17420	16700	16066	16688	28086	32288	28422	30812	53404	50028	51902
193.086	192.078	1.54					TRUE			[M+H]+		3336	[]	TRUE				416	0	322	882	412	0	456	0	0	600	0	310	560	0	512	7148	7200	8994	9460	8616	8194	8606	9474	8604	8272	11370	12646	12320	13790	19382	19378	20082
448.04	447.033	1.56					TRUE			[M+H]+		2188	[]	FALSE				0	0	0	0	0	0	0	0	0	0	0	0	0	0	0	8734	9394	8392	8340	8382	9876	9122	10736	10188	9918	7868	7564	7258	8830	11970	11706	10714
234.988	233.981	1.57					TRUE			[M+H]+		8196	[]	TRUE				0	0	0	0	0	0	0	0	0	0	0	0	0	0	0	21332	23206	21962	20912	21228	23032	21052	23170	21942	22246	16906	16990	16050	16078	30012	31174	31782
305.069	304.062	1.65					TRUE			[M+H]+		4486	[]	TRUE				0	0	0	0	0	0	0	0	0	0	0	0	0	0	0	9156	10838	9636	9056	8846	10104	10944	10496	9840	10254	10942	10820	10868	11208	17254	16242	16878
338.196	337.189	1.66					TRUE			[M+H]+		3990	[]	FALSE				0	0	0	0	0	0	0	0	0	0	0	0	0	0	0	5964	7020	6030	6522	7792	7844	7260	6880	7268	8544	2120	2156	2426	1364	2756	2510	3108
379.1	378.093	1.73					TRUE			[M+H]+		3296	[]	FALSE				0	0	0	0	0	0	0	0	0	0	0	0	0	0	0	11348	10622	11592	8200	11346	10988	9116	10128	9352	8934	0	0	0	0	0	0	0
294.133	293.126	1.75					TRUE			[M+H]+		3792	[]	TRUE				0	0	0	0	0	0	0	0	0	0	0	0	0	0	0	19522	21302	23258	19982	21344	23748	23020	21780	24662	23844	0	0	0	0	1350	734	1086
246.113	245.105	1.76					TRUE			[M+H]+		7766	[]	TRUE				0	0	0	0	0	0	0	0	0	0	0	0	0	0	0	22298	0	23672	20920	22386	19778	23204	22906	21948	21472	14142	15002	16052	17248	29500	27398	29886
261.13	260.123	1.77					TRUE			[M+H]+		5392	[]	TRUE				2368	3302	2788	1130	1484	650	1142	1302	2806	0	2738	2324	1230	1230	1692	11762	11886	10170	9538	11916	10802	9610	11426	12942	10884	10684	8536	9362	10660	20360	19368	19778
372.144	371.137	1.77					TRUE			[M+H]+		3920	[]	TRUE				0	0	0	0	0	0	0	0	0	0	0	0	0	0	0	11526	11400	11042	12046	10718	11264	10908	11606	10788	11822	3836	4474	3926	1986	8264	5700	5692
158.003	156.996	1.8					TRUE			[M+H]+		0	[]	TRUE				84844	85438	91024	52980	0	0	0	0	0	82468	84384	0	103662	101098	0	55130	54576	54246	67552	57998	56896	57880	60294	58096	58732	73298	73542	69850	82066	54160	0	53810
289.082	288.075	1.81					TRUE			[M+H]+		3972	[]	FALSE				0	0	0	0	0	0	0	0	0	0	0	0	0	0	0	11202	10960	11012	10668	9756	9878	9462	11056	10754	10560	6694	5734	5918	6134	10666	10042	10306
114.092	113.085	1.84					TRUE			[M+H]+		9956	[]	TRUE				13484	11236	12486	5738	4196	2174	0	0	0	3948	4538	4594	0	0	0	22924	20682	21386	26940	19514	15154	15164	17706	18268	16634	14792	14374	14118	13370	23098	25064	23186
146.061	145.053	1.86					TRUE			[M+H]+		7342	[]	TRUE				0	0	0	0	0	0	0	0	0	0	0	0	320	526	0	13448	15298	13570	17666	14134	15978	16024	14936	12904	16258	13648	11790	11152	12098	18502	17298	16982
211.058	210.051	1.9					TRUE			[M+H]+		2548	[]	FALSE				0	0	0	0	0	0	0	0	0	0	382	0	400	0	0	7140	4916	6318	7182	7172	0	5212	5242	5706	6676	5686	6586	4936	5696	7602	9796	7934
519.056	518.049	1.91					TRUE			[M+H]+		3256	[]	FALSE				0	0	0	0	0	0	0	0	0	0	0	0	0	0	0	6910	7832	7004	5262	6644	6524	6256	5534	6690	6164	5094	4092	5336	3986	7894	8554	8166
307.033	306.026	1.92					TRUE			[M+H]+		3178	[]	FALSE				0	0	0	0	0	0	0	0	0	0	0	0	0	0	0	6014	4948	4634	4932	3860	4382	5104	4872	5566	4998	4824	5000	5124	4434	5462	5454	5944
343.988	342.981	1.94					TRUE			[M+H]+		3422	[]	TRUE				0	0	0	0	0	0	0	0	0	0	0	0	0	0	0	3026	3174	2642	8576	2362	3112	3354	3524	3504	3090	3352	3516	3000	7594	3422	4024	4032
367.1	366.093	1.95					TRUE			[M+H]+		11000	[]	TRUE				0	0	0	0	0	0	0	0	0	0	0	0	0	0	0	68716	71906	69878	59538	65198	67264	64106	60828	60108	66936	0	0	0	0	0	1126	0
193.051	384.086	1.96					TRUE			[M+H+H]2+		1530	[]	TRUE				0	0	0	0	0	0	0	528	0	0	324	0	464	0	0	0	13692	15720	15476	15776	14922	16942	15808	18258	17436	3976	0	0	1372	1378	1450	1538
307.169	306.161	1.96					TRUE			[M+H]+		7386	[]	TRUE				0	0	0	0	0	0	0	0	0	0	0	0	0	0	0	17342	16662	16284	19776	19450	18474	17472	19890	16790	19208	13770	12194	11382	13854	19734	21292	20998
323.11	322.103	1.97					TRUE			[M+H]+		3768	[]	FALSE				0	0	0	0	0	0	0	0	0	0	0	0	0	0	0	0	7228	7454	5176	5382	6454	6096	5640	5606	6186	0	0	0	0	0	0	0
218.103	217.096	2.02					TRUE			[M+H]+		3716	[]	FALSE				0	0	0	0	0	0	0	0	0	0	0	0	0	0	0	6552	7222	6608	7878	8212	7024	6448	8406	7846	7320	3716	4184	4002	4254	10188	9016	9276
257.095	256.088	2.06					TRUE			[M+H]+		6178	[]	TRUE				0	0	0	0	0	0	0	0	0	0	0	0	0	0	0	10600	9846	9614	12364	10160	10134	9842	10326	9924	11042	14154	0	13592	14812	0	24944	23214
231.17	230.163	2.06					TRUE			[M+H]+		4234	[]	TRUE				0	0	0	0	0	0	0	0	0	0	0	0	0	0	0	10330	12190	11050	10892	11126	12490	13514	16974	18072	17300	2346	2690	2268	1236	3256	3206	3468
222.149	221.142	2.13					TRUE			[M+H]+		15368	[]	TRUE				0	0	0	0	0	0	0	0	0	0	0	280	0	0	232	25724	26872	27684	29790	26024	26954	28104	30872	29692	32540	12810	12076	12908	9128	17494	16612	16884
331.167	330.16	2.17					TRUE			[M+H]+		4144	[]	TRUE				0	0	0	0	0	0	0	0	0	0	0	0	0	0	0	7356	5934	6704	6508	7836	7258	8082	9574	9508	10648	2312	2600	2806	1796	4824	4144	4874
121.066	120.059	2.22					TRUE			[M+H]+		5082	[]	FALSE				0	0	0	0	0	484	0	0	0	828	0	0	0	0	0	14732	13826	13650	16002	13662	14472	14012	14714	14280	13812	5668	6008	8094	6544	21966	21770	21208
266.175	265.168	2.26					TRUE			[M+H]+		4698	[]	TRUE				0	0	0	0	0	0	0	0	0	0	0	0	0	0	0	14900	14666	14370	16058	14894	14944	14754	15892	16708	17716	3132	3248	3732	1684	5004	4530	4698
260.092	259.084	2.27					TRUE			[M+H]+		7892	[]	TRUE				0	0	0	0	0	0	0	0	0	0	0	0	0	0	0	8994	10632	10090	10282	9794	9638	10546	10616	12374	11176	9002	10706	11148	10946	20838	17694	18564
449.061	448.054	2.3					TRUE			[M+H]+		2108	[]	FALSE				0	0	0	0	0	0	0	0	0	0	0	0	0	0	0	8220	9094	8690	9362	8270	8732	8442	8788	9242	7806	0	0	0	0	0	0	0
252.159	251.152	2.36					TRUE			[M+H]+		28536	[]	TRUE				944	0	0	790	0	0	958	0	0	1274	0	0	0	0	952	69426	71082	69230	67504	65426	66448	69388	74034	81178	76600	12868	10570	11344	2886	14314	17444	14676
181.086	180.079	2.39					TRUE			[M+H]+		6318	[]	TRUE				2526	4910	5474	1896	0	0	0	0	0	1762	2144	2214	1522	1386	1472	14590	13154	14462	13870	14692	14926	14856	15228	12750	13922	18614	17502	17002	17284	33408	29928	30274
138.551	275.087	2.42					TRUE			[M+H+H]2+		2202	[]	TRUE				0	0	0	0	0	0	0	0	0	0	0	0	0	0	0	4324	4452	4208	4726	3940	3382	3764	4204	3994	3464	26510	26082	27582	29664	30284	34862	31852
129.546	257.077	2.42					TRUE			[M+H+H]2+		2004	[]	TRUE				0	0	0	0	0	0	0	0	0	0	0	0	0	0	0	3398	3430	3312	4910	2874	4038	3154	4274	3742	3236	21756	21710	19514	22684	25832	26024	26362
424.091	423.084	2.48					TRUE			[M+H]+		4550	[]	FALSE				0	0	0	0	0	0	0	0	0	0	0	0	0	0	0	10912	10450	10842	11162	10754	10588	10906	10670	10048	12642	0	0	0	0	0	0	0
429.045	428.038	2.49					TRUE			[M+H]+		8062	[]	TRUE				0	0	0	0	0	0	0	0	0	0	0	0	0	0	0	16580	19360	17438	14964	17906	16642	16504	14950	16844	16854	0	0	0	0	0	0	0
447.046	446.039	2.5					TRUE			[M+H]+		4046	[]	TRUE				0	0	0	0	0	0	0	0	0	0	0	0	0	0	0	12770	13334	13750	12380	11562	13170	13112	11674	11600	12348	0	0	0	0	0	0	0
443.203	442.195	2.53					TRUE			[M+H]+		3482	[]	TRUE				0	0	0	0	0	0	0	0	0	0	0	0	0	0	0	11922	12062	10146	12600	10488	11188	10580	10892	13540	12620	0	0	0	0	0	0	0
259.111	258.104	2.57					TRUE			[M+H]+		7004	[]	TRUE				0	0	0	0	0	0	0	0	0	0	0	0	0	0	0	7442	8410	7718	8116	9250	9082	7810	11330	9932	9860	5270	5032	4596	4814	10874	11950	11436
141.959	140.952	2.57					TRUE			[M+H]+		7380	[]	TRUE				7156	6344	7916	3188	4400	3152	5310	0	0	6048	6886	6696	0	0	0	6040	6294	6508	17834	6594	6792	6166	6168	5976	6100	7516	7760	7464	19874	6918	6442	7726
130.16	129.153	2.62					TRUE			[M+H]+		5318	[]	TRUE				1432	3046	3072	3132	3220	1874	0	0	0	2136	2274	2608	0	0	0	13030	13204	14714	16446	11836	12550	13294	10616	11440	10830	4406	3764	4674	5102	6334	6890	6480
78.9877	77.9804	2.7					TRUE			[M+H]+		4810	[]	FALSE				5020	5168	6762	4742	5116	6294	5688	5980	0	5448	5280	6200	6336	0	6266	4890	4968	5320	5000	4818	5182	4586	5118	5290	4320	6810	5962	4948	5610	4742	5050	4220
262.947	261.94	2.72					TRUE			[M+H]+		5438	[]	TRUE				6698	6596	7042	4230	4776	23534	9592	9000	8230	5656	6706	7690	8608	8656	9060	5468	5528	5356	6086	4944	5240	5670	5438	5270	5212	6828	5772	6488	6572	5540	6184	5272
312.929	311.922	2.74					TRUE			[M+H]+		4950	[]	TRUE				6856	7904	6536	4334	4884	21870	8264	7570	8566	6368	7272	7174	7286	7842	7946	4588	4494	5006	5006	4630	5272	4704	5372	4960	4780	6536	5834	5506	6688	5258	5156	5216
110.01	109.003	2.8					TRUE			[M+H]+		49474	[]	TRUE				59070	60658	58974	42826	50342	0	0	0	0	57258	57824	62276	0	0	0	46836	50260	0	58082	48328	49924	50442	48686	51948	0	57254	58142	60358	63776	53982	0	53798
152.069	302.124	2.88					TRUE			[M+H+H]2+		0	[]	TRUE				0	0	0	0	0	0	0	0	0	0	340	0	0	0	0	1316	1690	0	0	1022	1572	0	0	1556	0	4886	5586	5906	6532	10692	10116	10890
348.165	347.158	2.91					TRUE			[M+H]+		3866	[]	FALSE				0	0	0	0	0	0	0	0	0	0	0	0	0	0	0	6726	6616	6402	6538	6034	6378	6478	6944	6752	6568	0	0	0	0	0	0	0
353.121	352.113	2.92					TRUE			[M+H]+		4400	[]	FALSE				0	0	0	0	0	0	0	0	0	0	0	0	0	0	0	7356	6782	7576	6012	8336	6830	7406	6548	6538	7668	0	0	0	0	0	0	0
229.099	228.092	2.98					TRUE			[M+H]+		4614	[]	FALSE				0	0	0	0	0	0	0	0	0	0	0	0	0	0	0	3576	4614	4116	4414	3970	3974	4882	4622	4806	4766	3080	3180	2942	3248	7340	7638	6442
281.607	561.199	3.05					TRUE			[M+H+H]2+		9332	[]	TRUE				0	0	0	0	0	0	0	0	0	0	0	0	0	0	0	26534	26080	25084	37088	24172	22384	26166	26506	27496	27882	13670	14610	15334	15520	22734	22582	23286
298.071	297.064	3.07					TRUE			[M+H]+		5236	[]	TRUE				0	0	0	0	0	0	0	0	0	0	0	0	0	0	0	4384	4096	4240	4640	5048	4540	4634	5358	5996	5236	2664	2908	3062	2186	7548	7178	6488
356.113	355.106	3.08					TRUE			[M+H]+		988	[]	TRUE				0	0	0	0	0	0	0	0	0	0	0	0	0	0	0	2954	3022	2998	6412	2354	3946	2970	2598	2692	2808	2708	3242	3314	3826	12958	12174	11230
296.062	295.055	3.15					TRUE			[M+H]+		3464	[]	FALSE				25864	28120	26890	9908	11348	10862	7020	6930	6662	17246	17226	19984	14346	16392	16670	3752	4086	5440	5430	4130	3994	4012	4198	3648	4266	5076	5602	5918	6948	4498	5520	5796
305.156	304.149	3.15					TRUE			[M+H]+		2948	[]	FALSE				1562	2162	1816	0	542	0	620	660	1196	0	0	732	0	444	656	6574	5412	5040	5126	4280	5316	4862	5720	5598	5170	3994	4402	1054	4068	9808	10008	10282
93.0357	92.0284	3.18					TRUE			[M+H]+		2392	[]	FALSE				0	111440	105342	19852	20366	15852	0	0	0	36506	0	31028	14094	13060	13828	5334	5430	5128	5566	5574	4686	5418	4832	5886	5576	6028	6202	4984	0	6446	6894	5780
323.103	322.096	3.25					TRUE			[M+H]+		2668	[]	TRUE				0	0	0	0	0	0	0	0	0	0	0	0	0	0	0	0	2452	2092	2204	2226	2506	3588	3154	3026	3246	1240	1208	1360	1178	2640	2692	2844
311.103	310.096	3.27					TRUE			[M+H]+		0	[]	TRUE				0	0	0	0	0	0	0	0	0	0	0	0	0	0	0	0	0	0	0	892	942	0	1528	0	1362	0	0	0	0	0	0	0
270.076	269.069	3.28					TRUE			[M+H]+		20366	[]	TRUE				0	0	0	0	0	0	0	0	0	0	0	0	0	0	0	9066	8016	10126	8900	10030	9832	10266	10902	12066	11364	11512	12780	11036	12118	31984	31892	31490
243.009	242.001	3.3					TRUE			[M+H]+		0	[]	TRUE				42126	43414	41102	11890	16096	38704	6566	5954	6040	28794	27898	28186	18220	18100	19116	0	0	0	0	0	560	0	0	0	0	29638	29414	27560	31504	11414	10656	10398
333.019	332.011	3.32					TRUE			[M+H]+		0	[]	TRUE				277598	257676	277718	27820	33218	50620	1370	1346	1416	90176	0	76112	13034	13526	15952	0	0	0	0	0	0	0	0	0	0	60998	59510	56340	56754	5808	6754	8722
223.009	222.002	3.33					TRUE			[M+H]+		0	[]	TRUE				20936	22356	18958	8390	9466	7384	3984	4736	4604	13796	5714	15244	11646	12122	13178	0	0	0	0	0	0	0	0	0	0	14094	0	13982	15618	5174	4846	4474
352.957	351.95	3.36					TRUE			[M+H]+		0	[]	FALSE				12740	12314	11942	9322	9968	19890	3910	3968	3450	12410	13516	13118	11174	12104	12258	0	0	0	0	0	0	0	0	0	0	11978	11892	11038	12860	4580	5182	5132
293.1	292.092	3.4					TRUE			[M+H]+		2128	[]	FALSE				0	0	0	0	0	0	0	0	0	0	0	0	0	0	0	6644	6082	6140	6338	5878	6382	7624	6558	6448	7832	0	0	0	0	0	0	0
332.149	331.142	3.4					TRUE			[M+H]+		4282	[]	FALSE				0	0	0	0	0	0	0	0	0	0	0	0	0	0	0	4616	4282	1066	4930	3332	5334	4998	4340	5208	5086	1416	1152	1888	0	1628	2520	1792
422.006	420.999	3.44					TRUE			[M+H]+		3382	[]	FALSE				0	0	0	0	0	0	0	0	0	0	0	0	0	0	0	5890	5504	5864	5332	6988	5406	6328	5134	5730	5610	6152	5384	6704	4970	6664	6774	7006
240.032	239.025	3.45					TRUE			[M+H]+		5002	[]	TRUE				0	0	0	0	0	0	0	0	0	0	0	0	0	0	0	9264	8668	9072	8468	8012	9316	9838	8406	8566	8918	7688	7880	6734	6438	12896	12410	11360
459.052	458.045	3.46					TRUE			[M+H]+		3910	[]	FALSE				0	0	0	0	0	0	0	0	0	0	0	0	0	0	0	8006	8514	8294	7548	8816	9258	9078	7446	8226	9546	0	0	0	0	0	0	0
477.056	476.049	3.46					TRUE			[M+H]+		3176	[]	FALSE				0	0	0	0	0	0	0	0	0	0	0	0	0	0	0	5736	7456	0	6220	6890	6370	6884	6394	6618	7204	0	0	0	0	0	0	0
305.105	304.098	3.54					TRUE			[M+H]+		6328	[]	TRUE				0	0	0	0	0	0	0	0	0	0	0	0	0	0	0	10138	9442	2102	9458	9776	9910	7742	9596	9466	10558	6682	8368	7644	7626	14734	14440	15364
626.209	625.201	3.55					TRUE			[M+H]+		10156	[]	TRUE				0	0	0	0	0	0	0	0	0	0	0	0	0	0	0	27498	28566	30316	23440	27606	24084	25766	24790	30796	29232	2778	3098	3178	0	0	0	0
240.102	239.095	3.6					TRUE			[M+H]+		148842	[]	TRUE				0	0	0	0	0	0	0	0	0	0	0	0	0	0	0	131244	134610	126708	148842	128030	134742	129916	154724	159060	148644	86064	87840	91262	96252	164682	156916	164000
391.055	390.048	3.61					TRUE			[M+H]+		4310	[]	FALSE				0	0	0	0	0	0	0	0	0	0	0	0	0	0	0	8650	7998	8286	8082	7206	6756	8084	6718	7370	8856	0	0	0	0	0	0	0
347.065	346.057	3.66					TRUE			[M+H]+		4492	[]	FALSE				0	0	0	0	0	1584	0	0	0	0	0	0	0	0	0	7940	7270	7440	7486	7486	7824	6750	6572	8496	7604	4618	4578	5084	4746	8072	9658	8056
370.081	369.073	3.68					TRUE			[M+H]+		8914	[]	TRUE				0	0	0	0	0	0	0	0	0	0	0	0	0	0	0	15130	13632	15036	15452	13382	15048	14458	15980	13464	15156	9346	9464	9678	9538	16960	18122	16488
132.54	263.066	3.68					TRUE			[M+H+H]2+		2236	[]	FALSE				0	0	0	0	0	0	0	0	0	0	0	0	0	0	0	2270	2338	3158	4264	2520	2270	2396	2588	3214	3000	8842	9662	11404	9860	10008	11030	10222
280.154	279.147	3.71					TRUE			[M+H]+		3214	[]	TRUE				0	0	0	0	0	0	0	0	0	0	0	0	0	0	0	3604	3214	2804	2854	3490	3098	2992	4484	3790	3548	1648	2148	2232	1566	2756	1956	3618
209.117	416.22	3.71					TRUE			[M+H+H]2+		20742	[]	TRUE				1438	0	1378	1636	1280	1098	996	0	0	1150	692	0	0	976	860	62492	52304	34382	61006	21580	49250	60996	48740	69560	64390	10380	11402	0	0	4108	18978	18872
140.048	139.04	3.72					TRUE			[M+H]+		5258	[]	FALSE				303424	323528	331590	48260	51580	46556	10362	0	0	99938	0	0	0	0	0	7784	10620	8268	10754	8256	10386	9198	7316	7522	8716	14002	12724	14034	13448	18082	18720	16480
411.161	410.154	3.73					TRUE			[M+H]+		9502	[]	TRUE				0	0	0	0	0	0	0	0	0	0	0	0	0	0	0	21512	22346	23766	20500	22342	22572	22598	21744	23702	22664	0	0	0	0	0	0	0
376.139	375.132	3.73					TRUE			[M+H]+		6072	[]	FALSE				0	0	0	0	0	0	0	0	0	0	0	0	0	0	0	11958	11610	2316	17646	13132	11956	13184	12844	12846	12920	7456	7826	6848	8038	10302	12546	12546
285.046	284.039	3.73					TRUE			[M+H]+		3922	[]	TRUE				40934	41058	43734	21814	24500	24360	13018	14282	13826	39130	0	0	0	0	37934	4922	0	0	6594	5424	5274	4992	5224	5550	5218	7610	9632	8400	10042	9006	8684	8448
409.14	408.133	3.75					TRUE			[M+H]+		10500	[]	TRUE				0	0	0	0	0	0	0	0	0	0	0	0	0	0	0	22840	22812	23372	24830	21048	23900	21732	24218	24680	22384	8824	7512	7850	6292	14640	13768	12286
134.046	133.038	3.79					TRUE			[M+H]+		5186	[]	FALSE				0	0	0	0	0	0	0	0	0	0	0	0	0	0	0	9434	9436	8774	9954	9874	11054	10784	9770	0	9478	4876	4738	5304	5186	9774	10896	10674
215.066	428.116	3.8					TRUE			[M+H+H]2+		0	[]	TRUE				0	0	0	0	0	0	0	0	0	0	0	0	0	0	0	0	0	2178	1872	0	2326	0	2280	2348	0	0	0	0	0	0	0	0
325.118	324.111	3.81					TRUE			[M+H]+		0	[]	FALSE				0	0	0	0	0	0	0	0	0	0	0	0	0	0	0	0	1118	0	0	0	0	0	0	2012	1650	0	0	0	0	0	0	1388
482.302	481.294	3.81					TRUE			[M+H]+		3164	[]	FALSE				0	0	0	0	0	0	0	0	0	0	0	0	0	0	0	2754	3234	2480	3222	3164	3488	2996	3312	4460	2902	1170	1368	0	684	0	0	1242
277.074	276.067	3.81					TRUE			[M+H]+		26570	[]	TRUE				0	0	0	0	0	0	0	0	0	0	0	0	0	0	0	30550	30568	29516	31870	31228	34508	30756	29760	34678	31038	21386	20390	23764	22638	39414	40548	39652
414.121	413.114	3.81					TRUE			[M+H]+		4126	[]	FALSE				0	0	0	0	0	0	0	0	0	0	0	0	0	0	0	7562	6994	6882	9920	6066	7844	7904	7566	7298	6326	3802	3444	3394	4362	5650	5972	5696
204.138	203.131	3.85					TRUE			[M+H]+		3280	[]	FALSE				0	0	0	0	0	0	0	0	0	0	0	0	0	0	0	3280	2882	3014	3330	3956	3212	3758	3994	4008	3986	0	1040	1192	1164	2132	1928	2192
349.183	348.176	3.87					TRUE			[M+H]+		3504	[]	FALSE				1798	1946	2228	622	0	1948	0	0	1956	2008	0	0	0	0	0	5140	5034	5150	5066	4794	5632	5100	4966	4756	6186	5244	4460	4192	4622	8874	9532	9320
208.058	414.101	3.87					TRUE			[M+H+H]2+		0	[]	TRUE				0	0	0	0	0	0	0	0	0	0	0	0	0	0	0	10238	11358	11008	10478	9522	9572	10166	11360	10176	10982	0	0	0	0	0	0	0
251.102	250.095	3.87					TRUE			[M+H]+		4524	[]	FALSE				0	0	0	0	0	0	0	0	0	0	0	0	0	0	0	5664	5604	5462	6404	6070	6066	5668	7346	6322	6974	4326	4392	3798	4616	8216	8300	6970
190.047	378.08	3.87					TRUE			[M+H+H]2+		0	[]	FALSE				0	0	0	0	0	0	0	0	0	0	0	0	0	0	0	8568	10480	9860	12080	9760	8832	9642	9876	11638	11730	0	0	0	0	0	0	0
374.145	373.138	3.87					TRUE			[M+H]+		16964	[]	TRUE				0	0	0	0	0	0	0	0	0	0	0	0	0	0	0	23684	23914	27566	29104	26184	28116	26222	26672	26504	27410	0	0	0	0	0	0	0
271.145	270.138	3.88					TRUE			[M+H]+		13018	[]	TRUE				0	0	0	0	0	0	0	0	0	0	0	0	0	0	0	7880	7992	8378	6328	13078	13018	13114	20302	18850	17392	1614	0	1512	0	0	0	0
324.18	323.173	3.88					TRUE			[M+H]+		5518	[]	TRUE				0	0	0	0	0	0	0	0	0	0	0	0	0	0	0	8714	8304	8394	10534	8768	8818	8478	9556	9206	8536	5606	6546	5930	8436	10102	9644	10458
323.159	322.152	3.89					TRUE			[M+H]+		4582	[]	FALSE				0	0	0	0	0	0	0	0	0	0	0	0	0	0	0	6006	6016	6216	7110	6984	6632	6460	6604	6726	6142	2130	2254	2240	2100	3764	3274	3356
294.17	293.163	3.92					TRUE			[M+H]+		41168	[]	TRUE				0	0	0	0	0	0	0	0	0	0	0	0	0	0	0	57146	54782	55270	64602	52666	53086	52716	54838	58518	60578	24714	22736	23406	19140	40514	35814	33352
358.081	357.074	3.93					TRUE			[M+H]+		3652	[]	FALSE				0	0	0	0	0	0	0	0	0	0	0	0	0	0	0	5814	4912	5362	5692	5864	7210	5880	5454	5636	5372	4594	5180	4970	5290	7494	6990	8150
300.196	299.189	3.95					TRUE			[M+H]+		4622	[]	FALSE				0	0	0	0	0	0	0	0	0	0	0	0	0	0	0	6432	6044	7278	7932	6174	6580	0	7880	8774	7466	2772	2260	2422	1622	2624	2984	2742
463.151	462.144	3.97					TRUE			[M+H]+		0	[]	TRUE				0	0	0	0	0	0	0	0	0	0	0	0	0	0	0	0	0	0	0	0	0	1750	0	2336	0	0	0	0	0	0	0	0
277.105	276.097	3.98					TRUE			[M+H]+		4262	[]	FALSE				0	0	0	0	0	0	0	0	0	0	0	0	0	0	0	10132	8984	8902	10632	8098	9560	8812	9636	8618	7978	2152	1846	2424	1736	7054	5794	6326
163.558	325.102	4.01					TRUE			[M+H+H]2+		4230	[]	TRUE				0	0	0	0	0	0	0	0	0	0	0	0	0	0	0	10098	0	12864	15712	0	12240	0	9898	0	11886	10860	10426	11526	16018	14972	15568	15678
362.123	361.116	4.01					TRUE			[M+H]+		4810	[]	FALSE				0	0	0	0	0	0	0	0	0	0	0	0	0	0	0	6608	6196	6392	6990	7000	6172	6440	6344	6902	5906	3964	3190	3370	3354	7884	5488	6394
163.558	162.551	4.03					TRUE			[M+H]+		0	[]	FALSE				0	0	0	0	0	0	0	0	0	0	0	0	0	0	0	0	12016	2474	0	12194	0	13058	0	12266	0	0	0	0	0	0	0	0
177.112	176.105	4.05					TRUE			[M+H]+		5644	[]	FALSE				0	0	606	800	488	516	0	0	0	0	0	0	0	0	0	6960	6256	8178	8596	10288	7108	8454	7724	8600	7390	0	0	0	0	0	0	0
234.112	233.105	4.08					TRUE			[M+H]+		7174	[]	TRUE				0	0	0	0	0	0	0	0	0	0	0	0	0	0	0	8286	8292	8948	9860	8310	8966	8728	7696	9180	9456	4564	4506	1582	4266	5868	5670	6168
255.083	508.151	4.1					TRUE			[M+H+H]2+		14658	[]	TRUE				0	0	0	0	0	0	0	0	0	0	0	0	0	0	0	15184	16218	17788	17378	16312	14990	16664	18842	19054	19152	0	0	722	0	1630	1778	1678
418.186	417.179	4.12					TRUE			[M+H]+		0	[]	TRUE				0	0	0	0	0	0	0	0	0	0	0	0	0	0	0	0	0	0	0	0	0	0	1424	1434	0	0	0	0	0	0	0	0
289.163	288.156	4.14					TRUE			[M+H]+		8504	[]	TRUE				0	0	1380	0	1460	0	0	1296	1226	548	0	0	0	0	0	8692	8890	0	10828	9270	9692	9562	9056	8792	9262	10490	9706	9918	11438	21546	22026	22618
238.086	237.079	4.2					TRUE			[M+H]+		10134	[]	TRUE				0	0	0	0	0	0	0	0	0	0	0	0	0	0	0	3122	3184	3228	3516	3860	3658	3556	3858	4232	4658	2704	0	2908	3662	5678	6404	5842
469.17	468.163	4.21					TRUE			[M+H]+		3264	[]	TRUE				0	0	0	0	0	0	0	0	0	0	0	0	0	0	0	3898	3246	2872	2530	4180	4546	4332	4040	3504	3432	0	3264	3264	0	2086	0	0
338.196	337.189	4.24					TRUE			[M+H]+		4546	[]	TRUE				0	0	0	0	0	0	0	0	0	0	0	0	0	0	0	4182	5052	3632	4678	4688	4600	5392	5134	5398	4572	0	2296	1898	1310	2832	2562	2578
388.254	387.247	4.28					TRUE			[M+H]+		4180	[]	FALSE				2094	1960	2058	1686	2076	3858	1902	2194	1962	1438	0	0	0	0	0	4516	4116	3960	5014	4908	5150	5878	6334	5596	5240	4274	3670	3598	3964	6646	8056	7164
326.211	325.204	4.3					TRUE			[M+H]+		4890	[]	TRUE				0	0	0	0	0	0	0	0	0	0	0	0	0	0	0	4590	5096	4976	5922	4158	4490	4940	5984	4890	5264	1862	2724	2332	1738	3270	3088	2756
424.147	423.14	4.3					TRUE			[M+H]+		0	[]	TRUE				0	0	0	0	0	0	0	0	0	0	0	0	0	0	0	0	0	0	0	0	0	0	0	0	0	7140	7806	7044	14360	11866	12212	11702
218.118	217.11	4.31					TRUE			[M+H]+		11758	[]	TRUE				0	0	0	0	0	0	0	0	0	0	0	0	0	0	0	4202	4000	4514	4886	5074	5944	6460	5916	5884	5976	5880	6620	5536	6904	12548	14134	13056
619.064	618.057	4.31					TRUE			[M+H]+		3736	[]	FALSE				0	0	0	0	0	0	0	0	0	0	0	0	0	0	0	5930	5676	5896	5324	5448	5150	5734	6386	5650	5406	6034	5128	4718	3754	6376	6646	7082
324.108	323.101	4.35					TRUE			[M+H]+		4762	[]	TRUE				612	0	0	0	0	0	0	662	0	554	0	0	0	0	0	7006	6260	6992	7396	5926	6308	6762	6588	6148	6568	2096	2434	0	2284	8074	7478	7428
330.238	329.231	4.39					TRUE			[M+H]+		0	[]	TRUE				0	0	0	0	0	0	0	0	0	0	0	0	0	0	0	5592	5212	5318	6126	5654	5828	6494	6158	6292	5706	2022	1870	2516	544	0	0	0
331.127	330.12	4.39					TRUE			[M+H]+		4290	[]	FALSE				0	0	0	0	0	0	0	0	0	0	0	0	0	0	0	2816	2302	2544	3646	2766	3136	3378	2840	3494	3656	2724	3196	3312	3898	4598	4598	4832
431.124	430.117	4.4					TRUE			[M+H]+		0	[]	TRUE				0	0	0	0	0	0	0	0	0	0	0	0	0	0	0	0	0	0	0	0	0	0	0	0	0	0	0	0	0	0	0	0
475.23	474.223	4.42					TRUE			[M+H]+		0	[]	TRUE				0	0	0	0	0	0	0	0	0	0	0	0	0	0	0	0	0	998	0	0	0	0	0	832	0	12014	11738	12096	10154	23938	26046	27980
592.136	591.128	4.42					TRUE			[M+H]+		0	[]	FALSE				0	0	0	0	0	0	0	0	0	0	0	0	0	0	0	0	0	0	0	1180	1462	0	1588	1046	0	0	0	0	0	0	0	0
348.217	347.209	4.42					TRUE			[M+H]+		4334	[]	FALSE				0	0	0	0	0	0	0	0	0	0	0	0	0	0	0	4824	4506	3792	4126	5562	4180	4334	5264	4208	4864	1052	962	1114	0	1936	2520	2342
263.089	262.082	4.43					TRUE			[M+H]+		3840	[]	FALSE				0	0	0	0	0	0	0	0	0	0	0	0	0	0	0	5478	4450	6164	4908	5096	4968	5060	5420	5122	5724	4790	5686	4194	4240	7482	7676	8686
372.144	371.137	4.43					TRUE			[M+H]+		6864	[]	TRUE				0	0	0	0	0	0	0	0	0	0	0	0	0	0	0	3676	3328	2688	4126	3976	4084	4388	4728	4054	4568	4290	4160	3896	3882	10090	9918	10984
133.548	265.082	4.45					TRUE			[M+H+H]2+		4260	[]	FALSE				0	0	0	0	0	0	0	0	0	0	0	0	0	0	0	5686	6638	0	5852	5484	5544	0	5402	0	5052	1300	1554	1032	876	880	0	0
121.066	120.058	4.45					TRUE			[M+H]+		7972	[]	FALSE				1320	1632	1372	0	812	966	0	0	0	836	676	0	0	0	0	9366	0	7672	0	9604	9886	11388	8580	8788	9550	5528	4580	3868	4900	8046	8324	7972
422.128	421.121	4.46					TRUE			[M+H]+		5282	[]	FALSE				0	0	0	0	0	0	0	0	0	0	0	0	0	0	0	4136	4292	4472	6082	5300	5042	4804	5622	5540	5936	2564	2432	2880	3548	4182	5294	5162
285.165	284.158	4.46					TRUE			[M+H]+		1126	[]	TRUE				0	0	0	0	0	0	0	0	0	0	0	0	0	0	0	0	1574	1274	0	1886	0	2092	3186	2468	2620	0	0	0	0	0	0	0
549.073	548.066	4.46					TRUE			[M+H]+		4034	[]	FALSE				3852	3922	4470	0	0	0	0	0	0	1506	0	0	0	0	0	7472	7148	6920	4666	7160	7310	7334	6492	6680	6396	4574	4736	4834	4252	9856	7992	7048
206.58	205.572	4.47					TRUE			[M+H]+		7406	[]	FALSE				0	0	0	0	0	0	0	0	0	0	0	0	0	0	0	8750	9112	11070	10750	8410	9064	8166	9890	9814	9630	1574	0	1640	2188	4100	3092	2298
406.208	405.2	4.47					TRUE			[M+H]+		12372	[]	TRUE				0	0	0	0	0	0	0	0	0	0	0	0	0	0	0	12026	11942	12474	14884	13474	14044	12372	14068	15002	13704	0	0	0	0	2664	3172	3038
413.139	412.132	4.47					TRUE			[M+H]+		6914	[]	FALSE				0	0	0	0	0	0	0	0	0	0	0	0	0	0	0	7398	8000	7600	7968	8524	7506	9054	8288	8450	7776	2034	1794	1874	2476	3952	3926	3600
302.158	301.151	4.5					TRUE			[M+H]+		3440	[]	TRUE				0	0	0	0	0	0	0	0	0	0	0	0	0	0	0	3250	3722	3096	3228	3510	3176	3440	3326	3800	3746	0	0	0	0	0	0	0
320.061	319.054	4.56					TRUE			[M+H]+		4358	[]	FALSE				0	0	0	0	0	0	0	0	0	0	0	0	0	0	0	3904	4150	6114	6698	4506	5182	4358	4746	4810	5706	0	0	0	1148	5972	3418	3772
290.138	289.131	4.56					TRUE			[M+H]+		4052	[]	FALSE				0	0	0	0	0	0	0	0	0	0	0	0	0	0	0	2676	2434	2702	3354	3312	2564	2724	2680	2808	3270	3508	3128	2708	3480	5704	5662	6078
176.056	350.097	4.56					TRUE			[M+H+H]2+		9840	[]	FALSE				0	0	0	0	0	0	0	0	0	0	0	0	0	0	0	11926	11724	14982	15842	11038	11578	11336	12778	0	0	2250	0	2506	2856	12914	9944	12318
390.043	389.036	4.56					TRUE			[M+H]+		5316	[]	FALSE				0	0	0	0	0	0	0	0	0	0	0	0	0	0	0	5234	5110	7618	7004	5798	5888	0	5764	6844	6064	960	0	0	0	8448	6060	5524
263.071	524.127	4.57					TRUE			[M+H+H]2+		14272	[]	TRUE				0	0	0	0	0	0	0	0	0	0	0	0	0	0	0	19066	20454	27394	24318	19326	20066	18118	20894	23014	21784	0	1290	1372	1274	24212	19390	16874
158.045	314.076	4.57					TRUE			[M+H+H]2+		5660	[]	TRUE				0	0	0	0	0	0	0	0	0	0	0	0	0	0	0	6022	5882	7032	7978	6742	5990	5752	6014	6654	6342	0	960	0	0	6852	6262	5766
167.05	332.086	4.57					TRUE			[M+H+H]2+		50104	[]	TRUE				0	0	0	0	0	0	0	0	0	0	0	0	0	0	0	51060	50974	63120	78516	53860	53536	53772	58012	66612	63430	8596	8970	8796	8858	65638	53584	51038
120.082	119.075	4.57					TRUE			[M+H]+		8226	[]	TRUE				0	0	0	0	0	0	0	0	0	0	0	0	0	0	0	11546	9742	9592	11218	9932	10716	11268	11180	10532	10496	1190	0	1534	1032	9022	8736	8802
757.131	756.124	4.57					TRUE			[M+H]+		3498	[]	FALSE				0	0	0	0	0	0	0	0	0	0	0	0	0	0	0	5666	4976	5532	3354	4746	4456	4342	4636	4692	5348	4012	3522	3984	3014	6866	7060	6278
447.155	446.147	4.58					TRUE			[M+H]+		0	[]	TRUE				0	0	0	0	0	0	0	0	0	0	0	0	0	0	0	0	0	0	0	0	0	0	0	0	0	0	0	0	0	0	0	0
359.595	717.175	4.58					TRUE			[M+H+H]2+		11356	[]	FALSE				0	0	0	0	0	0	0	0	0	0	0	0	0	0	0	17064	18300	4846	13924	17336	17196	18940	16290	17002	14066	0	0	0	0	0	2198	0
432.28	431.273	4.59					TRUE			[M+H]+		4152	[]	FALSE				1964	2256	2522	0	2038	4382	2236	1962	1960	2160	0	0	0	0	0	3910	4152	3586	5248	4488	4898	4706	4390	4822	4506	3254	3826	3296	4238	6106	7342	7790
243.06	484.106	4.59					TRUE			[M+H+H]2+		12188	[]	FALSE				0	0	0	0	0	0	0	0	0	0	0	0	0	0	0	12880	12108	19520	17152	11760	13978	14406	13504	15820	13842	3674	3036	4016	3488	0	0	0
309.067	308.059	4.59					TRUE			[M+H]+		4136	[]	FALSE				0	0	0	0	0	0	0	0	0	0	0	0	0	0	0	5918	4694	5986	5564	4136	4360	4928	4578	6048	4470	1756	0	0	0	0	0	0
487.103	486.096	4.6					TRUE			[M+H]+		4462	[]	FALSE				0	0	0	0	0	0	0	0	0	0	0	0	0	0	0	4862	4752	7256	4960	4652	5678	4912	5204	5044	5126	1108	0	0	0	0	0	0
217.016	216.009	4.6					TRUE			[M+H]+		4920	[]	FALSE				0	0	0	0	0	0	0	0	0	0	0	0	0	0	0	6898	7804	7242	6532	6856	7240	6148	7158	6636	6482	5882	7244	7764	5756	9098	9048	8842
536.09	535.082	4.6					TRUE			[M+H]+		4748	[]	FALSE				0	0	0	0	0	0	0	0	0	0	0	0	0	0	0	5028	5096	5604	6370	4650	5582	5014	4744	4810	4866	4300	4516	4692	4792	5536	4590	5386
308.185	307.178	4.62					TRUE			[M+H]+		690248	[]	TRUE				0	0	0	0	0	0	0	318	0	0	0	0	0	0	0	670022	736268	690248	770314	660652	687110	654590	744608	747422	717890	255504	278644	283324	167330	344888	348248	347960
236.164	235.157	4.62					TRUE			[M+H]+		250056	[]	TRUE				0	0	0	0	0	0	0	318	0	0	0	276	0	0	0	246896	246684	213870	250056	246960	259108	276838	304808	306178	299472	51272	53660	52168	25098	76128	77958	77908
365.15	364.142	4.62					TRUE			[M+H]+		21516	[]	TRUE				0	0	0	0	0	0	0	0	0	0	0	0	0	0	0	12212	11384	11088	10714	22028	21516	22890	28636	29754	27544	3486	3450	3142	0	11196	9158	10232
422.253	421.246	4.67					TRUE			[M+H]+		2728	[]	FALSE				0	0	0	0	0	0	0	0	0	0	0	0	0	0	0	2460	2906	1838	2604	3368	2578	2890	3268	2728	3188	846	0	828	0	1022	0	1268
369.115	368.108	4.67					TRUE			[M+H]+		5664	[]	FALSE				0	0	0	0	0	0	0	0	0	0	0	0	0	0	0	8042	9256	10448	9340	14422	13734	15210	9698	9326	9126	0	0	0	0	0	0	1666
305.105	304.098	4.68					TRUE			[M+H]+		7418	[]	TRUE				0	0	0	0	0	0	0	0	0	0	0	0	0	0	0	9196	9002	9680	8468	8140	8508	9900	8082	9060	8720	9648	7818	8346	8806	15966	17120	17062
123.081	122.074	4.68					TRUE			[M+H]+		5328	[]	TRUE				660	0	0	0	738	0	0	0	0	482	0	438	0	0	0	5860	5226	5610	5950	5130	5784	5594	5336	6502	6244	3660	4042	3318	4668	6864	7232	6436
345.086	344.078	4.68					TRUE			[M+H]+		8290	[]	FALSE				0	0	0	0	0	646	0	0	0	0	366	0	0	0	0	9556	8840	8094	8558	9460	9076	8884	8616	9696	8810	8214	7006	7520	8584	9402	10300	10128
350.232	349.225	4.71					TRUE			[M+H]+		6840	[]	TRUE				0	0	0	0	0	0	0	0	0	0	0	0	0	0	0	5564	7622	5932	6498	7626	6840	7850	7386	8334	7642	1612	1412	892	0	2984	2606	2294
356.185	355.178	4.75					TRUE			[M+H]+		2458	[]	TRUE				0	0	0	0	0	0	0	0	0	0	0	0	0	0	0	1908	1872	2222	2686	2192	2458	2572	3096	3214	3162	0	0	0	0	0	0	0
376.175	375.168	4.75					TRUE			[M+H]+		3502	[]	TRUE				0	0	0	0	0	0	0	0	0	0	0	0	0	0	0	3128	2430	2228	2150	3502	3880	3954	3916	3844	3736	790	0	0	0	1852	1870	2070
410.253	409.246	4.77					TRUE			[M+H]+		4880	[]	FALSE				0	0	0	0	0	0	0	0	0	0	0	0	0	0	0	4768	4336	5530	5288	4624	4880	4110	5342	5208	4918	1996	1726	1978	0	2640	2232	2906
283.081	282.074	4.84					TRUE			[M+H]+		2480	[]	TRUE				0	0	0	0	0	0	0	0	0	0	0	0	0	0	0	3256	2546	2014	2162	1858	2128	2128	2314	2480	1896	0	0	0	0	0	0	0
558.182	557.175	4.85					TRUE			[M+H]+		5222	[]	FALSE				0	0	0	0	0	0	0	0	0	0	0	0	0	0	0	5112	5660	6102	6408	5018	5312	5222	5626	5420	5334	0	0	0	0	2702	3010	0
291.071	580.127	4.85					TRUE			[M+H+H]2+		14832	[]	TRUE				0	0	0	0	0	0	0	0	0	0	0	0	0	0	0	12720	14950	12232	17190	13292	15644	13790	14358	18044	16714	0	0	0	0	9644	9880	9544
563.138	562.13	4.85					TRUE			[M+H]+		12660	[]	TRUE				0	0	0	0	0	0	0	0	0	0	0	0	0	0	0	16384	15194	14480	14308	13806	13884	13316	13766	14692	13656	0	0	0	0	11298	10426	9608
206.096	410.178	4.89					TRUE			[M+H+H]2+		0	[]	TRUE				0	0	0	0	0	0	0	0	0	0	0	0	0	0	0	0	0	12376	16366	12108	12546	0	0	14010	14154	0	0	0	0	0	0	0
381.183	380.176	4.89					TRUE			[M+H]+		0	[]	TRUE				0	0	0	0	0	0	0	0	0	0	0	0	0	0	0	0	0	0	0	0	0	0	1470	0	0	0	0	0	0	0	0	0
406.244	405.237	4.89					TRUE			[M+H]+		5990	[]	FALSE				0	0	0	0	0	0	0	0	0	0	0	0	0	0	0	6430	5762	5990	7872	6436	6816	6664	6570	6984	5702	0	0	0	0	0	0	0
391.105	780.195	4.89					TRUE			[M+H+H]2+		1568	[]	FALSE				0	0	0	0	0	0	0	0	0	0	0	0	0	0	0	4526	3556	4448	3068	3662	3808	4552	3706	4020	4326	0	1568	0	888	1844	1552	0
528.172	527.165	4.9					TRUE			[M+H]+		2860	[]	FALSE				590	0	0	0	0	0	0	0	0	0	0	0	0	0	0	3266	3686	3342	2854	2860	2730	3304	4560	2920	0	0	0	0	0	0	0	0
276.066	550.117	4.91					TRUE			[M+H+H]2+		7822	[]	FALSE				0	0	0	0	0	0	0	0	0	0	0	0	0	0	0	6650	9440	7406	7012	7326	7822	7566	8024	7770	7464	0	0	0	0	1714	0	0
248.164	247.157	4.92					TRUE			[M+H]+		4798	[]	TRUE				0	0	0	0	0	0	0	0	0	0	0	0	0	0	0	4874	4576	4014	4258	4798	5560	4594	6782	5920	6236	1072	0	802	0	1542	1400	1550
540.191	539.183	4.94					TRUE			[M+H]+		5844	[]	FALSE				0	0	0	0	0	0	0	0	0	0	0	0	0	0	0	11648	12680	13124	9098	12442	11268	13942	12008	12116	13078	0	0	0	0	0	0	0
741.136	740.129	4.99					TRUE			[M+H]+		6062	[]	FALSE				0	0	0	0	0	0	0	0	0	0	0	0	0	0	0	10292	10676	8866	6572	8626	9698	8686	8942	8944	9912	7860	6568	6574	5416	10100	11212	12024
409.177	408.17	5.01					TRUE			[M+H]+		1478	[]	FALSE				0	0	0	0	0	0	0	0	0	0	0	0	0	0	0	0	1494	0	1478	0	0	0	2176	0	1944	0	0	742	0	0	1558	1954
349.155	348.148	5.03					TRUE			[M+H]+		0	[]	FALSE				0	0	0	0	0	0	0	0	0	0	0	0	0	0	0	0	0	0	0	0	1490	0	0	0	0	0	0	0	0	0	1410	0
293.125	292.118	5.04					TRUE			[M+H]+		5148	[]	FALSE				0	0	0	0	0	0	0	0	0	0	0	0	0	0	0	5992	5956	5778	0	6182	5256	5148	2096	5588	5250	2152	1326	0	0	2960	2256	2296
414.099	826.183	5.04					TRUE			[M+H+H]2+		8088	[]	FALSE				0	0	0	0	0	0	0	0	0	0	0	0	0	0	0	9262	9934	8078	6566	8426	8088	10830	9712	9006	10002	3324	2824	3092	1974	3684	2504	2642
782.218	1562.42	5.04					TRUE			[M+H+H]2+		11938	[]	TRUE				0	0	0	0	0	0	0	0	0	0	0	0	0	0	0	16930	15208	13092	6220	16376	13582	13580	11844	12074	12244	0	0	0	0	0	0	0
397.105	792.196	5.04					TRUE			[M+H+H]2+		50222	[]	TRUE				0	0	0	0	0	0	0	0	0	0	0	0	0	0	0	59144	54226	55762	43130	61222	50222	56938	56668	53162	55298	15534	17070	20828	10856	20144	18890	18276
406.11	810.206	5.04					TRUE			[M+H+H]2+		50072	[]	TRUE				0	0	0	0	0	0	0	0	0	0	0	0	0	0	0	51430	53836	52274	42460	54032	50124	58826	51388	49376	50072	14984	15230	16050	11494	19272	18124	15708
649.135	648.128	5.04					TRUE			[M+H]+		7020	[]	FALSE				0	0	0	0	0	0	0	0	0	0	0	0	0	0	0	8926	7712	7408	5358	7808	7086	7580	7454	6530	6948	2024	2492	1686	0	2536	1946	2128
542.15	1082.29	5.05					TRUE			[M+H+H]2+		21864	[]	TRUE				0	0	0	0	0	0	0	0	0	0	0	0	0	0	0	31490	32084	26992	27688	27722	31190	27254	32790	35014	37660	0	2002	0	0	11180	12720	12918
413.08	824.146	5.05					TRUE			[M+H+H]2+		3138	[]	TRUE				0	0	0	0	2140	0	0	0	0	4228	0	0	0	2190	0	3394	3138	2466	7096	3404	3102	3142	2886	2652	3670	0	960	0	1538	1540	1066	0
130.066	129.059	5.05					TRUE			[M+H]+		48160	[]	TRUE				0	0	0	558	0	0	0	0	0	0	0	0	0	0	0	72720	74320	73592	82808	71756	66148	69130	64700	67944	70976	10788	11806	12514	13500	91844	90996	86462
308.124	307.116	5.05					TRUE			[M+H]+		4722	[]	FALSE				0	0	0	0	0	0	0	0	0	0	0	0	0	0	0	0	8050	8414	9078	7342	7846	8646	7780	8018	7498	0	0	0	0	7524	0	9856
302.082	602.149	5.06					TRUE			[M+H+H]2+		8354	[]	TRUE				0	0	0	0	0	0	0	0	0	0	0	0	0	0	0	19784	18756	19344	19504	0	16090	19632	17088	17664	18552	0	0	0	922	27904	31248	28162
186.556	371.097	5.06					TRUE			[M+H+H]2+		7286	[]	FALSE				0	0	0	0	0	0	0	0	0	0	0	0	0	0	0	11466	11014	10404	12602	11602	9388	10008	11132	10768	11456	1792	2256	3282	2582	13022	13490	12992
379.072	378.064	5.06					TRUE			[M+H]+		11040	[]	TRUE				0	0	0	0	0	0	0	0	0	0	0	0	0	0	0	15434	16342	16030	16674	15384	13668	15218	13914	15804	15164	2310	2660	2038	3186	19712	19442	19188
379.166	378.158	5.06					TRUE			[M+H]+		2240	[]	FALSE				0	0	0	0	0	0	0	0	0	0	0	0	0	0	0	1454	1640	1320	1680	2398	1802	3006	2776	2464	2450	1072	0	0	0	0	2240	1750
581.189	580.181	5.07					TRUE			[M+H]+		3944	[]	FALSE				0	0	0	0	0	0	0	0	0	0	0	0	0	0	0	8028	8906	9210	6638	9254	8236	7328	6910	6132	6388	0	0	0	0	10498	11028	10150
429.054	428.047	5.07					TRUE			[M+H]+		3404	[]	FALSE				0	0	0	0	0	0	0	0	0	0	0	0	0	0	0	5562	5054	4410	5580	5910	4854	5454	4998	4622	4932	1494	1934	0	1342	6702	7016	6658
515.122	514.115	5.09					TRUE			[M+H]+		5136	[]	FALSE				0	0	0	0	0	0	0	0	0	0	0	0	0	0	0	6710	5504	5944	5880	5818	5350	5272	5658	6306	6276	5942	4986	4544	5084	7888	8464	7418
161.06	320.105	5.13					TRUE			[M+H+H]2+		3912	[]	TRUE				722	0	0	0	0	0	0	0	0	0	0	0	0	0	0	0	6252	0	0	0	0	0	0	7096	0	6874	5220	0	6702	7264	8846	11168
246.148	245.141	5.14					TRUE			[M+H]+		12620	[]	TRUE				622	0	0	0	0	1146	0	560	690	0	0	0	0	562	0	10402	9670	9690	13544	13438	12620	12054	12476	12114	11812	9386	9966	8674	9082	14656	17614	15462
319.118	318.111	5.15					TRUE			[M+H]+		4928	[]	FALSE				0	0	0	0	0	0	0	0	0	0	0	0	0	0	0	4686	5546	4928	6286	5050	5772	6196	6388	4590	5610	5220	5806	5498	7210	7538	8120	9634
316.118	315.111	5.17					TRUE			[M+H]+		0	[]	TRUE				0	0	0	0	0	0	0	0	0	0	0	0	0	0	0	0	0	0	0	0	0	0	0	0	0	0	0	0	0	896	0	0
404.113	403.106	5.18					TRUE			[M+H]+		0	[]	FALSE				0	0	0	0	0	0	0	0	0	0	0	0	0	0	0	0	0	0	0	0	0	0	0	0	0	0	0	0	0	0	0	0
123.043	122.036	5.22					TRUE			[M+H]+		10758	[]	TRUE				27868	26978	21752	19050	12222	8226	0	0	10164	0	9348	9306	28108	28850	26170	12050	11896	10818	12454	15012	12940	0	13856	11150	11620	18330	18446	16904	0	26702	28478	28178
187.124	186.116	5.23					TRUE			[M+H]+		0	[]	TRUE				0	0	0	0	0	1126	0	0	0	0	0	0	0	0	0	0	0	0	0	0	0	0	5550	5346	4624	5296	6332	4666	2172	4942	5698	4558
289.164	288.157	5.23					TRUE			[M+H]+		5942	[]	FALSE				0	0	584	732	0	0	0	0	0	624	0	0	802	652	0	5136	5136	6014	6100	5652	4948	5530	5286	5298	5346	3776	3516	3144	3018	5996	7382	6112
149.046	148.039	5.24					TRUE			[M+H]+		3302	[]	TRUE				2530	2388	2366	0	6942	5406	6416	8330	8098	5196	0	0	0	0	0	10496	11016	12152	20802	9378	7206	8998	8246	9440	10342	6804	7750	7756	7052	5386	5822	6092
365.15	364.143	5.25					TRUE			[M+H]+		0	[]	TRUE				0	0	0	0	0	0	0	0	0	0	0	0	0	0	0	0	0	1190	0	0	0	0	0	1540	1196	0	0	0	0	0	0	0
344.589	687.164	5.26					TRUE			[M+H+H]2+		3032	[]	FALSE				0	0	0	0	0	0	0	0	0	0	0	0	0	0	0	3032	3126	2578	2852	3436	3388	3674	4464	4948	0	0	0	0	0	0	0	0
406.258	405.251	5.27					TRUE			[M+H]+		2170	[]	FALSE				0	0	0	0	0	0	0	0	0	0	0	0	0	0	0	2096	1804	2302	2148	2326	1934	2584	2170	2678	2876	0	0	0	0	1004	848	958
492.202	491.194	5.27					TRUE			[M+H]+		382	[]	FALSE				0	292	0	0	0	624	0	0	0	382	0	0	0	0	0	0	0	0	0	0	0	0	1618	1722	1744	0	0	0	0	0	0	0
529.214	528.207	5.27					TRUE			[M+H]+		4410	[]	TRUE				0	0	0	0	0	0	0	0	0	0	0	0	0	0	0	4304	4236	4554	3708	4410	4968	4956	5686	4298	5288	0	0	0	0	0	0	0
249.076	248.068	5.31					TRUE			[M+H]+		5634	[]	TRUE				5552	6060	4900	0	552	864	0	0	706	0	0	0	0	0	0	6620	5890	7656	7754	7852	6748	9478	7002	6916	6902	7518	8104	7554	7564	16102	16742	16174
442.223	441.215	5.32					TRUE			[M+H]+		2432	[]	FALSE				0	0	0	0	0	0	0	0	0	0	0	0	0	0	0	2330	2342	2678	2432	2450	2092	2680	3242	3514	3366	0	0	0	0	0	0	0
141.128	140.121	5.34					TRUE			[M+H]+		4388	[]	TRUE				410	0	478	0	0	0	0	0	0	446	0	0	0	0	0	4892	4740	5168	5182	4862	4838	4530	4734	5154	6010	2364	2156	2878	2290	3880	4252	4114
681.26	680.253	5.37					TRUE			[M+H]+		6422	[]	FALSE				0	0	0	0	0	0	0	0	0	0	0	0	0	0	0	8264	8144	8534	6216	8482	7574	6736	7844	8480	6888	6554	5416	0	5236	10774	9760	10376
352.117	702.22	5.37					TRUE			[M+H+H]2+		12032	[]	TRUE				0	0	0	0	0	0	0	0	0	0	0	0	0	0	0	12698	12450	12898	14572	10406	11328	12032	12224	13296	13974	9838	9642	2202	11840	14890	14980	15484
250.144	498.273	5.4					TRUE			[M+H+H]2+		0	[]	TRUE				0	0	0	0	0	0	0	0	0	0	0	0	0	0	0	0	1268	0	1008	1454	1688	1500	1892	1614	1914	0	0	0	0	0	0	0
422.184	421.177	5.42					TRUE			[M+H]+		5712	[]	FALSE				0	0	0	0	0	0	0	0	0	0	0	0	0	0	0	5380	5410	4644	5244	5498	5276	6252	5930	5012	5368	3198	3526	2762	4024	8000	6130	6518
365.253	364.246	5.42					TRUE			[M+H]+		7554	[]	TRUE				0	0	0	0	0	0	0	0	0	0	0	0	0	0	0	8824	7554	8484	8092	7630	7970	7658	8876	8836	7934	5908	5926	626	6208	14936	12288	11854
567.209	566.201	5.47					TRUE			[M+H]+		3268	[]	FALSE				0	0	0	0	0	0	0	0	0	0	0	0	0	0	0	3604	3616	3770	2156	3170	3576	3586	3358	3268	1980	0	0	0	0	0	0	1774
264.087	263.079	5.47					TRUE			[M+H]+		9196	[]	TRUE				0	0	0	0	0	0	0	0	0	0	0	0	0	0	0	10080	10082	9706	10702	10822	9196	9156	9970	10598	11774	0	0	0	0	0	0	0
440.174	439.166	5.47					TRUE			[M+H]+		5036	[]	FALSE				0	0	0	0	0	0	0	0	0	0	0	0	0	0	0	5774	4504	5036	3670	4986	5770	5724	6106	6006	5218	0	0	0	0	0	0	0
227.174	226.167	5.49					TRUE			[M+H]+		7310	[]	TRUE				7310	6422	6364	0	6364	4810	0	0	0	0	5558	9698	0	0	0	8186	6986	0	11004	8868	9604	10322	8166	7942	8458	10194	0	0	12698	16394	0	5408
324.076	646.138	5.52					TRUE			[M+H+H]2+		30844	[]	TRUE				0	0	0	0	0	0	0	0	0	0	0	0	0	0	0	33318	33354	29968	28898	33522	31618	31738	37012	39618	38854	4830	5954	0	3788	0	7268	7556
636.161	1270.31	5.52					TRUE			[M+H+H]2+		5326	[]	TRUE				0	0	0	0	0	0	0	0	0	0	0	0	0	0	0	6568	5294	5214	3770	5448	5326	6242	6670	6968	6678	0	0	0	0	0	0	0
341.07	680.125	5.52					TRUE			[M+H+H]2+		0	[]	FALSE				0	0	0	0	0	0	0	0	0	0	0	0	0	0	0	0	0	4648	4108	5728	4518	4844	5616	5334	6068	0	0	0	0	0	0	0
333.081	664.148	5.52					TRUE			[M+H+H]2+		23636	[]	TRUE				0	0	0	0	0	0	0	0	0	0	0	0	0	0	0	25906	22874	24520	23636	26560	24136	24662	30712	25556	30430	4198	4490	0	2524	4990	4906	5226
340.051	678.087	5.52					TRUE			[M+H+H]2+		1830	[]	TRUE				0	0	0	0	0	0	0	0	0	0	0	0	0	0	0	1948	1932	1800	4422	1882	1830	1816	2354	2052	2230	0	0	0	0	0	330	0
403.165	402.158	5.54					TRUE			[M+H]+		0	[]	FALSE				0	0	0	0	0	0	0	0	0	0	0	0	0	0	0	0	0	0	0	0	0	0	0	0	0	0	0	0	0	0	0	0
482.311	481.304	5.55					TRUE			[M+H]+		14936	[]	TRUE				0	0	0	0	0	0	0	0	0	0	0	0	0	0	0	14044	14996	14936	14840	15912	16890	14764	16620	16258	17860	5136	4598	1704	2412	7792	7288	8940
436.143	435.135	5.56					TRUE			[M+H]+		14884	[]	TRUE				0	0	0	0	0	0	0	0	0	0	0	0	0	0	0	15026	14396	15732	14884	14686	14888	14486	15020	15986	16860	6860	6272	0	5626	11622	12138	12506
250.18	249.173	5.57					TRUE			[M+H]+		8924	[]	TRUE				0	0	0	0	0	0	0	0	0	0	0	0	0	0	0	8378	8716	8636	8924	13032	12894	13678	14200	16668	15606	0	1168	0	0	3448	3324	3638
489.204	488.197	5.59					TRUE			[M+H]+		2854	[]	TRUE				0	0	0	0	0	0	0	0	0	0	0	0	0	0	0	2680	2780	2392	3566	2854	2982	3284	3842	3506	4056	892	0	0	0	1960	0	0
499.127	498.12	5.59					TRUE			[M+H]+		5274	[]	FALSE				0	0	0	0	0	0	0	0	0	0	0	0	0	0	0	6972	5492	5288	5350	5910	5530	4892	4610	6882	5590	3642	4108	0	4040	6390	5750	6952
345.064	344.056	5.59					TRUE			[M+H]+		8600	[]	FALSE				0	0	0	0	0	0	0	0	0	0	0	0	0	0	0	10376	10214	9080	9460	8262	9894	9296	9686	9760	9182	8040	7580	0	6446	10324	11222	10396
317.194	316.186	5.65					TRUE			[M+H]+		4652	[]	FALSE				3868	4296	4654	0	2594	0	3702	3208	3494	4062	0	0	4310	5236	0	4864	5148	5442	5074	5630	5026	4820	4616	5298	5042	5028	4518	4270	4676	5924	5260	5558
434.127	433.12	5.66					TRUE			[M+H]+		2916	[]	FALSE				0	0	0	0	0	0	0	0	0	0	0	0	0	0	0	2142	1840	1990	2576	0	2172	2614	2574	2510	2816	1364	1878	0	0	2974	3182	3392
370.201	369.194	5.68					TRUE			[M+H]+		0	[]	FALSE				0	0	0	0	0	0	0	0	0	0	0	0	0	0	0	0	0	0	0	0	0	0	0	0	830	0	0	0	0	0	0	0
399.135	398.128	5.69					TRUE			[M+H]+		0	[]	TRUE				0	0	0	0	0	0	0	0	0	0	0	0	0	0	0	0	0	0	0	1876	2116	1990	0	0	2744	0	0	0	0	0	0	0
408.12	407.112	5.7					TRUE			[M+H]+		8334	[]	TRUE				0	0	0	0	0	0	0	0	0	0	0	0	0	0	0	8954	8834	8816	8612	9682	8218	7372	7726	9508	8558	3750	4300	0	3272	7058	8458	8634
191.07	380.125	5.72					TRUE			[M+H+H]2+		2862	[]	TRUE				1092	0	988	768	0	0	0	0	0	0	0	724	0	840	0	2130	2332	2862	2210	2460	2386	2398	2806	3136	2946	1624	2466	1352	1790	2456	3140	3220
480.296	479.288	5.72					TRUE			[M+H]+		6466	[]	TRUE				0	0	0	0	0	0	0	0	0	0	0	0	0	0	0	6402	6466	6378	6856	7020	7420	6774	7002	7848	6342	3060	2756	0	2134	4608	5624	5354
327.069	326.062	5.77					TRUE			[M+H]+		5140	[]	FALSE				0	0	0	0	480	1076	526	0	674	0	0	0	0	626	0	4996	5140	4894	6256	5794	5236	5026	5204	6208	5882	6018	5292	0	6916	7702	8546	6774
125.097	124.089	5.77					TRUE			[M+H]+		22844	[]	TRUE				1906	1950	1782	1506	1958	1768	2040	0	0	2116	968	950	0	0	0	26184	26732	26286	25908	26466	24844	25038	24112	24682	22844	19594	21964	0	22540	42870	41660	43930
97.1028	96.0956	5.78					TRUE			[M+H]+		8854	[]	TRUE				3184	2220	2346	4742	4704	2576	0	0	0	2534	0	2926	0	0	0	9958	10402	9484	9784	9506	10398	8410	10086	8928	9028	7740	8854	0	9596	15822	16238	14870
289.164	288.157	5.78					TRUE			[M+H]+		3882	[]	FALSE				0	0	0	0	0	0	412	0	0	508	606	0	502	0	0	3356	3124	3942	4136	4208	3948	4292	3564	3570	3256	4704	4992	0	5288	7860	7334	6832
429.18	428.173	5.78					TRUE			[M+H]+		0	[]	FALSE				0	0	0	0	0	0	0	0	0	0	0	0	0	0	0	0	0	0	0	0	0	0	0	0	0	0	0	0	0	0	0	0
429.152	428.145	5.81					TRUE			[M+H]+		5698	[]	TRUE				0	0	0	0	0	0	0	0	0	0	0	0	0	0	0	7032	8046	6710	9692	7816	7820	7050	6806	7722	6930	9490	8642	0	8074	21192	21724	20464
446.311	445.304	5.84					TRUE			[M+H]+		4054	[]	FALSE				0	0	0	0	0	0	0	0	0	0	0	0	0	0	0	5610	5780	5618	4942	5190	5912	5510	5484	6642	6194	0	0	0	0	0	0	0
423.131	422.124	5.85					TRUE			[M+H]+		6122	[]	FALSE				0	0	0	0	0	0	0	0	0	0	0	0	0	0	0	4996	5112	5920	6432	5454	5542	5552	5812	5144	6002	4922	4620	0	5266	8706	7798	6698
336.217	335.21	5.85					TRUE			[M+H]+		35218	[]	TRUE				0	0	0	0	0	0	0	0	0	0	0	0	0	0	0	33674	33780	36938	35730	36144	37340	33424	35218	38102	38004	10642	11338	0	7358	14506	16234	15344
388.248	387.241	5.85					TRUE			[M+H]+		2702	[]	TRUE				0	0	0	0	0	0	0	0	0	0	0	0	0	0	0	1896	2112	1934	1724	2796	3576	3736	2702	3400	3036	0	0	0	0	0	0	0
302.196	301.189	5.86					TRUE			[M+H]+		4218	[]	TRUE				0	0	0	0	0	0	0	0	0	0	0	0	0	0	0	3944	4818	5038	4924	5424	4540	4874	3844	4564	4592	2358	2358	788	2402	2706	4930	4618
693.277	692.27	5.87					TRUE			[M+H]+		4056	[]	TRUE				0	0	0	0	0	0	0	0	0	0	0	0	0	0	0	5226	4656	4302	4056	3606	5164	4056	4288	4070	4598	2176	2094	0	1742	4464	3722	3432
304.19	303.183	5.9					TRUE			[M+H]+		3174	[]	TRUE				0	0	0	0	0	0	0	0	0	0	0	0	0	0	0	3174	2674	2724	2552	4600	4008	4230	4706	5784	4618	0	0	0	0	0	1302	0
372.132	371.125	5.93					TRUE			[M+H]+		4684	[]	FALSE				0	0	0	0	0	0	0	0	0	0	0	0	0	0	0	5120	5034	4776	3814	6514	6310	5914	4326	4860	5720	3574	3648	0	3582	5946	6440	6164
330.134	329.126	5.93					TRUE			[M+H]+		0	[]	TRUE				0	0	0	0	0	0	0	0	0	0	0	0	0	0	0	0	0	0	1156	0	1150	1356	1758	0	1548	0	0	0	0	0	0	840
325.109	324.101	5.94					TRUE			[M+H]+		5416	[]	TRUE				0	0	0	0	0	0	0	0	0	0	0	0	0	0	0	6820	5524	6754	5666	5404	5814	5880	6136	5416	5908	1654	1970	0	0	4688	4452	3918
471.211	940.408	5.96					TRUE			[M+H+H]2+		1624	[]	TRUE				0	0	0	0	0	0	0	0	0	0	0	0	0	0	0	0	0	0	0	1724	2158	1830	2356	2524	2118	0	0	0	0	0	0	0
339.108	338.1	5.96					TRUE			[M+H]+		2360	[]	FALSE				0	0	0	0	0	0	0	0	0	0	0	0	0	0	0	2040	2360	2180	0	2378	2858	2732	0	2810	2772	0	0	0	0	0	0	0
367.102	366.095	5.99					TRUE			[M+H]+		0	[]	FALSE				0	0	0	0	0	0	0	0	0	0	0	0	0	0	0	0	2152	0	0	0	2416	0	2448	0	2352	0	0	0	0	0	0	0
171.15	170.142	6.01					TRUE			[M+H]+		75852	[]	TRUE				96070	96394	93838	0	90680	89632	78052	78708	90966	101590	4930	4964	0	0	0	75972	79514	80694	90096	79386	77090	73230	76730	78362	74186	90558	88080	0	95554	73552	80410	74870
213.076	212.068	6.02					TRUE			[M+H]+		4542	[]	FALSE				11302	13022	13724	42078	0	692	0	0	0	2486	664	0	2174	28702	28050	0	4934	4194	4402	3714	5472	3740	3808	3544	3650	4294	4542	1412	4126	6082	0	6046
452.301	451.293	6.07					TRUE			[M+H]+		3416	[]	TRUE				0	0	0	0	0	0	0	0	0	0	0	0	0	0	0	2972	3214	0	3416	3902	3964	4362	4914	4374	4428	0	0	0	0	1822	1804	2246
334.238	333.23	6.09					TRUE			[M+H]+		1014	[]	TRUE				0	0	0	0	0	0	0	0	0	0	0	0	0	0	0	770	1014	0	0	5882	5924	5384	7590	7524	7824	0	0	0	0	0	0	0
363.264	362.256	6.19					TRUE			[M+H]+		0	[]	TRUE				0	0	0	0	0	0	0	0	0	0	0	0	0	0	0	0	0	0	0	0	0	0	0	0	0	0	0	0	0	0	0	0
158.191	157.184	6.22					TRUE			[M+H]+		6718	[]	TRUE				8402	9010	9030	354	7284	6904	6174	6360	5950	0	308	378	8296	9074	0	6540	6828	7258	7376	6922	6958	7360	6808	7904	6540	7080	7240	0	7422	7388	6492	7100
644.27	643.263	6.23					TRUE			[M+H]+		0	[]	TRUE				0	0	0	0	0	0	0	0	0	0	0	0	0	0	0	0	0	0	0	0	3600	2980	3974	3702	4178	0	0	0	0	0	0	0
424.142	423.135	6.25					TRUE			[M+H]+		7386	[]	TRUE				0	0	0	0	0	0	0	0	0	0	0	0	0	0	0	7380	7494	7946	7772	8638	7688	7834	8316	8274	7386	3782	3306	0	2040	5792	4618	6054
368.205	734.395	6.26					TRUE			[M+H+H]2+		4334	[]	FALSE				0	0	0	0	0	0	0	0	0	0	0	0	0	0	0	0	0	5248	4460	5684	4904	6100	0	4228	4370	0	0	0	0	0	0	0
614.26	613.253	6.27					TRUE			[M+H]+		0	[]	FALSE				0	0	0	0	0	0	0	0	0	0	0	0	0	0	0	0	0	0	0	0	0	1290	0	1980	2088	0	0	0	0	0	0	0
458.124	457.117	6.28					TRUE			[M+H]+		0	[]	TRUE				0	0	0	0	0	0	0	0	0	0	0	0	0	0	0	0	0	0	0	0	0	0	0	0	0	0	0	0	0	0	0	0
595.21	594.202	6.28					TRUE			[M+H]+		0	[]	FALSE				0	0	0	0	0	0	0	0	0	0	0	0	0	0	0	0	0	0	0	0	0	0	0	0	0	0	0	0	0	0	0	0
260.092	259.084	6.28					TRUE			[M+H]+		2424	[]	FALSE				0	0	0	0	0	0	0	0	0	0	0	0	0	0	0	2118	2424	3388	2496	1926	2358	2670	2448	2576	2724	0	0	672	0	0	0	0
748.264	747.256	6.29					TRUE			[M+H]+		4302	[]	TRUE				0	0	0	0	0	0	0	0	0	0	0	0	0	0	0	8286	7896	8848	6060	10208	10104	8408	8462	9384	8664	0	0	0	0	0	0	0
597.226	596.218	6.33					TRUE			[M+H]+		0	[]	TRUE				0	0	0	0	0	0	0	0	0	0	0	0	0	0	0	0	0	0	0	0	0	0	5170	0	0	0	0	0	0	0	0	0
415.14	828.265	6.33					TRUE			[M+H+H]2+		7930	[]	TRUE				1690	1442	2658	420	2908	3964	0	0	0	2320	752	0	398	0	322	8408	9606	9536	8866	9154	9262	9004	8878	9056	7930	766	0	2272	848	6774	5878	6262
367.209	366.202	6.33					TRUE			[M+H]+		5570	[]	TRUE				0	0	0	0	0	0	0	0	0	0	0	0	0	0	0	5708	5828	6370	6000	5784	5740	5894	5606	5806	5760	4204	4024	3598	3876	7656	7240	8210
718.253	717.246	6.33					TRUE			[M+H]+		3000	[]	TRUE				0	0	0	0	0	0	0	0	0	0	0	0	0	0	0	5436	5596	5686	4402	6188	5732	6202	5728	5702	6232	0	0	0	0	0	0	0
443.196	442.189	6.4					TRUE			[M+H]+		0	[]	TRUE				0	0	0	0	0	0	0	0	0	0	0	0	0	0	0	0	0	0	0	0	0	0	0	0	0	0	0	0	0	0	0	0
264.196	263.188	6.42					TRUE			[M+H]+		812	[]	TRUE				0	0	0	0	0	0	0	182	0	0	0	0	0	0	0	630	760	812	0	2846	3330	2506	2936	3912	3358	0	0	0	0	0	0	0
241.203	480.392	6.49					TRUE			[M+H+H]2+		2934	[]	TRUE				3536	4452	3854	0	3074	2522	2640	2308	2282	3094	0	0	2648	3080	3208	1852	2470	2308	4198	0	2098	2044	0	2230	2262	2412	2500	0	4566	2384	0	2754
500.277	499.269	6.5					TRUE			[M+H]+		2654	[]	TRUE				0	0	0	0	0	0	0	0	0	0	0	0	0	0	0	2866	2238	2654	2638	3094	3374	3436	0	3806	3882	0	0	0	0	0	0	0
198.076	394.138	6.51					TRUE			[M+H+H]2+		0	[]	FALSE				0	0	0	0	0	0	0	0	0	0	0	0	0	0	0	0	0	0	1464	1944	1608	0	0	0	1148	0	0	0	0	0	0	0
510.212	509.205	6.51					TRUE			[M+H]+		1528	[]	FALSE				0	0	0	0	0	0	0	0	0	0	0	0	0	0	0	1322	1528	1014	1090	0	1660	1860	1662	1422	1730	0	0	0	0	1572	1550	1470
418.295	417.287	6.6					TRUE			[M+H]+		0	[]	TRUE				0	0	0	0	0	0	0	0	0	0	0	0	0	0	0	0	0	0	0	0	0	0	1060	0	0	0	0	0	0	0	0	0
195.122	388.23	6.6					TRUE			[M+H+H]2+		8638	[]	TRUE				0	1800	1686	3528	2374	1680	1844	1638	0	1800	1744	1846	1764	1938	1660	12510	12612	11226	9888	11596	12544	11782	11064	11120	11508	5270	4620	1872	5474	0	9490	9746
232.097	231.089	6.6					TRUE			[M+H]+		3568	[]	TRUE				0	0	0	0	0	0	0	0	0	0	0	0	0	0	0	3590	3842	3568	3104	3038	3612	3552	4030	3988	3826	0	0	0	0	0	0	0
373.217	372.21	6.6					TRUE			[M+H]+		4832	[]	TRUE				410	0	0	0	0	0	0	0	0	0	0	0	0	0	0	6202	6750	6886	7342	7068	4906	6986	6632	6324	6118	2356	2540	1502	2876	4668	5648	5060
249.155	248.148	6.64					TRUE			[M+H]+		0	[]	TRUE				2134	2076	2268	1530	0	1576	2132	0	0	0	1958	1886	0	0	0	0	0	11072	10796	0	10274	0	10814	10962	0	0	0	3024	0	0	0	0
333.204	332.196	6.64					TRUE			[M+H]+		9460	[]	TRUE				0	0	0	0	0	0	0	0	0	0	0	0	0	0	0	8684	8230	9762	10780	8570	10346	9460	9350	10042	8986	3936	3202	0	3626	13038	9986	12840
346.259	345.251	6.72					TRUE			[M+H]+		3882	[]	FALSE				0	0	0	314	634	0	0	0	0	0	0	286	0	0	0	5544	6154	7642	6418	6198	5440	6096	5126	5268	6266	2190	2238	1378	2332	3820	3882	3772
310.144	309.136	6.75					TRUE			[M+H]+		0	[]	TRUE				0	0	0	0	0	0	0	0	0	0	0	0	0	0	0	0	0	1140	0	0	0	1698	0	0	0	0	0	0	0	0	0	0
371.202	370.195	6.78					TRUE			[M+H]+		6430	[]	FALSE				0	0	0	0	0	0	0	0	0	0	0	0	0	0	0	8866	8786	9326	10786	8956	8164	8484	8586	8362	8242	6276	6940	0	5652	11344	10716	10094
549.212	548.205	6.8					TRUE			[M+H]+		4184	[]	FALSE				0	0	0	0	0	0	0	0	0	0	0	0	0	0	0	3876	4204	4192	3130	4126	3546	3614	4176	4204	4312	0	1414	0	0	4528	3784	3632
360.217	359.21	6.81					TRUE			[M+H]+		5876	[]	FALSE				0	0	0	0	0	0	0	0	0	0	0	0	0	0	0	6326	5560	5566	8592	7200	6326	5686	5978	5556	5972	5874	5894	0	6514	11616	11480	11846
355.127	354.12	6.87					TRUE			[M+H]+		0	[]	TRUE				0	0	0	0	0	0	0	0	0	0	0	0	0	0	0	1446	0	0	0	0	1800	0	1880	2210	1740	0	0	0	0	0	0	0
695.255	694.248	6.88					TRUE			[M+H]+		3766	[]	FALSE				0	0	0	0	0	0	0	0	0	0	0	0	0	0	0	4208	3794	4384	2322	4196	3756	3730	4022	4216	3766	0	0	0	0	0	1212	1700
418.259	417.252	6.88					TRUE			[M+H]+		5032	[]	TRUE				0	0	0	0	0	0	0	504	0	0	0	0	502	0	0	0	1582	1664	1424	1814	1900	1874	1896	2302	1828	1434	2140	2626	1930	5500	5604	5508
346.089	690.164	6.88					TRUE			[M+H+H]2+		0	[]	TRUE				0	0	0	0	0	0	0	0	0	0	0	0	0	0	0	0	0	0	0	0	0	0	0	0	0	0	0	0	0	0	0	0
651.193	650.185	6.88					TRUE			[M+H]+		0	[]	TRUE				0	0	0	0	0	0	0	0	0	0	0	0	0	0	0	0	0	0	0	0	0	0	0	0	0	0	0	0	0	0	0	0
325.113	324.106	6.89					TRUE			[M+H]+		1452	[]	FALSE				0	0	0	0	0	0	0	0	0	0	0	0	0	0	0	1470	1148	1866	1694	0	0	1452	1530	1586	0	0	0	5854	0	1940	1622	1264
259.597	517.179	6.92					TRUE			[M+H+H]2+		4398	[]	FALSE				0	0	0	0	0	0	0	0	0	0	0	0	0	0	0	5024	4398	4290	0	4688	4356	5262	4048	5162	5604	3862	4790	4448	4152	9748	9038	8242
315.178	314.171	6.92					TRUE			[M+H]+		5754	[]	TRUE				6962	7756	7856	0	5920	6388	5540	5908	6366	6826	0	0	6368	6790	6214	6714	6090	6376	6176	6040	5548	5378	5150	5594	5532	5286	5706	0	5072	6116	5754	4730
250.592	499.169	6.93					TRUE			[M+H+H]2+		6218	[]	FALSE				0	0	0	0	0	0	0	0	0	0	0	0	0	0	0	6136	5412	5874	7550	7188	6190	6146	6750	6464	6794	5814	6776	0	6218	11190	10886	10734
638.209	637.201	6.96					TRUE			[M+H]+		0	[]	TRUE				0	0	0	0	0	0	0	0	0	0	0	0	0	0	0	0	0	0	0	0	0	0	0	0	0	0	0	0	0	0	0	0
427.124	426.117	6.96					TRUE			[M+H]+		0	[]	FALSE				0	0	0	0	0	0	0	0	0	0	0	0	0	0	0	0	0	0	0	0	0	0	0	0	0	0	0	0	0	0	0	0
331.084	660.153	6.96					TRUE			[M+H+H]2+		0	[]	TRUE				0	0	0	0	0	0	0	0	0	0	0	0	0	0	0	1014	0	0	0	0	0	940	0	0	0	0	522	0	0	0	0	0
428.301	427.293	6.99					TRUE			[M+H]+		1898	[]	FALSE				0	0	0	0	0	0	0	0	0	0	0	0	0	0	0	6968	6480	6804	4020	7780	8074	8726	10290	10666	10518	0	0	0	0	0	0	0
448.306	447.298	7.13					TRUE			[M+H]+		1964	[]	TRUE				0	0	0	0	0	0	0	0	0	0	0	0	0	0	0	1926	1840	800	1964	9490	8428	8710	6416	7392	7286	0	0	0	0	0	0	0
389.251	388.244	7.14					TRUE			[M+H]+		5482	[]	TRUE				3720	3626	3582	0	2668	3590	3108	3212	2918	3218	0	0	3328	3710	4174	6282	6556	6656	6112	5800	5894	5652	5068	5890	5284	3896	4366	0	4482	6292	5670	7056
372.253	371.246	7.17					TRUE			[M+H]+		0	[]	TRUE				0	0	0	0	0	0	0	0	0	0	0	0	0	0	0	0	0	0	0	0	0	2124	3524	4364	4888	0	0	0	0	0	0	0
406.19	405.182	7.17					TRUE			[M+H]+		7098	[]	TRUE				0	0	0	0	0	0	0	0	0	0	0	0	0	0	0	6888	7390	7098	6020	6532	6366	7694	6476	6964	6614	4080	5340	4256	4126	8346	8360	10250
236.201	235.194	7.26					TRUE			[M+H]+		0	[]	TRUE				0	0	0	0	0	0	0	0	0	0	0	0	0	0	0	0	0	0	0	0	0	0	0	0	0	0	0	0	0	0	0	0
997.458	996.451	7.27					TRUE			[M+H]+		4470	[]	FALSE				0	0	0	0	0	0	0	0	0	0	0	0	0	0	0	8238	7036	7848	4790	6964	6560	7650	7084	6984	6134	0	0	0	0	0	0	0
490.223	978.43	7.27					TRUE			[M+H+H]2+		27278	[]	TRUE				0	0	0	0	0	0	0	0	0	0	0	0	0	0	0	34994	34470	32686	32662	32792	32994	38556	32288	31200	35272	0	0	0	0	0	0	0
992.505	991.498	7.27					TRUE			[M+H]+		5858	[]	FALSE				0	0	0	0	0	0	0	0	0	0	0	0	0	0	0	7962	9426	7832	5606	7836	7816	6730	6844	7356	7738	0	0	0	0	0	0	0
339.056	338.048	7.27					TRUE			[M+H]+		4548	[]	FALSE				0	0	0	0	0	0	0	0	0	0	0	0	0	0	0	6126	6060	6490	4548	5700	6126	6046	6366	5366	5814	0	0	0	0	0	0	0
406.725	811.435	7.27					TRUE			[M+H+H]2+		12926	[]	TRUE				0	0	0	0	0	0	0	0	0	0	0	0	0	0	0	12926	16578	14594	14604	12928	14060	13932	14714	14932	16104	0	0	0	0	0	0	0
633.364	632.357	7.3					TRUE			[M+H]+		7094	[]	TRUE				0	0	0	0	0	0	0	0	0	0	0	0	0	0	0	9258	7716	7962	6500	7366	8602	8172	8654	7358	8378	0	0	0	0	0	0	0
276.199	275.191	7.36					TRUE			[M+H]+		0	[]	TRUE				0	0	0	0	0	0	0	0	0	0	0	0	0	0	0	0	0	0	0	0	0	0	0	0	0	0	0	0	0	0	0	0
974.459	973.452	7.36					TRUE			[M+H]+		8658	[]	TRUE				0	0	0	0	0	0	0	0	0	0	0	0	0	0	0	12082	14214	11626	9052	11398	10228	10468	9864	11996	11990	0	0	0	0	0	0	0
795.38	794.373	7.36					TRUE			[M+H]+		5998	[]	FALSE				0	0	0	0	0	0	0	0	0	0	0	0	0	0	0	9316	9384	9212	5682	8120	8410	7230	8018	9130	8300	0	0	0	0	0	0	0
881.416	880.409	7.36					TRUE			[M+H]+		30624	[]	TRUE				0	0	0	0	0	0	0	0	0	0	0	0	0	0	0	50456	50308	46290	31800	43090	42640	42014	43310	42998	39680	0	0	0	0	0	0	0
498.194	994.373	7.37					TRUE			[M+H+H]2+		4694	[]	FALSE				0	0	0	0	0	0	0	0	0	0	0	0	0	0	0	6100	6842	6820	6554	5904	5186	5302	6742	6206	5912	0	0	0	0	0	0	0
490.205	978.396	7.37					TRUE			[M+H+H]2+		14830	[]	TRUE				0	0	0	0	0	0	0	0	0	0	0	0	0	0	0	20292	19464	19406	16784	16460	17248	18636	18298	20730	15754	0	0	0	0	0	0	0
406.707	811.399	7.37					TRUE			[M+H+H]2+		5616	[]	TRUE				0	0	0	0	0	0	0	0	0	0	0	0	0	0	0	7210	7232	6406	6642	6516	6304	5616	7306	6634	7190	0	0	0	0	0	0	0
351.18	700.345	7.37					TRUE			[M+H+H]2+		4518	[]	TRUE				0	0	0	0	0	0	0	0	0	0	0	0	0	0	0	5756	5906	6132	6088	4910	5590	5794	5378	5922	6888	0	958	818	0	0	1354	0
299.11	298.103	7.41					TRUE			[M+H]+		5800	[]	TRUE				10420	11420	10248	0	8192	0	6090	6212	6270	11066	0	0	6966	5798	6374	7110	6394	0	8340	6402	7380	6220	5588	7072	5630	7146	0	0	6966	7364	5800	6912
482.267	481.26	7.42					TRUE			[M+H]+		0	[]	TRUE				0	0	0	0	0	0	0	0	0	0	0	0	0	0	0	0	774	0	0	4070	4798	4540	4910	4108	5052	0	0	0	0	0	0	0
365.194	364.186	7.43					TRUE			[M+H]+		4512	[]	TRUE				0	0	0	0	0	0	0	0	0	0	0	0	0	0	0	4668	3946	5076	4522	3976	5230	4348	3826	4632	4720	3068	2776	3606	2700	9192	8062	9224
607.216	606.209	7.48					TRUE			[M+H]+		5588	[]	TRUE				0	0	0	0	0	0	0	0	0	0	0	0	0	0	0	7100	6660	7140	7142	7202	6370	6782	7160	6692	6982	11562	12386	12386	12070	25014	25492	27036
458.124	457.116	7.54					TRUE			[M+H]+		0	[]	FALSE				0	0	0	0	0	0	0	0	0	0	0	0	0	0	0	0	0	0	0	0	0	0	0	0	0	0	0	0	0	0	0	0
369.186	368.179	7.55					TRUE			[M+H]+		1602	[]	TRUE				0	0	0	0	0	0	0	0	0	0	0	0	0	0	0	1760	0	1622	836	0	1438	0	1896	0	1880	21366	24710	22026	25762	31302	35252	31534
193.106	384.198	7.55					TRUE			[M+H+H]2+		2396	[]	TRUE				0	0	0	0	0	0	0	0	0	0	0	0	0	0	0	2726	2294	2722	3386	2790	2530	2238	1950	2632	2344	31416	31586	30440	36308	41490	44142	42156
171.15	170.143	7.61					TRUE			[M+H]+		14170	[]	FALSE				22962	22978	23068	0	26348	16438	23880	23018	22602	23714	0	0	25314	24206	23670	19196	20050	19134	14920	18092	18018	16610	17392	18848	0	20596	20116	20606	16264	17108	15054	15578
264.232	263.225	7.64					TRUE			[M+H]+		37510	[]	TRUE				37636	42936	39818	0	32482	598	33246	38870	38536	42886	0	304	40960	37984	40778	41406	37444	39980	46210	34272	32890	33066	35744	35538	30316	38190	37304	41528	46444	37686	37510	36098
400.284	399.277	7.65					TRUE			[M+H]+		0	[]	TRUE				0	0	0	0	0	0	0	0	0	0	0	0	0	0	0	0	0	0	0	0	0	0	0	0	0	0	0	0	0	0	0	0
186.117	370.22	7.67					TRUE			[M+H+H]2+		31984	[]	TRUE				956	962	832	542	0	520	0	0	0	836	928	670	0	0	0	54426	50440	43928	64034	48998	50508	48446	47706	52682	51146	7502	6930	7058	7384	18798	17460	17568
451.194	450.186	7.67					TRUE			[M+H]+		6044	[]	FALSE				0	0	0	0	0	0	0	0	0	0	0	0	0	0	0	10928	11174	9256	11570	10934	9434	10102	10578	9516	9164	0	0	0	0	3964	3996	4436
355.207	354.2	7.67					TRUE			[M+H]+		11076	[]	FALSE				0	0	0	0	0	0	0	0	0	0	0	0	0	0	0	19710	17532	14940	21070	19124	19026	17534	18516	18320	18296	1842	1814	2134	1850	6370	5210	6354
177.112	352.209	7.67					TRUE			[M+H+H]2+		4706	[]	FALSE				0	0	0	0	0	0	0	0	0	0	0	0	0	0	0	0	8656	6956	9416	7232	8294	6764	8856	7456	9552	0	0	0	0	4410	3936	3150
489.197	976.379	7.7					TRUE			[M+H+H]2+		21296	[]	TRUE				0	0	0	0	0	0	0	0	0	0	0	0	0	0	0	26146	25608	30496	26964	27024	23340	25262	24464	25326	27900	0	0	0	0	0	0	0
793.364	792.357	7.7					TRUE			[M+H]+		5256	[]	FALSE				0	0	0	0	0	0	0	0	0	0	0	0	0	0	0	9682	8066	8412	5866	7856	8318	7822	7940	7428	7584	0	0	0	0	0	0	0
972.444	971.436	7.7					TRUE			[M+H]+		8064	[]	TRUE				0	0	0	0	0	0	0	0	0	0	0	0	0	0	0	11744	13830	11962	9530	12488	10840	11276	11112	11212	12378	0	0	0	0	0	0	0
879.401	878.394	7.7					TRUE			[M+H]+		6804	[]	FALSE				0	0	0	0	0	0	0	0	0	0	0	0	0	0	0	10562	10084	11244	8154	9944	8226	9244	9902	9406	9056	0	0	0	0	0	0	0
405.699	809.383	7.71					TRUE			[M+H+H]2+		4262	[]	FALSE				0	0	0	0	0	0	0	0	0	0	0	0	0	0	0	6588	7760	5574	6636	4870	5600	5598	5442	5792	6322	0	0	0	0	0	0	0
484.283	483.275	7.73					TRUE			[M+H]+		0	[]	TRUE				0	0	0	0	0	0	0	0	0	0	0	0	0	0	0	0	0	0	0	2338	1962	2468	2924	3616	3772	0	0	0	0	0	0	0
176.105	350.195	7.73					TRUE			[M+H+H]2+		5002	[]	TRUE				0	0	0	678	0	664	0	0	0	314	384	406	0	0	0	5530	5268	7100	7954	5794	5496	5716	5762	6412	5002	6104	0	0	6518	6560	7250	6848
196.618	195.61	7.74					TRUE			[M+H]+		11898	[]	TRUE				0	0	0	0	0	0	0	0	0	0	0	0	0	0	0	13556	14532	0	16922	14820	13778	13520	12724	14092	12338	11110	11356	11666	15400	15118	13816	13882
173.165	172.158	7.74					TRUE			[M+H]+		5406	[]	FALSE				14448	11082	11652	0	10918	0	5010	5212	4320	11614	0	0	8480	7666	8794	6774	5686	6734	7886	6426	5904	5834	5546	6434	5608	6434	5782	7042	6944	5460	6314	6136
346.259	345.251	7.74					TRUE			[M+H]+		13238	[]	TRUE				0	0	0	0	0	0	0	0	0	0	0	0	0	0	0	12286	11316	13746	14054	13880	13930	13994	12800	13690	13226	8664	7454	7646	8836	13238	12458	10516
399.196	398.189	7.75					TRUE			[M+H]+		4672	[]	FALSE				0	0	0	0	0	0	0	0	0	0	0	0	0	0	0	4860	5056	6766	6320	5070	6444	5828	5196	5622	4640	3970	4508	3400	4028	4706	5038	4672
289.141	288.134	7.76					TRUE			[M+H]+		2996	[]	FALSE				0	0	0	0	0	0	0	0	0	0	0	0	0	0	0	2696	3306	3330	3940	3268	2960	2996	2338	3460	3422	2150	1830	2352	2148	5192	4768	5604
218.117	217.11	7.76					TRUE			[M+H]+		4378	[]	TRUE				0	0	0	0	0	0	0	0	0	0	0	0	0	0	0	4260	4214	4740	4378	4050	3398	4796	3858	4324	3954	0	0	0	0	0	0	1264
246.112	245.105	7.76					TRUE			[M+H]+		4636	[]	TRUE				0	0	0	0	0	0	0	0	0	0	0	0	0	0	0	4482	4446	3966	4038	4590	4982	4042	5050	4370	4568	0	0	0	0	0	1634	1682
643.238	642.231	7.81					TRUE			[M+H]+		4040	[]	FALSE				0	0	0	0	0	0	0	0	0	0	0	0	0	0	0	2228	2120	700	1896	3966	3342	3672	3594	3470	4040	0	0	652	0	5702	6724	5242
597.227	596.219	7.84					TRUE			[M+H]+		0	[]	FALSE				0	0	0	0	0	0	0	0	0	0	0	0	0	0	0	0	0	0	0	0	0	0	0	0	0	0	0	0	0	0	0	0
396.144	395.137	7.87					TRUE			[M+H]+		0	[]	FALSE				0	0	0	0	0	0	0	0	0	0	0	0	0	0	0	0	0	0	0	0	0	0	0	0	0	0	0	0	0	0	0	0
371.202	370.195	7.89					TRUE			[M+H]+		6262	[]	TRUE				0	0	0	0	0	0	0	0	0	0	0	0	0	0	0	6598	6766	6586	7292	6462	6630	6200	6262	5848	6664	61970	61778	60470	70656	77332	81414	84246
423.176	844.338	7.9					TRUE			[M+H+H]2+		14586	[]	TRUE				0	0	0	0	0	0	0	0	0	0	0	0	0	0	0	18878	19610	16696	19916	16458	18240	17026	19848	19478	18754	0	0	0	0	0	0	0
504.202	1006.39	7.9					TRUE			[M+H+H]2+		6674	[]	FALSE				0	0	0	0	0	0	0	0	0	0	0	0	0	0	0	8678	8172	8504	8676	9008	8078	7408	7812	7806	8002	0	0	0	0	0	0	0
909.411	908.403	7.91					TRUE			[M+H]+		3334	[]	FALSE				0	0	0	0	0	0	0	0	0	0	0	0	0	0	0	5534	5522	5446	3718	4982	4882	4668	5160	5104	4984	0	0	0	0	0	0	0
367.224	366.217	7.93					TRUE			[M+H]+		9226	[]	TRUE				0	0	0	0	0	0	0	0	0	0	0	0	0	0	0	18040	19750	18670	20542	20656	18700	18298	18204	18802	19108	0	0	0	0	0	0	0
417.194	832.374	7.93					TRUE			[M+H+H]2+		12200	[]	TRUE				0	0	0	0	0	0	0	0	0	0	0	0	0	0	0	14440	12872	13040	13420	13834	12282	13408	12300	12148	11076	10052	11394	9708	10110	15296	16174	14106
242.284	241.277	7.94					TRUE			[M+H]+		45508	[]	TRUE				47406	50162	48916	0	40342	0	34016	41482	38702	40210	236	0	43180	43742	45506	43848	43768	47488	58182	41956	43764	42680	45508	46414	42734	46386	46112	52010	63550	49842	46498	42594
995.441	994.434	7.94					TRUE			[M+H]+		3482	[]	FALSE				0	0	0	0	0	0	0	0	0	0	0	0	0	0	0	5448	5934	5832	3490	5452	5350	5420	5392	5122	5186	0	0	0	0	0	0	0
498.219	994.424	7.94					TRUE			[M+H+H]2+		6430	[]	FALSE				0	0	0	0	0	0	0	0	0	0	0	0	0	0	0	8056	7482	7814	7738	7552	7212	7834	7276	6802	8032	0	0	0	0	0	0	0
402.3	401.293	7.95					TRUE			[M+H]+		0	[]	TRUE				0	0	0	0	0	0	0	0	0	0	0	0	0	0	0	0	0	0	0	0	0	0	0	0	0	0	0	0	0	0	0	0
186.222	185.215	7.99					TRUE			[M+H]+		4846	[]	FALSE				4902	4836	5270	576	4826	222	4266	4108	4606	5748	316	0	4646	5848	4550	5060	4846	4880	5816	4362	3650	5070	4272	4246	4676	5340	4648	4776	5962	4250	4482	5246
329.188	328.181	8.01					TRUE			[M+H]+		4120	[]	FALSE				0	0	0	0	0	0	0	0	0	0	0	0	0	0	0	6064	5914	4952	6064	5768	5534	5964	5576	6108	5462	1662	1536	1756	1876	3906	5010	4120
178.122	354.229	8.04					TRUE			[M+H+H]2+		11802	[]	TRUE				1888	1544	0	1644	1512	1490	0	0	0	1354	1666	0	0	0	0	20618	18872	21370	24286	21632	21832	23546	23572	20750	23202	1648	2230	2278	2092	4996	5862	5898
687.494	686.487	8.04					TRUE			[M+H]+		0	[]	TRUE				0	0	0	0	0	0	0	0	0	0	0	0	0	0	0	25826	24468	23588	25746	32646	32818	34340	28730	27198	29558	0	0	0	0	0	0	0
403.227	402.22	8.04					TRUE			[M+H]+		6760	[]	TRUE				0	0	0	0	0	0	0	0	0	0	0	0	0	0	0	12328	12632	11118	12452	13266	11048	11764	11430	13068	12088	0	0	0	0	0	0	2356
665.52	664.513	8.04					TRUE			[M+H]+		0	[]	FALSE				0	0	0	0	0	0	0	0	0	0	0	0	0	0	0	13738	14650	13898	0	15794	17114	17648	15944	14462	13592	0	0	0	0	0	0	0
350.29	349.283	8.04					TRUE			[M+H]+		3460	[]	FALSE				0	0	0	0	0	0	0	0	0	0	0	0	0	0	0	6216	7248	6348	6682	6464	8046	6344	6710	6792	6310	0	0	0	0	576	1048	0
378.322	377.314	8.04					TRUE			[M+H]+		4840	[]	TRUE				0	0	0	0	0	0	0	0	0	0	0	0	0	0	0	4840	7300	8462	14666	6676	7608	7758	7276	8254	6006	0	0	0	0	668	552	0
781.401	780.393	8.06					TRUE			[M+H]+		1396	[]	FALSE				0	0	0	0	0	0	0	0	0	0	0	0	0	0	0	2242	1942	2232	0	2202	1886	1884	0	0	2152	0	0	680	0	1378	1332	1160
286.311	285.303	8.08					TRUE			[M+H]+		12674	[]	TRUE				12512	14150	14400	0	12382	0	12710	12746	12674	12644	0	16056	13012	12362	13236	11726	11312	12530	15512	11010	12338	11944	11790	13444	11106	12604	13332	14256	15042	12990	13208	12146
396.311	395.304	8.1					TRUE			[M+H]+		0	[]	FALSE				0	0	0	0	0	0	0	0	0	0	0	0	0	0	0	0	0	0	0	1700	1812	1278	2134	1674	2124	0	0	0	0	0	0	0
472.139	471.132	8.14					TRUE			[M+H]+		0	[]	TRUE				0	0	0	0	0	0	0	0	0	0	0	0	0	0	0	0	0	0	0	0	0	0	0	0	0	0	0	0	0	0	0	0
540.332	539.325	8.16					TRUE			[M+H]+		1914	[]	FALSE				0	0	0	0	0	0	0	0	0	0	0	0	0	0	0	1914	1756	1878	1792	3676	3510	3502	4428	4028	3836	0	0	0	0	3046	4202	2922
402.264	401.257	8.17					TRUE			[M+H]+		0	[]	FALSE				0	0	0	0	0	0	0	0	0	0	0	0	0	0	0	0	0	0	0	0	0	0	0	0	0	0	0	0	0	0	0	0
197.626	393.236	8.18					TRUE			[M+H+H]2+		23950	[]	TRUE				0	0	0	0	0	0	0	0	0	0	0	0	0	0	0	31454	34616	26998	40344	31228	30848	34122	33928	33280	33278	26130	24856	25052	27150	21312	18810	20542
149.133	148.126	8.18					TRUE			[M+H]+		9446	[]	TRUE				410	368	0	1292	866	0	0	0	0	0	402	542	0	0	342	11610	11024	10404	12620	11472	12758	11354	11378	11418	12110	7088	7302	8470	7510	6030	5858	5232
348.275	347.267	8.18					TRUE			[M+H]+		18686	[]	TRUE				0	0	0	0	0	0	0	0	0	0	0	0	0	0	0	18686	21246	21806	22954	20326	20476	21122	20530	22192	21364	11228	11530	11576	11740	16554	13930	13482
371.228	370.22	8.18					TRUE			[M+H]+		7960	[]	FALSE				0	0	0	0	0	0	0	0	0	0	0	0	0	0	0	12020	11110	8068	11536	10948	10292	10102	9424	9398	9778	7530	8164	7614	6948	8974	8670	8492
177.112	352.21	8.19					TRUE			[M+H+H]2+		3474	[]	FALSE				0	0	0	0	0	0	0	0	0	0	0	0	0	0	0	6312	0	4912	8106	6238	7204	0	6756	6648	0	5112	5512	4656	0	5470	5124	4624
566.301	1130.59	8.19					TRUE			[M+H+H]2+		3056	[]	FALSE				0	0	0	0	0	0	0	0	0	0	0	0	0	0	0	5568	5208	6388	6154	5054	5900	6160	4890	5428	4882	0	0	0	0	0	0	0
617.369	616.362	8.21					TRUE			[M+H]+		2128	[]	FALSE				0	0	0	0	0	0	0	0	0	0	0	0	0	0	0	1716	2500	2128	2126	8384	10390	9058	9178	7194	8656	0	0	0	0	0	0	0
703.369	1404.72	8.21					TRUE			[M+H+H]2+		5256	[]	FALSE				0	0	0	0	0	0	0	0	0	0	0	0	0	0	0	13886	15046	15898	10722	15302	13320	0	14160	11926	15178	0	0	0	0	0	0	0
958.464	957.456	8.21					TRUE			[M+H]+		13114	[]	TRUE				0	0	0	0	0	0	0	0	0	0	0	0	0	0	0	19170	20486	18962	13500	16968	17816	17296	17518	18804	19606	0	0	0	0	0	0	0
490.196	978.378	8.21					TRUE			[M+H+H]2+		8632	[]	FALSE				0	0	0	0	0	0	0	0	0	0	0	0	0	0	0	9578	9070	7288	9766	10532	10460	9072	9816	11978	8908	0	0	0	0	0	0	0
482.207	962.4	8.21					TRUE			[M+H+H]2+		42214	[]	TRUE				0	0	0	0	0	0	0	0	0	0	0	0	0	0	0	57954	59722	53900	46442	52530	51570	51218	55200	52140	50998	0	0	0	0	0	0	0
541.089	540.082	8.21					TRUE			[M+H]+		8168	[]	FALSE				0	0	0	0	0	0	0	0	0	0	0	0	0	0	0	10784	10612	9618	9770	10280	9864	9948	9628	9880	10486	0	0	0	0	0	0	0
871.398	1740.78	8.21					TRUE			[M+H+H]2+		2302	[]	FALSE				0	0	0	0	0	0	0	0	0	0	0	0	0	0	0	6404	5708	6930	3832	6216	5704	5306	5456	5802	5250	0	0	0	0	0	0	0
490.726	979.438	8.21					TRUE			[M+H+H]2+		5060	[]	FALSE				0	0	0	0	0	0	0	0	0	0	0	0	0	0	0	6090	6582	6318	5208	5598	4978	5118	6392	5846	5820	0	0	0	0	0	0	0
401.185	800.356	8.21					TRUE			[M+H+H]2+		9722	[]	TRUE				0	0	0	0	0	0	0	0	0	0	0	0	0	0	0	19616	17168	17568	18410	17456	0	0	16956	19168	16408	0	0	2432	0	4490	3892	4748
790.372	1578.73	8.22					TRUE			[M+H+H]2+		3454	[]	FALSE				0	0	0	0	0	0	0	0	0	0	0	0	0	0	0	5246	6234	7226	4632	6736	5746	6270	7420	5590	5790	0	0	0	0	0	0	0
460.212	918.409	8.22					TRUE			[M+H+H]2+		4608	[]	FALSE				0	0	0	0	0	0	0	0	0	0	0	0	0	0	0	5408	5596	5770	5430	4612	5124	4774	5252	5218	4920	0	0	0	0	0	0	0
109.102	108.095	8.25					TRUE			[M+H]+		10128	[]	TRUE				2680	2948	2422	7438	5982	3862	0	0	0	3304	3404	3384	0	0	0	14118	11896	13430	12016	12730	13824	13326	12796	13152	12112	8554	9126	10128	8494	14710	16306	15190
135.118	134.11	8.27					TRUE			[M+H]+		6804	[]	TRUE				1152	1380	1092	1506	1188	1196	0	0	0	0	0	1210	0	910	0	9042	10450	10666	10868	11010	11228	11266	10016	11122	11320	3860	3556	2200	3560	6804	6136	6478
733.38	732.372	8.28					TRUE			[M+H]+		7720	[]	TRUE				0	0	0	0	0	0	0	0	0	0	0	0	0	0	0	14916	12252	11858	8256	12696	13170	12248	10964	11070	11586	0	0	0	0	0	0	0
416.187	830.359	8.28					TRUE			[M+H+H]2+		6848	[]	TRUE				0	0	0	0	0	0	0	0	0	0	0	0	0	0	0	8638	7400	8154	9354	7268	8332	7640	8506	8366	9550	0	0	0	0	0	0	0
497.212	992.41	8.29					TRUE			[M+H+H]2+		6806	[]	TRUE				0	0	0	0	0	0	0	0	0	0	0	0	0	0	0	8490	8452	8506	9096	9856	8964	7860	8414	9516	8506	0	0	0	0	0	0	0
386.269	385.261	8.3					TRUE			[M+H]+		0	[]	TRUE				0	0	0	0	0	0	0	0	0	0	0	0	0	0	0	0	0	0	0	0	0	0	0	0	0	0	0	0	0	0	0	0
401.186	400.178	8.31					TRUE			[M+H]+		0	[]	TRUE				0	0	0	0	0	0	0	0	0	0	0	0	0	0	0	16408	17254	18616	17056	16496	17210	20100	17652	16762	15930	0	0	0	0	0	0	0
412.305	411.298	8.37					TRUE			[M+H]+		0	[]	FALSE				0	0	0	0	0	0	0	0	0	0	0	0	0	0	0	0	1722	1922	1236	8698	9522	8770	8632	9516	8476	0	0	0	0	0	0	0
359.201	358.193	8.42					TRUE			[M+H]+		4952	[]	FALSE				0	0	0	0	0	0	0	0	0	0	0	0	0	0	0	10170	10042	9968	11534	10756	10620	11544	9944	10024	10424	0	0	0	0	0	0	0
329.217	328.21	8.42					TRUE			[M+H]+		3658	[]	FALSE				0	0	0	0	0	0	0	0	0	0	0	0	0	0	0	8936	9892	10948	11362	9646	9828	10364	10712	10320	10596	0	0	0	0	0	0	0
416.207	415.199	8.44					TRUE			[M+H]+		0	[]	FALSE				0	0	0	0	0	0	0	0	0	0	0	0	0	0	0	0	0	0	0	0	0	0	0	0	0	0	0	0	0	0	0	0
409.196	816.377	8.47					TRUE			[M+H+H]2+		2304	[]	FALSE				1742	1600	1198	0	1388	0	1576	1078	1088	1908	0	1264	1260	1774	1392	4454	4960	6288	0	3644	5340	4166	0	5718	5114	1036	1270	1702	1466	1746	1554	1786
483.347	482.34	8.47					TRUE			[M+H]+		7318	[]	TRUE				0	0	0	0	0	0	0	0	0	0	0	0	0	0	0	9498	8910	9156	7664	10562	10120	10320	10280	10618	8890	0	0	0	0	0	0	0
431.192	860.369	8.48					TRUE			[M+H+H]2+		4790	[]	TRUE				0	0	0	0	0	0	0	0	0	0	0	0	0	0	0	5590	0	5676	6244	6254	6216	5620	6560	6434	6262	0	0	0	0	0	0	0
198.186	197.178	8.49					TRUE			[M+H]+		9278	[]	TRUE				11382	11168	11678	1458	11156	1176	7506	9370	8798	10662	0	0	10496	8412	7814	9648	9992	10412	9440	7520	8966	9064	10528	9774	9578	10560	9830	9976	12300	10598	9758	9754
372.253	371.246	8.5					TRUE			[M+H]+		0	[]	TRUE				0	0	0	0	0	0	0	0	0	0	0	0	0	0	0	0	0	0	0	0	0	0	0	0	0	0	0	0	0	0	0	0
406.295	405.288	8.53					TRUE			[M+H]+		0	[]	TRUE				0	0	0	0	0	0	0	0	0	0	0	0	0	0	0	0	0	0	0	0	0	0	0	0	0	0	0	0	0	0	0	0
306.243	305.236	8.54					TRUE			[M+H]+		0	[]	TRUE				286	0	0	0	0	0	0	0	0	0	0	0	0	0	0	0	0	0	0	0	0	0	0	0	0	0	0	0	0	0	0	0
286.311	285.303	8.62					TRUE			[M+H]+		8580	[]	TRUE				8124	8008	10148	18326	7904	16062	7094	8090	8572	8964	0	8776	7756	8200	8822	7544	8824	8932	11284	7952	8602	8874	7998	8128	8272	8042	8420	9778	9766	7690	9434	6978
261.183	260.176	8.68					TRUE			[M+H]+		5072	[]	TRUE				0	0	0	0	0	0	0	0	0	0	0	0	0	0	0	8362	9158	7130	7132	10390	9916	11140	9912	9742	10618	3208	2306	2672	2816	10998	11254	11598
317.209	316.202	8.72					TRUE			[M+H]+		8724	[]	TRUE				0	0	0	0	0	0	0	0	0	0	0	0	0	0	0	7516	7562	8716	8724	16466	18894	15844	14976	14914	14956	946	796	934	962	10876	10556	11182
228.269	227.262	8.74					TRUE			[M+H]+		23538	[]	TRUE				24658	28378	25782	282	27144	0	21770	20286	24336	26236	0	30912	26594	25064	26026	22238	21850	22912	27732	23148	22106	20904	21970	22252	20058	23232	23630	27598	28650	23538	22588	23612
979.448	978.44	8.75					TRUE			[M+H]+		7460	[]	FALSE				0	0	0	0	0	0	0	0	0	0	0	0	0	0	0	11054	9960	11962	7028	12778	13600	11538	13410	11484	11966	0	0	0	0	0	0	0
541.089	540.081	8.75					TRUE			[M+H]+		7050	[]	FALSE				0	0	0	0	0	0	0	0	0	0	0	0	0	0	0	9412	7986	8288	7348	10302	9280	9958	8068	9226	9494	0	0	0	0	0	0	0
409.201	816.387	8.75					TRUE			[M+H+H]2+		9170	[]	TRUE				0	0	0	0	0	0	0	0	0	0	0	0	0	0	0	12830	13444	9894	12506	14232	16128	15574	13488	15094	12762	0	0	0	0	0	0	0
498.742	995.47	8.76					TRUE			[M+H+H]2+		3920	[]	FALSE				0	0	0	0	0	0	0	0	0	0	0	0	0	0	0	4658	4612	4616	5062	5464	6410	5806	4730	6114	6010	0	0	0	0	0	0	0
468.228	934.441	8.76					TRUE			[M+H+H]2+		7482	[]	FALSE				0	0	0	0	0	0	0	0	0	0	0	0	0	0	0	9346	9300	9374	9558	12894	13468	11698	10150	10716	9700	0	0	0	0	0	0	0
795.416	1588.82	8.76					TRUE			[M+H+H]2+		10682	[]	TRUE				0	0	0	0	0	0	0	0	0	0	0	0	0	0	0	17346	17936	18652	10754	24392	23936	22498	18040	20640	20390	0	0	0	0	0	0	0
393.352	392.344	8.76					TRUE			[M+H]+		5460	[]	FALSE				0	0	0	0	0	0	0	0	0	0	0	0	0	0	0	7666	6522	6720	5664	9714	9140	8526	8440	8440	8094	0	0	0	0	0	0	0
498.212	994.409	8.76					TRUE			[M+H+H]2+		5428	[]	FALSE				0	0	0	0	0	0	0	0	0	0	0	0	0	0	0	6486	5428	5404	6756	7708	7268	9094	5908	7434	6594	0	0	0	0	0	0	0
974.495	973.488	8.76					TRUE			[M+H]+		6658	[]	TRUE				0	0	0	0	0	0	0	0	0	0	0	0	0	0	0	10182	9052	8866	6790	9596	10418	10572	10460	10420	9828	0	0	0	0	0	0	0
191.18	190.172	8.77					TRUE			[M+H]+		4868	[]	FALSE				0	0	0	1308	586	0	0	0	0	0	0	0	0	0	0	4614	4868	5262	6334	7948	7444	6638	6864	6828	7054	430	548	0	0	540	0	0
353.23	352.222	8.77					TRUE			[M+H]+		10536	[]	TRUE				0	0	0	0	0	762	0	0	0	0	0	0	0	0	0	11304	11140	12232	11650	12222	12200	13444	12168	11438	11578	8034	7562	7422	7004	17060	18284	17810
622.432	621.424	8.82					TRUE			[M+H]+		0	[]	FALSE				0	0	0	0	0	0	0	0	0	0	0	0	0	0	0	0	0	0	0	0	0	0	0	0	0	0	0	0	0	0	0	0
158.028	157.02	8.84					TRUE			[M+H]+		9796	[]	TRUE				11306	10986	9796	0	12022	0	12392	11062	9424	12554	0	0	11326	9748	9932	11412	12358	11576	12862	11110	11190	10546	10192	11220	9948	10660	10246	10532	13406	9228	7984	9100
168.566	335.117	8.85					TRUE			[M+H+H]2+		6594	[]	TRUE				8060	8322	7350	0	5136	0	10090	8254	7390	6480	0	0	9616	8226	7770	8792	7208	7042	8348	6032	7456	7274	6974	7306	0	8498	7400	7518	10070	6292	6004	5824
475.218	948.421	8.92					TRUE			[M+H+H]2+		2154	[]	TRUE				0	0	0	0	0	0	0	0	0	0	0	0	0	0	0	3036	2154	1996	2238	2412	2102	2576	2994	2972	2852	0	0	0	0	0	0	0
309.045	308.038	8.92					TRUE			[M+H]+		2290	[]	TRUE				0	0	0	0	0	0	0	0	0	0	0	0	0	0	0	1804	2470	2638	2372	3342	2988	3492	2350	2820	3250	0	0	0	0	942	0	0
356.258	355.251	8.94					TRUE			[M+H]+		0	[]	FALSE				0	0	0	0	0	0	0	0	0	0	0	0	0	0	0	0	0	0	0	0	0	0	0	0	0	0	0	0	0	0	0	0
633.364	632.357	9.03					TRUE			[M+H]+		5954	[]	TRUE				0	0	0	0	0	0	0	0	0	0	0	0	0	0	0	6066	5700	5818	5174	6014	5804	5684	5728	5738	6038	14128	14394	15972	13214	22824	23046	22930
348.683	695.352	9.03					TRUE			[M+H+H]2+		3784	[]	TRUE				0	0	0	0	0	0	0	0	0	0	0	0	0	0	0	3554	3496	3908	4214	3784	2870	3604	3408	2782	3208	8556	10754	10794	9588	15066	0	15310
432.311	431.304	9.03					TRUE			[M+H]+		0	[]	TRUE				0	0	0	0	0	0	0	0	0	0	0	0	0	0	0	0	0	0	0	0	0	0	0	0	0	0	0	0	0	0	0	0
440.317	439.31	9.05					TRUE			[M+H]+		0	[]	TRUE				0	0	0	0	0	0	0	0	0	0	0	0	0	0	0	0	0	0	0	0	0	0	0	0	0	0	0	0	0	0	0	0
255.159	254.152	9.06					TRUE			[M+H]+		5238	[]	TRUE				6442	5862	5754	880	6702	974	7594	6144	7004	5658	0	6186	4746	4928	4332	5428	8020	0	6454	4994	4966	5286	5178	6522	5660	4998	5238	5254	5134	6022	5144	6006
817.359	816.352	9.07					TRUE			[M+H]+		9256	[]	TRUE				0	0	0	0	0	0	0	0	0	0	0	0	0	0	0	13464	14794	12316	8738	12808	11376	12492	11178	12686	12076	26922	27196	24348	19532	29470	34330	33020
812.407	811.399	9.07					TRUE			[M+H]+		7486	[]	TRUE				0	0	0	0	0	0	0	0	0	0	0	0	0	0	0	9650	9738	8542	6574	8102	9016	8702	8612	9132	9652	19758	19356	17680	12144	23438	22256	19328
409.178	816.342	9.07					TRUE			[M+H+H]2+		44988	[]	TRUE				0	0	0	0	0	0	0	0	0	0	0	0	0	0	0	44980	49844	48012	52446	44988	47434	47548	46168	51930	50736	105940	119508	97236	103778	123794	129292	134648
417.168	832.321	9.07					TRUE			[M+H+H]2+		5180	[]	FALSE				0	0	0	0	0	0	0	0	0	0	0	0	0	0	0	5766	5068	5392	5816	4692	0	4516	5774	5856	5346	10130	11208	9972	12370	12432	12036	16050
387.182	772.349	9.07					TRUE			[M+H+H]2+		3812	[]	FALSE				762	792	684	0	0	0	0	0	0	0	0	0	0	0	0	3414	3812	4218	4474	3364	4108	3988	3936	4038	3112	7784	8122	7454	6260	8424	9370	8958
337.235	336.228	9.08					TRUE			[M+H]+		1576	[]	FALSE				0	0	0	0	0	0	0	0	0	0	0	0	0	0	0	5774	5790	5058	5974	8490	9108	9634	7210	7538	7946	620	350	0	556	1772	1576	1482
830.453	829.446	9.11					TRUE			[M+H]+		3486	[]	TRUE				0	0	0	0	0	0	0	0	0	0	0	0	0	0	0	3792	4088	3366	2690	4182	3790	3816	3274	3468	4256	12318	11746	12604	8296	15598	15700	15110
418.201	834.388	9.11					TRUE			[M+H+H]2+		5034	[]	TRUE				0	0	0	0	0	0	0	0	0	0	0	0	0	0	0	5212	5526	4832	0	4096	5060	5016	4252	4914	6026	17632	17748	17634	15248	20428	22174	24812
432.199	862.384	9.12					TRUE			[M+H+H]2+		4006	[]	TRUE				0	0	0	0	0	0	0	0	0	0	0	0	0	0	0	4444	3810	4120	4076	3498	3546	4370	2704	3444	4358	12404	13016	13326	13890	16642	14018	17728
429.709	857.404	9.12					TRUE			[M+H+H]2+		3302	[]	TRUE				0	0	0	0	0	0	0	0	0	0	0	0	0	0	0	3114	3780	3108	3402	2834	3498	3226	3002	3070	2942	11818	13336	11164	11446	14646	13944	15728
318.279	317.272	9.14					TRUE			[M+H]+		7624	[]	TRUE				8704	8020	8092	0	8074	0	7758	6532	6706	6858	0	7858	7950	7624	7920	8906	8160	7736	9910	8012	7496	6936	7550	7326	7618	6140	8110	7598	8110	7408	7628	5894
320.258	319.251	9.15					TRUE			[M+H]+		0	[]	TRUE				0	0	0	0	0	0	0	0	0	0	0	0	0	0	0	0	0	0	0	0	0	0	0	0	0	0	0	0	0	0	0	0
273.146	272.139	9.2					TRUE			[M+H]+		5976	[]	TRUE				0	0	0	0	0	0	0	0	0	0	0	0	0	0	0	10202	8800	8990	10568	10848	11282	10704	10354	11210	9750	2778	3022	3334	2778	5686	5976	6228
478.338	477.331	9.22					TRUE			[M+H]+		0	[]	TRUE				0	0	0	0	0	0	0	0	0	0	0	0	0	0	0	0	0	0	0	0	0	0	0	0	0	0	0	0	0	0	0	0
183.988	182.981	9.24					TRUE			[M+H]+		8762	[]	TRUE				8630	9234	9430	0	8966	0	7854	7750	6984	7730	0	0	8292	7930	0	8556	0	8968	11076	8714	9082	9140	10246	10050	9454	7340	10502	9262	8762	9342	8478	7834
200.237	199.23	9.26					TRUE			[M+H]+		3018	[]	TRUE				2020	2150	2112	468	2142	3372	2048	1670	2016	2132	666	1900	1972	1750	2196	2722	2404	2166	2950	5034	5578	6144	5332	5606	5956	3018	2940	2752	2552	2718	2640	2772
394.173	786.331	9.27					TRUE			[M+H+H]2+		1906	[]	FALSE				0	0	0	0	0	0	0	0	0	0	0	0	0	0	0	1906	1926	1538	1780	0	1730	1830	2086	0	0	3376	3244	3510	2966	0	4462	6076
273.088	272.08	9.33					TRUE			[M+H]+		9446	[]	TRUE				10208	9154	10552	0	9602	0	8678	8258	9112	9140	0	10518	8914	9860	10574	9030	9970	10502	11336	9416	9446	10702	9724	8930	9760	9768	9626	10172	9994	9510	10538	9710
468.347	467.34	9.37					TRUE			[M+H]+		0	[]	TRUE				0	0	0	0	0	0	0	0	0	0	0	0	0	0	0	0	0	0	0	0	0	0	0	0	0	0	0	0	0	0	0	0
261.146	260.139	9.39					TRUE			[M+H]+		3328	[]	FALSE				0	0	0	828	864	0	0	0	0	0	0	0	0	0	0	6006	5208	6664	6136	6314	6458	6030	5928	5068	5378	2198	2910	2036	2238	3486	3282	3266
261.183	260.176	9.42					TRUE			[M+H]+		3798	[]	TRUE				0	0	0	0	0	0	0	0	0	0	0	0	0	0	0	4002	3798	3448	3300	10732	10516	9904	8824	7886	8930	0	534	0	430	6060	6196	5060
245.079	244.071	9.44					TRUE			[M+H]+		13634	[]	TRUE				17192	18104	18682	630	12768	0	13316	13142	14088	12456	0	18464	13534	14226	14662	37330	32116	38664	36174	37542	36566	35900	30240	30592	31564	13798	15490	13480	15862	14972	14142	13490
214.253	213.246	9.44					TRUE			[M+H]+		6470	[]	TRUE				6026	6108	5730	0	6470	0	4374	4994	5520	4816	0	6202	5762	4844	5150	6540	5514	5980	7336	8148	8822	8076	9442	10836	9462	5770	5942	5316	6250	6054	5718	4934
226.123	225.115	9.52					TRUE			[M+H]+		10380	[]	TRUE				10734	10424	11090	0	11508	12534	8218	9330	10772	9432	0	10988	10004	9846	10022	10476	10552	10530	12626	10492	9736	11112	10186	11324	9650	9398	10142	10066	12378	11016	10380	9250
408.17	814.326	9.53					TRUE			[M+H+H]2+		43718	[]	TRUE				0	0	0	0	0	0	0	0	0	0	0	0	0	0	0	48606	49782	50494	48486	47314	44580	46886	46028	43718	46598	112032	121708	123362	111150	149388	152952	162318
810.391	809.384	9.54					TRUE			[M+H]+		7400	[]	TRUE				0	0	0	0	0	0	0	0	0	0	0	0	0	0	0	8638	10276	10188	6436	7714	8200	9518	8842	7388	8330	18472	19706	20544	12258	26672	25542	22318
416.159	830.304	9.54					TRUE			[M+H+H]2+		4636	[]	TRUE				0	0	0	0	0	0	0	0	0	0	0	0	0	0	0	4624	4982	4772	4698	4668	4494	5032	4532	5100	5616	10920	12888	9928	10390	14034	14594	16234
349.214	348.206	9.56					TRUE			[M+H]+		0	[]	TRUE				0	0	0	0	0	0	0	0	0	0	0	0	0	0	0	10694	11600	10032	10400	13630	14756	14716	13420	13160	12962	0	0	0	0	0	0	0
459.489	458.482	9.59					TRUE			[M+H]+		0	[]	TRUE				0	0	0	0	0	0	0	0	0	0	0	0	0	0	0	0	0	0	0	35848	31896	33272	29792	28578	27472	0	0	0	0	0	0	0
288.29	287.282	9.61					TRUE			[M+H]+		1174	[]	TRUE				604	674	540	1366	1050	1998	0	650	938	1066	0	1000	1174	1178	896	762	0	740	1038	1048	1236	956	0	1096	1284	892	824	914	644	1514	958	1184
272.258	271.251	9.64					TRUE			[M+H]+		1116	[]	TRUE				988	590	840	1300	838	1278	1116	1640	1648	630	352	548	776	360	524	0	568	498	0	1894	1372	1454	1814	2018	1446	686	502	632	536	544	850	640
209.154	416.293	9.64					TRUE			[M+H+H]2+		0	[]	TRUE				0	0	0	0	0	0	0	0	0	10024	0	0	0	0	0	0	12764	0	0	0	13470	0	0	12934	12286	12292	0	14228	15936	0	12692	13212
470.363	469.356	9.66					TRUE			[M+H]+		0	[]	TRUE				0	0	0	0	0	0	0	0	0	0	0	0	0	0	0	0	0	0	0	0	0	0	0	0	0	0	0	0	0	0	0	0
334.274	333.267	9.75					TRUE			[M+H]+		0	[]	TRUE				0	0	0	0	0	0	0	0	0	0	0	0	0	0	0	0	0	0	0	0	0	0	0	0	0	0	0	0	0	0	0	0
840.401	839.394	9.78					TRUE			[M+H]+		3290	[]	FALSE				0	0	0	0	0	0	0	0	0	0	0	0	0	0	0	4108	4532	3998	2522	4282	3654	3744	4288	3774	4226	9764	9150	8566	5594	13290	11924	12006
845.355	844.347	9.78					TRUE			[M+H]+		4006	[]	TRUE				0	0	0	0	0	0	0	0	0	0	0	0	0	0	0	5432	5032	6678	3978	5680	5544	5270	5128	5512	5568	13210	11984	13198	9514	17926	19292	18104
423.176	844.337	9.78					TRUE			[M+H+H]2+		14746	[]	TRUE				0	0	0	0	0	0	0	0	0	0	0	0	0	0	0	14954	16426	15020	14532	15034	14870	14746	14488	14626	14908	41554	42220	39858	38436	63192	59482	59370
747.359	746.352	9.78					TRUE			[M+H]+		7368	[]	TRUE				0	0	0	0	0	0	0	0	0	0	0	0	0	0	0	10832	9868	10686	7050	10120	9504	9280	8914	8486	8006	24554	24286	23902	17382	36440	32842	29750
735.395	734.388	9.84					TRUE			[M+H]+		8640	[]	TRUE				0	0	0	0	0	0	0	0	0	0	0	0	0	0	0	11426	10396	10002	7740	10862	10302	9588	8420	9666	8684	40114	39918	38042	27968	52888	46886	47876
417.194	832.373	9.84					TRUE			[M+H+H]2+		10962	[]	TRUE				0	0	0	0	0	0	0	0	0	0	0	0	0	0	0	11862	11298	15092	10940	10630	11770	10632	10428	10722	11374	39758	44598	42838	42758	53126	53812	50690
421.31	420.303	9.86					TRUE			[M+H]+		3286	[]	FALSE				0	0	0	0	0	0	0	0	0	0	0	0	0	0	0	3198	3758	3810	3438	3710	2730	3226	3136	2842	2802	5226	5264	5488	5106	8976	8144	9808
275.162	274.155	9.88					TRUE			[M+H]+		4010	[]	TRUE				496	418	614	0	754	0	0	0	482	0	0	616	1056	0	858	7028	6692	7254	5674	6370	6230	5832	5106	6000	7082	3782	3640	3090	3322	4934	4734	5802
344.243	343.236	9.93					TRUE			[M+H]+		0	[]	TRUE				0	0	0	0	0	0	0	0	0	0	0	0	0	0	0	0	0	0	0	0	0	0	0	0	0	1816	1534	1812	1906	15602	17414	16478
208.131	414.247	9.93					TRUE			[M+H+H]2+		964	[]	TRUE				826	0	556	0	606	0	0	0	0	754	0	712	0	0	0	762	964	1102	1152	3932	3046	3740	3072	3252	3292	632	0	1106	0	0	0	0
398.305	397.298	10.03					TRUE			[M+H]+		0	[]	TRUE				0	0	0	0	0	0	0	0	0	0	0	0	0	0	0	0	0	0	0	0	0	0	0	0	0	0	0	0	0	0	0	0
174.991	173.984	10.07					TRUE			[M+H]+		4836	[]	FALSE				5086	4886	5026	8192	5118	4960	4344	4424	3518	0	0	6512	4498	4018	3114	5390	6796	5690	5852	7294	5992	7074	5772	5868	5836	4170	3938	3984	5390	5588	4560	4602
251	249.993	10.07					TRUE			[M+H]+		12494	[]	TRUE				13772	14734	12436	24798	15634	16320	13224	9590	7690	0	0	19368	11034	8870	9932	12494	16228	15768	16198	18206	16108	15368	14244	14492	14090	10714	11378	11768	11862	12422	11580	11784
306.264	305.257	10.14					TRUE			[M+H]+		3296	[]	FALSE				1228	0	900	0	864	0	918	938	754	0	0	1576	0	750	0	5732	6582	5918	6104	6066	6444	6322	4300	4816	4768	1510	1288	1126	1594	3714	3906	2944
257.115	256.108	10.2					TRUE			[M+H]+		7780	[]	TRUE				9270	9276	10786	12188	6690	16122	7844	7028	9082	0	0	9796	8358	8870	8748	7502	8090	7380	9950	7808	7780	8088	7186	8348	7244	8286	7710	5398	9372	6452	8244	9018
357.066	356.059	10.24					TRUE			[M+H]+		3058	[]	FALSE				0	0	0	0	0	0	0	0	0	0	0	0	0	0	0	4062	4598	4466	2484	4000	3756	4022	3796	3708	3688	10800	11032	10986	7626	12720	14194	13796
424.182	846.349	10.25					TRUE			[M+H+H]2+		4454	[]	FALSE				0	0	0	0	0	0	0	0	0	0	0	0	0	0	0	4926	5448	4416	4854	0	4454	5082	4696	4316	4534	10676	10268	9616	9582	12532	12482	11718
423.326	422.319	10.25					TRUE			[M+H]+		104666	[]	TRUE				0	0	0	0	0	0	0	0	0	0	0	0	0	0	0	118848	108800	104666	102846	105406	108568	101836	102112	103514	102902	309298	315382	303064	294142	382570	392566	390092
796.412	795.405	10.25					TRUE			[M+H]+		11076	[]	TRUE				0	0	0	0	0	0	0	0	0	0	0	0	0	0	0	13560	13670	13720	8064	14178	11734	13898	13332	11898	11934	35524	32044	33214	24084	36940	34584	36188
263.04	262.032	10.25					TRUE			[M+H]+		6750	[]	TRUE				0	0	0	0	0	0	0	0	0	0	0	0	0	0	0	6608	7646	7282	6888	6254	6750	7060	7158	6768	6752	21174	17642	18350	19762	23166	23526	21834
410.186	818.357	10.25					TRUE			[M+H+H]2+		8552	[]	TRUE				0	0	0	0	0	0	0	0	0	0	0	0	0	0	0	9764	8596	9254	8594	8508	8590	10348	9028	8636	8838	18934	20128	21012	20340	21906	23610	21414
416.186	830.357	10.32					TRUE			[M+H+H]2+		9128	[]	TRUE				0	0	0	0	0	0	0	0	0	0	0	0	0	0	0	8904	8894	9196	8386	9790	9590	10332	9918	8366	8404	33454	33586	35752	33224	47436	49918	44076
733.379	732.372	10.33					TRUE			[M+H]+		2904	[]	TRUE				0	0	0	0	0	0	0	0	0	0	0	0	0	0	0	3846	4666	3440	2370	3760	3012	3690	2780	3016	3016	13074	13070	14044	9948	18172	16010	17880
431.201	860.388	10.33					TRUE			[M+H+H]2+		0	[]	FALSE				0	0	0	0	0	0	0	0	0	0	0	0	0	0	0	0	0	0	0	0	0	0	0	0	0	1024	0	0	0	0	0	0
256.045	255.038	10.36					TRUE			[M+H]+		7214	[]	TRUE				7272	7004	6784	9710	6918	8448	6482	6822	6588	0	0	9050	6488	5778	7214	6422	6796	7066	9144	7006	8044	7124	7120	6864	6894	7518	7036	7516	8492	7686	7968	7828
679.179	678.172	10.46					TRUE			[M+H]+		0	[]	TRUE				0	0	0	0	0	0	0	0	0	0	0	0	0	0	0	0	0	0	0	0	0	0	0	0	0	0	0	0	0	0	0	0
226.071	450.127	10.46					TRUE			[M+H+H]2+		404	[]	TRUE				0	0	0	0	0	0	0	0	484	0	0	0	0	0	0	0	0	0	0	0	0	0	0	0	0	0	0	0	0	0	0	0
228.269	227.261	10.54					TRUE			[M+H]+		4004	[]	TRUE				1846	1882	1780	2318	1870	2348	1224	1436	1272	0	0	1660	1834	1598	1336	2966	3432	2962	3526	3548	3522	4004	2758	2476	2772	4108	4402	4954	3268	6556	5828	7922
431.191	860.368	10.56					TRUE			[M+H+H]2+		3510	[]	TRUE				0	0	0	0	0	0	0	0	0	0	0	0	0	0	0	3900	4226	3476	3152	3962	3726	4214	3364	3824	3484	12220	12400	14884	13966	18390	21296	19320
440.316	439.309	10.56					TRUE			[M+H]+		0	[]	TRUE				0	0	0	0	0	0	0	0	0	0	0	0	0	0	0	0	0	0	0	0	0	0	0	0	0	0	0	0	0	0	0	0
270.316	269.308	10.59					TRUE			[M+H]+		3074034	[]	TRUE				3150114	3170524	3042760	3255098	3133810	3242614	3057670	2986774	3022472	2450	0	3154026	3028314	3059346	3011244	3184382	3127376	3060528	3125860	3127056	3103186	3082362	3100530	3058170	3053364	3092122	3051874	3164026	0	3155516	3111530	3035478
195.1	194.093	10.68					TRUE			[M+H]+		5626	[]	TRUE				5698	5046	5702	2578	5626	4466	3382	4418	2520	0	1294	4198	0	5664	1778	4970	4868	5004	6136	0	6062	4938	6034	5876	5778	6298	6114	0	8234	5846	5680	5682
198.633	395.252	10.71					TRUE			[M+H+H]2+		1078	[]	TRUE				0	0	250	0	240	400	0	0	0	0	0	0	0	0	0	2228	2146	2348	2150	5602	6140	5716	5328	5248	4814	0	0	0	0	0	0	334
432.238	431.231	10.72					TRUE			[M+H]+		3000	[]	FALSE				1232	1530	1470	1926	1574	2602	808	0	0	0	0	1322	588	0	0	2426	2376	1944	1794	3370	3380	3858	5476	4734	4164	1774	1416	2140	1658	3104	3000	2648
460.27	459.262	10.72					TRUE			[M+H]+		2712	[]	TRUE				0	800	940	1488	1198	1504	1692	1902	1376	0	0	700	1308	1488	1104	1590	1890	2234	3274	3922	3298	2712	3308	3874	3888	1630	2184	1746	3618	2308	2062	1702
316.321	315.314	10.8					TRUE			[M+H]+		0	[]	TRUE				0	0	0	224	0	0	0	0	0	0	0	0	0	264	0	0	0	0	0	278	0	0	0	416	0	0	0	0	0	0	0	0
256.3	255.293	10.85					TRUE			[M+H]+		74436	[]	TRUE				75898	76156	75006	98202	72396	91546	62030	66942	70492	24612	0	77930	69348	69546	71274	79114	78570	74436	90974	78630	76048	74976	71026	76250	74114	78762	75450	82482	83368	80074	78422	79138
258.279	257.272	10.86					TRUE			[M+H]+		3172	[]	TRUE				2516	2022	1986	3172	1762	2866	1730	1940	1714	0	0	2086	2160	1852	1950	147308	134666	120264	70372	94650	85652	80226	47086	43222	43780	1966	2134	2010	2626	2346	2200	2206
260.143	518.272	10.88					TRUE			[M+H+H]2+		0	[]	TRUE				0	0	0	0	0	0	0	0	0	0	0	0	0	0	0	0	0	0	0	0	0	0	0	0	0	0	0	0	0	0	0	0
237.147	236.14	10.9					TRUE			[M+H]+		5368	[]	TRUE				6098	5344	6454	6870	4644	6950	4860	5124	5242	0	1396	6516	5158	5520	5420	6756	5492	5080	6506	5700	5964	5520	5820	5086	4434	5732	5368	5614	6412	6750	5632	6994
304.299	303.291	11					TRUE			[M+H]+		8330	[]	TRUE				9442	9612	8000	10356	8060	10100	7254	6298	7034	0	0	8104	6812	7844	7192	7954	8168	7340	8348	6800	7104	7724	8450	7166	7296	6990	7574	7998	8422	7224	7466	7366
266.144	530.273	11.01					TRUE			[M+H+H]2+		0	[]	TRUE				0	0	0	0	0	0	0	0	0	0	0	0	0	0	0	0	0	0	0	0	0	0	0	0	0	0	0	0	0	0	0	0
275.149	548.283	11.01					TRUE			[M+H+H]2+		0	[]	TRUE				0	0	0	0	0	0	0	0	0	0	0	0	0	0	0	0	0	0	0	0	0	0	0	0	0	0	0	0	0	0	0	0
812.443	811.436	11.04					TRUE			[M+H]+		3544	[]	TRUE				0	0	0	0	0	0	0	0	0	0	0	0	0	0	0	2434	3232	3082	1532	3640	3544	3262	2790	2750	2548	15198	14034	14994	9696	19478	22240	18338
409.197	816.378	11.04					TRUE			[M+H+H]2+		4610	[]	TRUE				0	0	0	0	0	0	0	0	0	0	0	0	0	0	0	2556	2974	2724	2430	4550	4610	4268	3534	3528	3838	18088	16784	16410	15164	21274	22878	23298
817.398	816.391	11.04					TRUE			[M+H]+		4754	[]	TRUE				0	0	0	0	0	0	0	0	0	0	0	0	0	0	0	3448	4006	3638	2324	5768	5172	5028	3852	3768	4196	20856	19680	18778	14794	26854	27442	26508
263.04	262.032	11.04					TRUE			[M+H]+		2304	[]	TRUE				0	0	0	0	0	0	0	0	0	0	0	0	0	0	0	0	1268	1824	1574	2348	2176	2776	0	1726	1460	7840	7834	7282	6990	11782	12462	10590
299.198	298.191	11.04					TRUE			[M+H]+		0	[]	TRUE				0	0	0	0	0	0	0	0	0	0	0	0	0	0	0	0	0	0	0	2136	2156	2440	2486	2478	2702	0	0	0	0	0	0	0
503.358	502.351	11.11					TRUE			[M+H]+		0	[]	TRUE				0	0	0	0	0	0	0	0	0	0	0	0	0	0	0	0	0	0	0	0	0	0	0	0	0	0	0	0	0	0	0	0
291.157	290.15	11.14					TRUE			[M+H]+		13050	[]	TRUE				17198	15810	16374	15560	13306	20760	12064	11124	11836	658	0	19014	10844	11612	11880	16434	14064	15692	14788	14300	13758	14368	14674	13196	13638	15452	14902	16890	12802	13294	14080	14382
619.158	618.151	11.17					TRUE			[M+H]+		0	[]	TRUE				0	0	0	0	0	0	0	0	0	0	0	0	0	0	0	0	0	0	0	0	0	0	0	0	0	0	0	0	0	0	0	0
190.553	379.091	11.17					TRUE			[M+H+H]2+		0	[]	TRUE				0	0	0	0	0	0	0	0	0	0	0	0	0	0	0	0	0	0	0	0	0	0	0	0	0	0	0	0	0	0	0	0
466.332	465.325	11.17					TRUE			[M+H]+		0	[]	TRUE				0	0	0	0	0	0	0	0	0	0	0	0	0	0	0	0	0	0	0	0	0	0	0	0	0	0	0	0	0	0	0	0
284.331	283.324	11.19					TRUE			[M+H]+		6874	[]	TRUE				6548	6886	7070	7274	6748	9246	4970	7192	5746	0	0	6958	6232	6358	7074	6904	6242	7460	8504	5750	6582	6450	6708	6806	8474	6400	6736	7240	7810	7214	6726	6662
337.105	336.097	11.24					TRUE			[M+H]+		5322	[]	TRUE				7420	7026	6886	7246	6762	13066	4126	3922	4880	0	0	8030	5640	5038	6648	4432	5920	5352	5148	6212	6442	6736	5342	4866	5328	4806	4640	4900	4616	5956	5934	6170
420.21	838.405	11.28					TRUE			[M+H+H]2+		0	[]	TRUE				0	0	0	0	0	0	0	0	0	0	0	0	0	0	0	0	0	0	0	0	0	0	0	0	0	0	0	0	0	0	0	0
287.162	286.154	11.35					TRUE			[M+H]+		4928	[]	TRUE				6418	6674	5930	3002	5648	10796	2878	4578	4700	0	0	6882	5246	5374	5580	6016	4860	4936	5390	5092	5970	5226	5486	5666	5656	6246	4606	5552	5694	4994	5232	4742
337.075	336.068	11.52					TRUE			[M+H]+		12876	[]	TRUE				6286	7214	7914	0	8656	22792	31392	31762	30326	0	0	10474	22544	24140	21654	12622	12876	13318	13534	20934	18728	18688	16370	15114	16692	9250	8340	8182	8156	8342	8964	8744
200.201	199.194	11.55					TRUE			[M+H]+		12882	[]	TRUE				13754	15046	13064	0	12882	15808	8628	9210	9070	304	374	12130	9980	11574	11348	13676	10462	12738	14206	13696	13506	11368	12954	13200	12746	11554	10996	11766	12990	12478	11082	12140
465.285	464.278	11.61					TRUE			[M+H]+		0	[]	TRUE				0	0	0	0	0	0	0	0	0	0	0	0	0	0	0	0	0	0	0	0	0	0	0	0	0	0	0	0	0	0	0	0
199.641	397.268	11.65					TRUE			[M+H+H]2+		0	[]	FALSE				0	0	0	0	0	0	0	0	0	0	0	0	0	0	0	0	0	0	522	5216	6242	6310	6744	7736	7096	0	0	0	676	0	0	0
385.271	384.264	11.68					TRUE			[M+H]+		0	[]	TRUE				0	0	0	0	0	0	0	0	0	0	0	0	0	0	0	0	0	0	0	0	0	0	0	0	0	0	0	0	0	0	0	0
179.615	357.216	11.72					TRUE			[M+H+H]2+		0	[]	TRUE				0	0	0	0	0	0	0	0	0	0	0	0	0	0	0	1784	2558	1912	2362	0	7400	8892	0	8706	0	0	0	0	0	0	0	0
365.191	364.183	11.72					TRUE			[M+H]+		932	[]	TRUE				0	0	0	0	0	0	0	0	0	0	0	0	0	0	0	1438	1670	1564	2020	5682	6236	5908	4414	4420	4140	0	0	0	0	0	0	0
188.62	375.226	11.74					TRUE			[M+H+H]2+		2770	[]	TRUE				0	0	0	0	0	0	0	0	0	0	0	0	0	0	0	4636	4972	5348	6390	23144	26012	28050	19712	22316	20810	0	0	0	0	588	0	556
298.347	297.34	11.76					TRUE			[M+H]+		238392	[]	TRUE				233682	244412	244322	0	242438	305222	215854	228704	242908	0	0	240444	236114	238392	242756	251172	229522	237654	263490	245570	244998	243154	232278	252902	248386	241284	237264	232354	272562	235276	226968	240920
532.348	531.341	11.93					TRUE			[M+H]+		0	[]	FALSE				0	0	0	0	0	0	0	0	0	0	0	0	0	0	0	0	0	0	0	0	0	0	0	0	0	0	0	0	0	0	0	0
353.269	352.261	11.94					TRUE			[M+H]+		0	[]	TRUE				0	0	0	0	0	0	0	0	0	0	0	0	0	0	0	0	0	0	0	0	0	0	0	0	314	0	0	0	0	0	0	0
278.154	554.293	11.94					TRUE			[M+H+H]2+		0	[]	TRUE				0	0	0	0	0	0	0	0	0	0	0	0	0	0	0	0	0	0	0	0	0	0	0	0	0	0	0	0	0	0	0	0
335.242	668.47	12.02					TRUE			[M+H+H]2+		0	[]	TRUE				0	0	0	0	0	0	0	0	0	0	0	0	0	0	0	0	0	0	0	0	0	0	0	0	0	0	0	0	0	0	0	0
647.51	646.502	12.02					TRUE			[M+H]+		0	[]	TRUE				0	0	0	0	0	0	0	0	0	0	0	0	0	0	0	0	0	0	0	0	0	0	0	0	0	0	0	0	0	0	0	0
243.136	242.129	12.03					TRUE			[M+H]+		7144	[]	TRUE				7808	7234	7784	840	6906	14182	8994	7654	7868	0	0	9036	7038	7572	8062	8070	7894	7554	7130	7198	7508	7798	7238	7926	7408	7842	7542	8110	5884	8098	7312	8722
284.331	283.324	12.1					TRUE			[M+H]+		13860	[]	TRUE				14686	14366	12734	0	13946	18438	12426	12232	13092	0	414	13554	13686	13162	13326	12944	15350	14256	16998	13018	13128	12920	15252	14064	15014	13026	12462	13534	15570	13352	13364	14004
332.331	331.324	12.18					TRUE			[M+H]+		13004	[]	TRUE				13484	12880	13278	1042	12772	18264	12928	10990	11692	0	0	13462	12326	12686	13570	14730	13978	12732	14770	13156	13004	13090	12548	12942	12482	12942	11596	12070	13490	12528	13290	13246
98.9857	97.9784	12.19					TRUE			[M+H]+		4214	[]	FALSE				3814	3058	3468	1708	3462	3846	0	0	0	1714	2098	3454	0	0	0	3650	3936	5168	5276	4886	4200	4434	4808	4932	5528	4998	4576	4122	4382	4132	5328	4240
155.047	154.04	12.19					TRUE			[M+H]+		5022	[]	TRUE				3970	3492	3852	512	4172	2952	0	0	0	0	0	3950	0	0	2890	5018	4384	5310	6596	4928	5414	6518	7660	6976	6914	5466	4936	4990	6048	5022	5588	5424
289.176	576.338	12.28					TRUE			[M+H+H]2+		1742	[]	FALSE				1376	0	952	710	822	884	1684	1456	2040	0	0	1344	1318	1386	960	952	1470	0	0	964	2138	1824	1504	1456	1726	1524	1310	2166	0	1426	1492	0
191.086	190.078	12.29					TRUE			[M+H]+		4302	[]	FALSE				6292	6494	5696	0	5226	4282	3250	4010	4064	0	0	5458	4062	3768	3760	5834	4322	4416	4408	5462	5320	4960	5076	4516	5102	3854	4058	3766	3902	4678	4284	4708
347.126	346.118	12.45					TRUE			[M+H]+		5176	[]	TRUE				4936	5044	5382	0	3956	6014	4574	4242	5034	0	0	5304	4538	4984	5948	5820	5584	5110	5894	5148	5118	5652	5628	5710	5226	5378	5486	5142	6156	5176	4796	5314
269.21	268.202	12.45					TRUE			[M+H]+		7720	[]	TRUE				8296	7466	8646	1824	6462	13036	5466	6912	7018	2380	0	8388	6414	7322	7002	7060	7454	7538	8442	7592	8284	7330	8624	8482	8716	7842	7550	7174	8966	7530	8392	8066
123.118	122.11	12.47					TRUE			[M+H]+		2632	[]	TRUE				1990	2062	2042	4986	3986	2632	0	0	0	2676	2224	2272	0	0	0	2692	2590	2282	0	4386	4268	4472	5072	5618	4738	2094	1898	2174	1492	1778	1890	0
161.597	321.18	12.47					TRUE			[M+H+H]2+		0	[]	FALSE				0	0	0	0	0	0	0	0	0	0	0	0	0	0	0	0	0	0	0	2200	1984	2194	3280	2748	2322	0	0	0	0	0	0	0
95.0871	94.0798	12.47					TRUE			[M+H]+		3084	[]	TRUE				2998	3014	2402	6524	5836	3622	0	0	0	3432	3038	3084	0	0	0	2396	2392	2488	1604	5776	5728	4764	6500	6726	5480	2062	1790	1852	1344	1808	2256	2204
154.589	307.164	12.47					TRUE			[M+H+H]2+		0	[]	TRUE				0	0	0	0	0	0	0	0	0	0	0	0	0	0	0	366	494	0	0	7446	8014	7754	9960	9690	8384	0	0	0	0	0	0	0
365.217	364.21	12.48					TRUE			[M+H]+		0	[]	FALSE				0	0	0	0	0	0	0	0	0	0	0	0	0	0	0	0	0	0	0	1532	1946	1598	2340	2376	2344	0	0	0	0	0	0	0
615.451	614.443	12.48					TRUE			[M+H]+		0	[]	TRUE				0	0	0	0	0	0	0	0	0	0	0	0	0	0	0	0	0	0	0	0	0	1394	0	1796	2382	0	0	0	0	0	0	0
557.457	556.45	12.48					TRUE			[M+H]+		0	[]	FALSE				0	0	0	0	0	0	0	0	0	0	0	0	0	0	0	0	0	0	0	948	776	1076	1506	1624	1960	0	0	0	0	0	0	0
145.584	289.154	12.48					TRUE			[M+H+H]2+		0	[]	TRUE				0	0	0	0	0	0	0	0	0	0	0	0	0	0	0	0	0	0	0	3984	3160	2636	4320	3738	5232	0	0	0	0	0	0	0
603.484	602.476	12.54					TRUE			[M+H]+		0	[]	TRUE				0	0	0	0	0	0	0	0	0	0	0	0	0	0	0	0	0	0	0	0	0	0	0	0	0	0	0	0	0	0	0	0
367.115	366.108	12.6					TRUE			[M+H]+		0	[]	TRUE				0	0	0	0	0	0	0	0	0	0	0	0	0	0	0	0	0	0	0	0	0	0	0	0	0	0	0	0	0	0	0	0
261.131	260.123	12.7					TRUE			[M+H]+		4416	[]	TRUE				5188	5264	0	2018	4312	2050	5936	6418	5916	0	1532	1424	1640	5828	6466	5324	5376	6674	7254	7252	7620	6448	7236	6208	1718	1552	5430	6190	0	1676	0	7220
279.161	556.307	12.73					TRUE			[M+H+H]2+		406	[]	TRUE				0	0	0	3846	1008	620	404	0	406	0	690	0	0	0	0	0	0	0	868	0	0	0	0	0	0	472	0	0	684	0	0	0
326.378	325.371	12.8					TRUE			[M+H]+		109142	[]	TRUE				75032	82314	86844	378	66470	93404	47186	48164	51600	0	0	72942	57112	57822	58540	84134	79228	83246	177338	83926	93528	92744	98482	92276	96104	105258	96346	97694	178352	105062	101764	109124
197.625	393.236	12.9					TRUE			[M+H+H]2+		0	[]	TRUE				0	0	0	0	0	0	0	0	0	0	0	0	0	0	0	400	0	0	0	2732	2162	2080	3486	2832	3026	0	0	0	0	0	0	138
188.62	375.226	13.03					TRUE			[M+H+H]2+		530	[]	TRUE				0	0	0	0	0	0	0	0	0	0	0	0	0	0	0	344	424	530	560	4956	4536	5762	6030	4744	5212	0	0	0	0	0	0	0
574.326	573.319	13.21					TRUE			[M+H]+		0	[]	FALSE				0	0	0	0	0	0	0	0	0	0	0	0	0	0	0	0	0	0	0	0	0	0	0	0	0	0	0	0	0	0	0	0
227.087	226.08	13.22					TRUE			[M+H]+		15454	[]	TRUE				15750	16138	15250	4330	16726	14860	10804	12564	13182	0	0	16542	13428	13300	13688	15928	16642	16362	20132	15298	15686	15426	15364	15890	16064	14922	15234	14460	18308	14324	15404	16190
515.32	514.313	13.28					TRUE			[M+H]+		0	[]	TRUE				0	0	0	0	0	0	0	0	0	0	0	0	0	0	0	0	0	0	0	0	0	0	0	0	0	0	0	0	0	0	0	0
312.363	311.355	13.28					TRUE			[M+H]+		5044	[]	TRUE				5186	5044	4732	760	5286	6944	4196	4536	4428	302	0	4404	4744	4350	4250	4606	4748	5398	6070	5324	4554	5466	4820	5524	5104	3936	5502	4426	5648	5232	5470	5118
267.162	532.309	13.28					TRUE			[M+H+H]2+		0	[]	TRUE				0	0	0	0	0	0	0	0	0	0	0	0	0	0	0	0	0	0	0	0	0	0	0	0	0	0	0	0	0	0	0	0
419.241	418.233	13.41					TRUE			[M+H]+		0	[]	TRUE				0	0	0	0	0	0	0	0	0	0	0	0	0	0	0	0	0	0	0	0	0	0	950	0	1006	0	0	0	0	0	0	0
327.251	326.243	13.45					TRUE			[M+H]+		6344	[]	TRUE				6400	5858	6228	3992	6672	8858	4896	4474	5102	0	0	6736	5954	6936	5594	5584	5742	4950	7310	5198	5904	5594	5030	5756	5548	5748	6344	5080	6866	6448	6656	5614
228.232	227.225	13.45					TRUE			[M+H]+		1278	[]	TRUE				2078	1796	2106	0	1414	1702	0	1102	870	712	640	1246	0	914	1022	978	1110	982	1674	1324	1364	1484	1110	1408	1148	1278	880	0	1278	1034	1202	1216
149.024	148.016	13.46					TRUE			[M+H]+		22468	[]	TRUE				23148	21082	21888	15300	23096	24118	17746	0	0	3044	3020	22128	0	0	0	21618	20212	22648	26056	22744	24082	24002	27294	26810	26688	20154	20192	18832	21190	19778	19486	19524
297.082	296.075	13.52					TRUE			[M+H]+		2568	[]	TRUE				3070	2626	2616	0	7840	16398	9826	11064	10298	0	0	5536	6588	6882	6526	1734	2330	1806	1154	2568	1722	2034	1832	1546	1646	1564	1304	1420	0	1630	1592	1586
223.064	222.056	13.52					TRUE			[M+H]+		2162	[]	TRUE				2754	2540	2012	0	6300	10976	7568	8686	7456	910	862	5182	4890	5376	4858	1842	1702	1652	1328	2060	2174	2152	1700	1842	1638	1662	1676	1776	1542	1624	1692	1540
215.049	428.084	13.53					TRUE			[M+H+H]2+		908	[]	FALSE				0	886	962	0	1104	2088	3802	3862	4348	0	0	1290	3584	2816	2480	0	520	0	0	908	1038	0	588	0	0	0	590	0	512	484	0	0
383.204	382.197	13.54					TRUE			[M+H]+		22568	[]	TRUE				27046	27680	27480	0	35866	62824	22742	20314	19478	0	0	23348	19382	20110	19856	26188	22676	24832	24420	25366	24354	23402	22796	22418	20578	22396	21614	24406	25550	21972	22456	23076
368.426	367.418	13.54					TRUE			[M+H]+		26754	[]	TRUE				23286	25122	24238	0	29302	35228	20364	19498	16294	0	0	25942	20586	21904	20332	21096	19348	24282	38732	22458	21610	22502	22884	22778	20400	23766	22182	23490	42576	22260	24140	24918
315.157	314.15	14.2					TRUE			[M+H]+		13290	[]	TRUE				18574	18770	16728	3316	16222	21968	13664	13290	11410	352	770	16788	11344	12572	12132	15322	15930	14320	14032	15238	16178	15580	14478	14272	16690	12100	11740	13750	15066	14406	13528	12988
644.495	643.488	14.22					TRUE			[M+H]+		4238	[]	TRUE				4148	3450	3884	0	3794	6528	3944	3224	3620	0	0	4238	3778	4048	3982	3204	3424	3510	4248	3796	3458	3866	4570	4440	4002	3822	4326	3680	4476	3826	4396	3970
600.469	599.461	14.27					TRUE			[M+H]+		5714	[]	TRUE				5088	6362	5488	0	5000	9296	5344	5158	4532	0	0	6220	4932	5264	5600	5874	4880	5854	5714	5374	5988	5462	5922	5530	5558	5692	5346	4840	5252	5542	5472	5750
605.424	604.417	14.27					TRUE			[M+H]+		4654	[]	TRUE				5294	5946	4534	0	4482	8604	4900	4564	4096	0	0	4412	4374	4672	4416	4466	4866	4654	4158	4650	4680	4328	4794	4170	4106	4130	4436	4946	3994	4376	5106	4962
556.442	555.435	14.31					TRUE			[M+H]+		7344	[]	TRUE				8442	8704	9858	0	7830	12722	7932	7572	8348	0	0	7386	7344	7882	7602	7326	7358	6756	5732	7854	7438	7444	8236	7338	6862	6632	7300	6116	5344	6438	6250	6336
561.398	560.391	14.31					TRUE			[M+H]+		5780	[]	TRUE				8000	7814	6700	0	5900	9770	5776	6616	6456	0	0	6392	5706	6148	6908	5470	6082	5368	4636	5578	6170	5318	6252	5346	5466	5978	4984	4734	4302	6246	5058	5758
512.416	511.409	14.34					TRUE			[M+H]+		8442	[]	TRUE				10044	10098	10170	0	9798	15082	11418	11034	9230	0	0	10950	9306	10622	8704	8518	9058	8370	5758	8918	8902	9240	8826	8442	8316	8004	7398	8188	5980	8770	8364	7968
468.39	467.383	14.38					TRUE			[M+H]+		7774	[]	TRUE				9744	9782	8478	0	8040	13198	9320	9874	9628	0	0	7966	9358	8976	8828	6922	7874	8384	5660	8008	8040	6992	6740	7744	7774	6438	6120	7744	5506	6764	6682	6724
473.345	472.338	14.38					TRUE			[M+H]+		10368	[]	TRUE				14012	13268	13998	0	14292	20538	13162	12346	12918	0	0	12452	14018	13552	12756	10458	9664	10376	7066	11964	8682	9436	10136	10506	8262	10492	8902	8656	7186	8908	10066	8286
424.364	423.356	14.4					TRUE			[M+H]+		5658	[]	TRUE				7008	7008	7286	470	5560	9326	7420	6782	7888	0	0	6318	7660	6670	7616	5918	5076	4700	4934	5658	5282	5388	5590	4864	4956	5142	5008	5550	5096	5176	4636	4858
380.337	379.33	14.43					TRUE			[M+H]+		5386	[]	TRUE				5300	6272	5648	0	5390	7252	6964	6100	6228	0	0	5386	6244	5714	6066	4994	5218	4490	5302	4360	4586	4396	4522	3822	4812	5038	4724	4790	6128	5912	4144	4308
111.118	110.111	14.51					TRUE			[M+H]+		19040	[]	TRUE				20314	20118	20024	3158	21134	20386	15936	16000	16188	2146	1940	17694	17686	17778	17578	19886	18316	19104	21574	19298	19574	19150	19568	19162	17304	18730	16686	16618	22084	16766	17408	17406
304.248	303.241	14.51					TRUE			[M+H]+		5580	[]	TRUE				6946	6132	7246	0	8456	8748	4568	5150	5288	0	0	6988	4776	4660	5756	6844	5912	5494	5556	5860	5772	5534	5656	5182	6262	4938	5580	5178	6334	6050	5084	6348
280.263	279.256	14.55					TRUE			[M+H]+		916	[]	TRUE				1294	1280	1192	0	992	1562	590	594	596	0	0	872	662	794	734	744	916	686	942	724	1070	842	726	786	910	1078	810	850	794	1094	786	924
242.623	483.232	14.75					TRUE			[M+H+H]2+		10470	[]	TRUE				10562	11060	11186	0	9680	0	10628	10102	0	0	0	10058	10308	13018	0	9914	11700	10164	12772	11268	11522	10354	10420	12766	11038	0	10924	9706	0	11306	0	10984
273.089	272.082	14.75					TRUE			[M+H]+		8614	[]	FALSE				7122	10734	8682	1838	8132	10556	7616	8328	0	2036	0	8416	8530	8414	6936	1964	0	9318	9620	7774	9760	8900	7936	9154	8098	7972	7560	7620	10314	9120	2286	5664
230.623	459.231	14.76					TRUE			[M+H+H]2+		4560	[]	TRUE				4208	4606	4448	574	3956	4854	4866	4150	4100	0	0	4292	5106	3996	4454	4110	4402	4870	5740	0	4290	4620	5498	4314	4530	4448	0	4612	5994	4618	4996	4752
295.225	294.218	14.89					TRUE			[M+H]+		814	[]	TRUE				666	0	616	0	804	1582	0	544	0	792	1108	0	576	860	680	722	748	706	540	470	678	822	0	806	776	0	630	814	682	950	586	514
198.141	394.267	14.89					TRUE			[M+H+H]2+		0	[]	TRUE				0	0	0	0	0	0	0	0	0	0	0	0	0	0	0	0	0	0	0	556	0	0	0	0	0	0	0	0	0	0	0	0
607.256	606.248	14.95					TRUE			[M+H]+		0	[]	TRUE				0	0	0	0	0	0	0	0	0	0	0	0	0	0	0	0	0	0	0	0	0	0	0	0	0	0	0	0	0	0	0	0
570.458	569.451	14.95					TRUE			[M+H]+		5026	[]	TRUE				5232	5860	4914	0	4808	7006	5608	5194	4806	0	0	5030	5532	5144	5202	4974	4606	4636	4028	4700	5458	5062	5768	5200	4760	5660	5424	4900	3988	4722	5212	4832
531.387	530.38	15					TRUE			[M+H]+		5022	[]	TRUE				6480	6230	5522	0	5454	7066	5684	5856	6174	0	0	5122	5344	4772	5534	5162	5620	4788	3914	5618	5878	5396	4622	5092	5256	4894	5320	4966	4036	5684	5370	4756
526.432	525.425	15					TRUE			[M+H]+		6786	[]	TRUE				8000	7238	6632	0	6940	10448	8522	7252	7312	0	0	7056	7200	6786	8408	7592	6804	7066	5526	7790	7300	7196	6076	7394	7110	6354	5868	6464	5406	7902	6442	6826
507.272	506.265	15.02					TRUE			[M+H]+		6056	[]	TRUE				11278	13024	10320	0	13610	19222	6584	7098	5528	0	0	11048	5628	5722	6020	9738	9500	8396	5786	9226	7934	9614	8380	7730	7628	7798	7136	6756	5706	6720	7116	6672
487.361	486.354	15.04					TRUE			[M+H]+		7542	[]	TRUE				9008	9564	9248	0	8974	12360	9004	8812	9592	0	0	9500	9772	8982	9204	9610	7902	7686	5928	7754	8410	8588	8122	8372	8058	7176	8250	7538	6712	7354	7702	8360
482.406	481.398	15.04					TRUE			[M+H]+		6468	[]	TRUE				7884	7564	7594	0	6622	9168	8294	7486	7982	0	0	6668	7526	7598	6754	7444	6698	7210	5240	6434	7030	6908	7318	6692	6468	6200	5938	6852	5218	6504	6222	6330
443.335	442.328	15.09					TRUE			[M+H]+		12250	[]	TRUE				13282	14656	15206	828	15736	21584	13608	13506	15944	286	0	14192	13626	14478	14654	11952	12062	13306	10000	12502	13246	11570	11924	12176	11686	11984	12104	11168	10494	11192	11932	12374
438.379	437.372	15.09					TRUE			[M+H]+		4624	[]	FALSE				5020	4978	5302	0	4712	6902	5666	4442	5014	0	0	5058	5192	5726	4284	4338	5224	4048	4336	4614	4926	3950	4520	4210	4584	4980	4394	4012	3862	3894	4578	4090
357.209	356.201	15.1					TRUE			[M+H]+		0	[]	FALSE				0	0	0	0	0	0	0	0	0	0	0	0	0	0	0	0	0	0	0	0	0	0	0	0	0	0	0	0	0	0	0	0
161.597	321.179	15.1					TRUE			[M+H+H]2+		0	[]	FALSE				0	0	0	0	0	0	0	0	0	0	0	0	0	0	0	0	0	0	0	0	0	0	0	0	0	0	0	0	0	0	0	0
168.099	334.183	15.1					TRUE			[M+H+H]2+		0	[]	FALSE				0	0	0	0	0	0	0	0	0	0	0	0	0	0	0	0	0	0	0	436	0	0	0	0	0	0	0	0	0	0	0	0
333.151	332.144	15.1					TRUE			[M+H]+		0	[]	TRUE				0	0	0	0	0	0	0	0	0	0	0	0	0	0	0	0	0	0	0	0	0	0	0	0	0	0	0	0	0	0	0	0
109.102	108.095	15.1					TRUE			[M+H]+		1964	[]	TRUE				1572	1754	1834	5782	3724	2796	0	0	0	2266	2464	1720	0	0	0	1896	0	2280	1472	1964	1792	1710	1748	1946	1910	1520	1480	1880	1352	1742	1586	1620
95.0871	94.0798	15.11					TRUE			[M+H]+		2032	[]	TRUE				2062	2092	1848	5608	3810	2768	0	0	0	3642	2864	2310	0	0	0	2454	2172	1922	1260	1936	1950	2234	1762	1858	1748	1592	1552	1744	1248	1816	0	1552
399.308	398.301	15.16					TRUE			[M+H]+		14046	[]	TRUE				15790	17316	16700	0	17786	18846	15402	16336	15686	0	722	15830	16484	17330	16364	13688	14106	12656	15632	12446	13432	12850	13230	13676	13442	13512	13186	13648	13842	14046	13756	12646
259.205	258.198	15.29					TRUE			[M+H]+		574	[]	TRUE				0	346	0	0	0	0	444	436	560	0	0	0	0	786	0	532	392	0	582	0	0	916	0	412	422	0	442	566	692	0	498	0
297.082	296.075	15.32					TRUE			[M+H]+		1828	[]	TRUE				2222	1970	1828	500	6224	14254	5656	6050	6132	6164	6964	4120	3848	4678	3984	1810	1804	1432	1018	1538	1318	1318	1752	1178	1622	1494	934	1134	1022	1274	1238	1138
243.053	484.092	15.33					TRUE			[M+H+H]2+		898	[]	TRUE				1064	0	1290	0	2404	3930	3246	4166	4776	0	0	1558	3012	2746	3048	1150	0	1048	0	714	544	1110	1586	0	896	0	1142	0	742	710	694	0
371.101	370.094	15.33					TRUE			[M+H]+		1366	[]	TRUE				1402	2198	1198	0	4360	11208	4582	4596	5274	1452	1546	3334	2064	2272	3120	1052	1042	1080	720	1190	664	866	926	1060	904	884	1052	1076	622	1202	1366	942
501.377	500.369	15.85					TRUE			[M+H]+		7196	[]	TRUE				7940	9056	8470	0	8230	10312	6972	7606	7366	0	0	9186	7230	7480	8780	4918	5554	5920	7318	5784	5290	5518	5416	5728	5694	6230	5994	5576	7228	5250	5764	5998
625.266	624.259	15.92					TRUE			[M+H]+		0	[]	TRUE				0	0	0	0	0	0	0	0	0	0	0	0	0	0	0	608	0	0	0	0	774	0	0	0	0	0	0	0	0	618	0	0
457.35	456.343	15.95					TRUE			[M+H]+		18852	[]	TRUE				24250	21742	25412	0	27186	30420	23406	23246	25818	0	0	23792	23926	22746	24650	15598	14336	15582	17850	14492	14766	15758	14494	16838	15758	16048	14994	15684	19090	16616	15784	16358
452.395	451.388	15.95					TRUE			[M+H]+		5028	[]	TRUE				5412	5980	5106	0	5972	6590	5540	5304	5618	0	0	5730	5028	5198	5010	3762	4296	3666	5058	3908	3926	3836	4316	3844	3972	3850	4220	3776	5544	4404	4458	5260
250.086	249.079	15.99					TRUE			[M+H]+		856	[]	TRUE				952	1060	1050	0	0	1298	800	0	0	0	0	922	0	680	592	740	844	0	842	848	896	790	1094	972	942	716	926	708	0	856	812	0
384.194	383.186	16.01					TRUE			[M+H]+		1124	[]	TRUE				1264	864	978	0	1424	1934	414	816	926	0	0	1214	0	780	1070	902	1246	1076	948	1026	1146	0	852	1114	0	828	0	902	880	1332	1166	1132
225.192	224.184	16.03					TRUE			[M+H]+		0	[]	TRUE				0	0	0	0	0	0	0	0	0	0	0	0	0	0	0	0	0	0	0	0	0	0	0	0	0	0	0	0	0	0	0	0
111.118	110.111	16.03					TRUE			[M+H]+		2382	[]	TRUE				2728	2106	2382	23410	2558	2148	0	0	0	1774	0	2066	0	0	0	1982	2202	2282	2250	2092	2378	2050	2430	2058	1932	1882	2436	2382	2126	2380	2052	2040
321.228	320.221	16.04					TRUE			[M+H]+		0	[]	TRUE				0	0	0	0	0	0	0	0	0	0	0	0	0	0	0	0	0	0	0	0	0	0	0	0	0	0	0	0	0	0	0	0
561.488	560.481	16.04					TRUE			[M+H]+		0	[]	FALSE				0	0	0	0	0	0	0	0	0	0	0	0	0	0	0	0	0	0	0	0	0	0	0	0	0	0	0	0	0	0	0	0
601.468	600.461	16.04					TRUE			[M+H]+		0	[]	FALSE				0	0	0	0	0	0	0	0	0	0	0	0	0	0	0	0	0	0	0	132	0	0	0	0	0	0	0	0	0	0	0	0
337.167	336.16	16.04					TRUE			[M+H]+		0	[]	TRUE				0	0	0	0	0	0	0	0	0	0	0	0	0	0	0	0	0	0	0	0	0	0	0	0	0	0	0	0	0	0	0	0
125.133	124.126	16.04					TRUE			[M+H]+		0	[]	FALSE				1042	0	0	1938	0	0	0	0	0	0	1308	0	0	0	0	0	0	0	0	0	0	0	0	962	0	0	0	0	1194	0	0	0
97.1027	96.0954	16.04					TRUE			[M+H]+		1296	[]	TRUE				1220	0	0	2886	1918	0	0	0	0	1728	1558	0	0	0	0	1304	1300	1434	0	1728	0	0	1292	1204	0	1188	0	1210	0	1132	1130	0
298.274	297.267	16.04					TRUE			[M+H]+		490	[]	TRUE				604	528	386	730	664	0	402	0	0	0	498	0	0	0	0	566	378	490	358	758	1160	706	660	762	686	0	0	0	0	0	392	0
321.75	641.486	16.04					TRUE			[M+H+H]2+		0	[]	TRUE				0	0	0	0	0	0	0	0	0	0	0	0	0	0	0	0	0	0	0	0	0	0	0	0	0	0	0	0	0	0	0	0
349.223	348.216	16.04					TRUE			[M+H]+		0	[]	FALSE				0	0	0	0	0	0	0	0	0	0	0	0	0	0	0	0	0	0	0	0	0	0	0	0	0	0	0	0	0	0	0	0
235.131	234.123	16.05					TRUE			[M+H]+		1072	[]	TRUE				1038	1084	954	862	1236	1388	0	702	744	768	736	990	836	910	646	1096	1072	1152	946	1226	1498	1074	1288	1226	1250	0	988	1144	1030	778	1008	918
362.245	361.238	16.05					TRUE			[M+H]+		5220	[]	TRUE				0	0	0	0	0	0	4818	4772	5680	0	0	5110	4916	4616	5166	5090	0	5554	0	0	5758	0	5404	5192	0	5734	5478	5672	0	0	0	6268
408.369	407.361	16.06					TRUE			[M+H]+		6210	[]	TRUE				7102	7484	6706	0	7292	8104	7426	7842	7984	0	0	7222	7024	7540	7234	4614	4640	5062	5558	5054	5930	5062	5262	5628	5564	0	4974	5882	6210	5648	5074	5204
143.107	284.2	16.2					TRUE			[M+H+H]2+		616	[]	FALSE				694	666	614	0	564	0	0	0	0	630	642	424	0	446	0	438	0	0	582	616	562	902	594	356	560	0	388	692	432	474	608	388
259.166	258.159	16.21					TRUE			[M+H]+		2452	[]	TRUE				0	0	0	0	0	2728	1028	910	802	680	704	1202	0	898	982	1508	1718	1360	1432	4266	4310	4658	3040	3606	2796	0	1544	0	1096	2018	2452	2336
191.105	190.097	16.21					TRUE			[M+H]+		6414	[]	TRUE				5994	6942	6342	4846	6162	5932	4440	4984	5576	5250	5742	6414	5966	5884	5382	6444	6364	6212	5558	6942	7660	7152	6508	6892	6708	6456	5620	5704	5696	6556	6190	6228
364.342	363.335	16.23					TRUE			[M+H]+		4638	[]	TRUE				5378	5590	5174	0	5722	7148	5100	4840	5690	0	0	5976	5500	5910	5862	3812	3720	4594	4518	4382	3846	3906	4268	4436	4368	4378	3596	3730	4638	4052	3764	3624
603.445	602.437	16.33					TRUE			[M+H]+		4470	[]	TRUE				7590	7376	7126	0	8220	9484	7736	8450	7060	0	0	8000	7180	6896	6534	3656	3174	3520	4898	3212	3230	3804	3682	3592	3738	3820	3958	3702	5058	3834	4182	3800
598.489	597.482	16.33					TRUE			[M+H]+		3528	[]	TRUE				5186	5200	4732	0	4612	6174	6498	4982	5684	0	0	5454	5400	4264	4220	2332	2466	2532	4084	2260	2316	2186	2204	2274	2930	2440	2452	2490	3620	2412	2768	2554
127.149	126.142	16.42					TRUE			[M+H]+		4904	[]	FALSE				7010	5412	5038	1914	6170	10062	5152	0	5192	0	1418	6466	0	5872	5240	4446	4610	4530	5386	4718	4876	5392	4712	4812	4828	4722	5818	4954	5592	4712	5618	4524
227.237	226.23	16.44					TRUE			[M+H]+		5560	[]	TRUE				6592	5586	6804	0	8812	7360	5330	6370	5366	0	398	6720	6102	7590	6408	4430	5368	4574	5668	4592	5430	5234	5256	5358	5114	4782	5224	5400	5460	5142	5258	5258
554.463	553.456	16.45					TRUE			[M+H]+		5328	[]	TRUE				7034	6896	7338	0	8020	9210	8554	8600	7766	0	0	8302	7266	6424	7438	3466	3210	3360	5844	3606	3880	2946	3980	3944	3300	3950	3606	3928	5568	4008	3476	3524
559.419	558.411	16.45					TRUE			[M+H]+		8566	[]	TRUE				13332	12830	12792	0	14944	17374	14970	14762	13972	0	0	14522	13240	13210	13882	5696	5676	5816	9384	6210	5814	5928	6286	6176	6364	5948	7328	5434	8566	6658	6016	6082
639.282	638.275	16.59					TRUE			[M+H]+		0	[]	TRUE				0	0	0	0	0	0	0	0	0	0	0	0	0	0	0	0	0	0	0	0	0	0	0	0	0	0	0	0	0	0	0	0
515.392	514.385	16.6					TRUE			[M+H]+		13710	[]	TRUE				23012	22204	21212	0	26658	32116	24598	23770	24822	0	0	25348	24466	23956	23078	8632	8728	9250	14478	9452	9172	8506	8658	9484	9172	9148	8966	9778	13710	9296	10534	10510
510.437	509.43	16.6					TRUE			[M+H]+		4536	[]	TRUE				8840	6458	6894	0	7612	10012	8806	8550	8132	0	0	7638	7478	8058	8934	3542	3276	3124	5372	3310	3076	3142	3448	3264	3084	3546	3066	3658	4362	3466	3978	3974
593.276	592.269	16.6					TRUE			[M+H]+		0	[]	TRUE				0	0	0	0	0	0	0	0	0	0	0	0	0	0	0	0	0	0	0	0	0	0	0	0	0	0	0	0	0	0	0	0
108.519	215.024	16.76					TRUE			[M+H+H]2+		6552	[]	TRUE				7326	5638	6552	1884	5422	6828	9632	0	0	3314	2734	6958	0	8000	0	6390	6108	7218	8148	7256	7260	6634	6218	6172	6500	6936	5970	8198	7482	5566	5816	6840
466.411	465.403	16.76					TRUE			[M+H]+		3210	[]	TRUE				5158	5904	6034	0	6844	7802	6864	6928	6176	0	0	6558	6778	7058	6856	2114	2480	2296	3022	2070	2368	2456	2134	2812	2210	2188	3268	2296	3066	2682	2606	2504
309.258	616.502	16.78					TRUE			[M+H+H]2+		1910	[]	TRUE				1704	1868	2284	1028	2250	4346	1396	1580	1594	0	0	1876	1772	1860	2088	2468	1780	1600	1898	2552	2362	2782	1660	2122	1866	0	1910	1496	2506	1548	2252	0
416.866	831.717	16.78					TRUE			[M+H+H]2+		0	[]	FALSE				0	0	0	0	0	0	0	0	0	0	0	0	0	0	0	0	446	0	0	0	0	0	0	0	0	0	0	0	0	0	0	0
384.26	383.252	16.78					TRUE			[M+H]+		2920	[]	FALSE				2710	2468	2920	2520	3570	3520	2434	2706	2858	0	0	3056	3192	2330	2124	2838	2628	2430	2888	3252	3656	3298	3418	3022	3134	2516	2610	2226	2924	2272	2964	2694
201.652	401.29	16.78					TRUE			[M+H+H]2+		3060	[]	TRUE				3094	2252	3068	2684	3020	3422	3060	2048	2994	1684	1386	2830	3270	2830	2616	2906	2790	2932	3382	3158	2910	3242	3270	3296	2888	2630	3040	2514	2978	2752	3014	2342
301.212	300.205	16.79					TRUE			[M+H]+		4238	[]	TRUE				3276	3332	4508	0	2628	5474	3318	2982	3362	900	0	2950	3276	3700	3084	3458	3768	3296	4204	4238	4498	4886	4582	4428	3660	3268	4064	4458	3780	3832	4176	3602
99.5146	197.015	16.86					TRUE			[M+H+H]2+		20026	[]	TRUE				23064	18220	20658	6636	0	22392	0	24358	23756	10346	9952	22658	25282	22704	21338	20026	0	20244	26858	20470	19864	21276	22608	19944	0	19552	18682	18380	21214	18810	18374	18512
661.486	660.479	16.89					TRUE			[M+H]+		3180	[]	TRUE				7926	7900	9400	0	8858	11104	12016	10996	10548	0	0	10230	7962	8622	8996	3078	2328	2766	3526	2552	2348	2532	2390	2686	2564	2468	2702	0	3824	3066	2596	2366
371.101	370.094	16.91					TRUE			[M+H]+		6152	[]	TRUE				8008	5974	5372	2226	17872	56294	9222	9484	11306	0	4154	12784	6856	6560	6152	4330	4332	4190	3248	4156	5178	5338	4144	4350	4082	3964	4068	3336	3266	3510	3884	4020
554.176	553.169	16.91					TRUE			[M+H]+		3002	[]	TRUE				6776	6164	4054	0	21540	69646	5644	5972	6276	0	0	12902	3068	3926	2828	3516	2602	2976	1618	3224	2732	3002	2386	2582	2386	1972	2570	2130	1266	1760	1902	1734
422.384	421.377	16.96					TRUE			[M+H]+		4328	[]	TRUE				5940	6408	6354	0	8520	7444	6138	6710	7786	0	0	6866	7466	7482	7284	3362	2788	3442	4348	3116	2604	3170	3274	3452	2868	3452	3400	3140	4288	4324	3368	3532
617.46	616.453	17.03					TRUE			[M+H]+		5274	[]	TRUE				14216	13582	15038	0	17326	18922	18866	18148	16484	0	0	16138	17104	14868	16474	4230	4184	4106	5966	5210	4464	4508	4430	4556	5276	4226	3998	4852	5170	4520	3926	4314
90.5089	179.003	17.05					TRUE			[M+H+H]2+		4696	[]	TRUE				5192	4192	6226	2588	7010	6380	0	0	0	2706	2486	6764	0	0	5184	4420	4774	4720	5314	0	4430	4688	4558	4438	6686	4098	4074	4696	5122	3944	4360	4286
364.27	363.262	17.08					TRUE			[M+H]+		0	[]	FALSE				0	0	0	0	0	0	0	0	0	0	0	0	0	0	0	0	0	0	0	948	828	0	0	0	0	0	0	0	0	0	0	0
380.209	379.202	17.08					TRUE			[M+H]+		0	[]	TRUE				0	0	0	0	0	364	0	0	0	0	0	0	0	0	0	0	392	0	0	0	0	476	0	0	0	0	0	0	464	0	0	0
568.479	567.472	17.18					TRUE			[M+H]+		3614	[]	TRUE				9406	9240	9396	0	12890	14016	12478	11718	12396	0	0	11338	12234	12446	11040	2874	2630	2636	4272	3130	2504	2792	2868	2604	2916	2924	2912	3632	3614	2754	2752	2426
573.434	572.427	17.19					TRUE			[M+H]+		6714	[]	TRUE				22174	20232	20690	0	27678	30964	28482	24608	25866	0	0	27678	24108	24068	26102	5384	5804	4744	7942	5272	5724	5008	5704	5778	5256	5486	5380	5842	8304	5966	5306	5490
378.358	377.351	17.23					TRUE			[M+H]+		3762	[]	TRUE				4984	4606	4840	0	5320	6124	4272	3996	4440	0	0	6308	4964	4456	5112	4582	3280	3642	2894	3388	3194	3694	3228	3610	3048	3762	3386	3098	3516	3600	3282	3710
338.342	337.335	17.35					TRUE			[M+H]+		8412	[]	FALSE				11428	11060	9922	1234	2228	9880	3254	0	1604	0	750	0	10832	9156	8556	11196	10624	9924	0	10600	10594	11088	10502	10518	10330	10162	9708	9784	0	9050	10654	10032
524.452	523.445	17.37					TRUE			[M+H]+		2516	[]	TRUE				7226	7024	7072	0	10048	10868	10446	9322	9364	0	0	9760	9460	10530	9776	1922	2532	2214	2886	2004	1542	1536	1604	2358	1812	1690	1704	1584	2762	1910	1604	2426
529.408	528.401	17.37					TRUE			[M+H]+		7956	[]	TRUE				27078	26968	24640	0	38048	40938	37548	34630	35640	0	0	35618	34380	31644	32012	6144	6012	5654	8338	5704	6346	6270	6038	5270	5214	6396	5806	5702	7956	7222	5938	6296
719.529	718.522	17.42					TRUE			[M+H]+		1556	[]	TRUE				5962	5174	5268	0	7036	8590	11334	10452	9392	0	0	6546	8008	7072	7424	1258	1556	1512	2062	1302	1572	1734	0	1486	1514	1526	1320	1318	1518	1228	1150	1474
670.547	669.54	17.57					TRUE			[M+H]+		1562	[]	TRUE				4478	4452	5196	0	7176	9512	9092	8292	9244	0	0	7194	7244	7016	7484	1146	1142	1258	1468	1290	1084	1738	1096	1620	1510	1280	1110	982	1364	1490	318	1190
675.502	674.495	17.58					TRUE			[M+H]+		2594	[]	TRUE				9360	8978	9200	0	13074	15644	15444	14842	14220	0	0	13390	12850	12360	12486	2152	2296	2314	2624	1976	2238	2138	1918	2062	2188	2234	2132	2024	2752	2366	2182	2594
480.427	479.419	17.6					TRUE			[M+H]+		1506	[]	TRUE				4780	4446	4572	0	5554	7252	6624	6246	6424	0	0	6808	7022	5540	6764	1156	964	1086	1534	1174	846	1484	1362	1074	1070	1152	1170	1176	1754	1078	0	1036
485.382	484.375	17.61					TRUE			[M+H]+		9566	[]	TRUE				32442	32470	36098	0	50172	54002	45806	45224	48104	0	0	46280	44666	41986	46150	7220	6580	7024	10234	7600	6942	6796	6892	7654	7098	7500	7644	7368	10190	7286	7752	8016
626.521	625.514	17.74					TRUE			[M+H]+		1774	[]	TRUE				6578	7268	6450	0	10520	11260	11020	11092	10980	0	0	9364	8910	9142	8922	1410	1756	1288	1604	1550	1650	1572	1306	1604	1598	1278	1556	1564	1786	1410	1180	1476
631.476	630.469	17.74					TRUE			[M+H]+		3302	[]	TRUE				12534	13726	12984	0	20428	20638	24286	19384	20436	0	0	21070	19424	20392	19150	3050	2884	2786	3016	4084	2738	3202	2544	2954	2826	2502	3066	3016	3538	2470	2972	2602
494.567	493.559	17.81					TRUE			[M+H]+		8806	[]	TRUE				10540	9896	9674	0	9840	12556	10742	10334	9524	0	0	9914	9704	8118	9280	9402	9202	8746	8276	8874	9054	8542	9286	8986	8940	9354	9198	8030	7950	8470	9494	8830
436.4	435.393	17.89					TRUE			[M+H]+		2074	[]	TRUE				4698	4468	4840	0	6776	7366	5952	5582	5950	0	0	5572	5268	4964	5362	1794	1954	1690	1956	1674	1734	1580	1438	2044	1882	1592	1654	2024	2400	1964	1918	2014
397.329	396.322	17.9					TRUE			[M+H]+		3826	[]	TRUE				12628	11844	11450	0	21070	19376	17268	17280	16620	0	0	18416	16530	17286	17190	3702	3196	3568	4342	3896	3102	3692	2958	2814	3010	3670	3182	3378	4746	2978	2918	3304
653.297	652.29	17.9					TRUE			[M+H]+		0	[]	TRUE				0	0	0	0	0	0	0	0	0	0	0	0	0	0	0	0	0	0	0	0	0	0	0	0	0	0	0	0	0	0	0	0
587.45	586.443	17.94					TRUE			[M+H]+		3170	[]	TRUE				17308	15160	16366	0	25792	26564	27700	27218	26486	0	0	26140	24272	23098	24550	2636	2552	2564	3170	2272	2086	2638	2350	2802	2930	2204	2512	2248	3416	2322	2748	2748
582.495	581.487	17.94					TRUE			[M+H]+		1540	[]	TRUE				7104	7036	6752	0	10768	14166	11676	11970	10892	0	0	10596	10304	11244	10090	1208	1318	1012	1402	1334	1278	1208	1352	1218	1338	1352	1324	1544	1354	1326	1116	1514
637.302	636.295	18.09					TRUE			[M+H]+		0	[]	TRUE				0	0	0	0	0	0	0	0	0	0	0	0	0	0	0	0	0	0	0	0	0	0	0	0	0	0	0	0	0	0	0	0
353.303	352.296	18.09					TRUE			[M+H]+		6324	[]	TRUE				16102	16634	14550	0	27716	30672	16642	15486	15854	0	0	24768	17304	17908	16680	6716	0	0	8070	5372	5810	6408	0	6636	0	0	0	5370	7642	6568	5486	6064
538.468	537.461	18.17					TRUE			[M+H]+		1178	[]	FALSE				5864	5594	6040	0	10158	12648	10652	10194	10042	0	0	10238	9602	8698	9422	1332	752	1118	996	848	1026	1416	914	1158	950	906	1050	1238	956	890	708	0
543.424	542.416	18.18					TRUE			[M+H]+		3412	[]	TRUE				23360	21798	21916	0	36218	40128	40136	36756	34874	0	0	36432	33918	34718	32664	3398	2518	2634	3310	2970	2874	2430	2984	2852	3446	2866	2282	2830	3238	3072	2758	2690
628.195	627.188	18.19					TRUE			[M+H]+		8206	[]	TRUE				20176	13164	11968	0	38710	165744	14272	14436	14196	0	0	27970	8024	9536	8382	10816	9614	11450	3384	12628	14284	13360	0	11686	8616	7196	0	6360	3392	6270	8206	7138
329.243	328.235	18.2					TRUE			[M+H]+		6828	[]	TRUE				6222	6804	6202	1136	4716	9920	7702	6766	6686	722	560	5516	6496	6684	7770	6844	6838	7454	6460	7908	6692	8508	5894	7870	8288	6740	5700	6794	8018	7308	7616	7210
689.517	688.509	18.26					TRUE			[M+H]+		0	[]	TRUE				8666	9462	9908	0	13646	19146	17784	17400	17856	0	0	15662	12466	14344	13926	0	0	0	0	0	0	0	0	0	0	0	0	0	1544	0	0	0
688.499	687.492	18.26					TRUE			[M+H]+		6894	[]	TRUE				7910	7826	7736	0	7508	12110	8684	8644	8066	0	0	0	8018	7016	7768	7690	7584	7710	6582	7236	6976	7288	7060	8482	8132	7190	7252	7162	7126	6920	6880	7046
312.326	311.319	18.37					TRUE			[M+H]+		3660	[]	TRUE				2532	2144	2106	0	2380	4068	1916	2174	2218	0	220	2520	2012	1758	1530	8596	7350	0	5926	15684	17258	16836	13866	13136	13778	5448	0	5540	4748	21800	23128	22614
645.491	644.484	18.47					TRUE			[M+H]+		1834	[]	TRUE				11618	10716	9834	0	21858	22654	23176	23498	21464	0	0	20634	20292	19480	21052	1804	1740	1572	1840	1612	1926	1778	1834	1880	1950	0	0	1768	0	1580	1830	1812
455.371	454.364	18.5					TRUE			[M+H]+		2004	[]	TRUE				13122	13204	12654	0	25288	24778	19980	21054	21758	0	0	24822	22150	22594	21710	1400	1768	1620	2214	1578	1368	1610	2106	1820	1980	1408	1520	1472	1916	1866	1722	1726
327.229	326.222	18.5					TRUE			[M+H]+		3230	[]	TRUE				0	1396	1526	0	1942	3384	924	0	0	1360	0	1452	1240	1462	0	2292	2634	2210	1840	3878	4440	3484	4152	3656	4196	2494	1664	2744	1990	3924	4004	4496
250.178	249.171	18.52					TRUE			[M+H]+		9938	[]	TRUE				14436	16034	14338	0	11726	19098	9770	13034	11160	1836	2194	12172	10810	9694	10626	14020	14100	12826	10498	13744	12132	10450	11852	11120	11848	11352	10810	10572	10624	12942	11444	10224
803.544	802.536	18.64					TRUE			[M+H]+		4970	[]	TRUE				13250	12662	11402	0	11348	21836	6600	6124	5798	0	0	12928	7234	6062	5948	7252	6984	7544	5326	7526	7336	7268	5948	7448	6472	5474	5216	4556	4214	5916	5798	5046
393.298	392.291	18.67					TRUE			[M+H]+		18008	[]	TRUE				29060	27260	23456	1176	29200	63364	22184	16844	17342	0	518	28946	20632	20976	19226	21266	20408	20610	17684	25252	23518	22150	21508	18912	20714	18720	16284	16820	17242	17764	17984	17894
601.465	600.458	18.68					TRUE			[M+H]+		1636	[]	TRUE				14798	12194	12328	0	27834	30738	30604	26474	27512	0	0	26326	27050	23784	25982	1528	1232	1298	1406	1562	1698	1560	1306	0	1550	1268	1460	1478	1686	1758	1242	1426
411.345	410.337	18.73					TRUE			[M+H]+		4956	[]	TRUE				22576	24482	20606	0	46786	43626	35780	38254	37350	0	0	42620	40534	37924	40866	4158	4394	4542	0	4894	4568	4398	4080	0	5574	4282	4604	5078	0	4364	4672	4956
672.505	671.498	19.07					TRUE			[M+H]+		25246	[]	TRUE				26488	27220	27748	0	25016	36854	33252	28206	30456	0	0	28946	25990	25528	26580	24826	26648	22986	26418	24824	23502	25246	24786	27950	28208	27452	25622	25812	28504	25734	25212	24254
628.48	627.472	19.08					TRUE			[M+H]+		5532	[]	TRUE				5646	5736	5826	0	5974	9882	6696	6414	6358	0	0	6286	5486	5720	5468	5982	5532	0	6342	5980	5364	5366	5558	5420	5994	5578	5970	5392	5308	5592	5752	4782
661.465	660.458	19.08					TRUE			[M+H]+		15838	[]	FALSE				32968	31414	28674	0	29318	25894	26986	24802	0	0	0	0	21776	16288	20700	28596	25008	18744	7026	24128	22444	22238	20154	18498	20864	22446	19542	17304	7140	21622	23502	23316
698.521	697.514	19.15					TRUE			[M+H]+		6008	[]	TRUE				7248	6518	6656	0	5860	10242	8026	7906	7648	0	0	6600	6500	6364	6462	6136	6204	5558	6660	5688	5890	6044	5536	5958	5852	5984	6682	6328	6780	6008	6132	6212
469.387	468.38	19.25					TRUE			[M+H]+		4362	[]	FALSE				16192	14786	15206	0	34420	36136	28668	30654	29694	0	0	33922	28194	29088	27184	4366	4362	5012	4912	4336	3922	4444	3954	4242	4104	4140	3810	4956	4464	4036	4348	4138
550.63	549.622	19.25					TRUE			[M+H]+		22620	[]	TRUE				28554	25654	22882	0	24284	30250	26522	25212	25568	0	0	25324	24146	23618	23538	22940	23976	24182	21378	21522	23476	23540	23508	23222	22238	23702	23520	22764	20264	23544	23002	23474
736.534	735.527	19.26					TRUE			[M+H]+		0	[]	TRUE				0	0	0	0	0	0	0	0	0	0	0	0	0	0	0	5472	4410	4612	3320	9914	9600	9124	8640	8998	8974	3570	3352	2944	3262	14686	14640	12788
101.073	100.065	19.39					TRUE			[M+H]+		24820	[]	TRUE				27416	27978	28018	9272	28660	27728	0	0	0	0	9608	29140	26222	0	25524	27530	27324	27314	21782	28100	27130	30048	30158	28158	29812	27036	27044	0	22836	25678	24910	26364
80.9503	79.9431	19.42					TRUE			[M+H]+		4448	[]	TRUE				3902	3750	4026	2660	3628	2676	0	0	0	0	2418	3704	5346	5156	0	4302	4458	4102	7090	4940	4314	4796	5092	4448	4314	4582	4084	3856	6778	4402	4056	4014
647.451	646.444	19.54					TRUE			[M+H]+		4634	[]	FALSE				6308	5462	5782	0	5714	7794	5292	4740	5274	0	0	7018	5112	4072	4862	5600	4874	5286	4420	5476	5344	5294	4998	5136	4478	5092	4530	4458	4070	5396	5112	5322
255.934	254.927	19.55					TRUE			[M+H]+		3808	[]	TRUE				1840	2080	2356	0	0	844	4350	5084	5530	0	482	1584	5056	5464	5200	2708	2558	2722	7402	3150	3130	3160	2890	3536	3524	3994	3808	3418	6966	3550	3414	3670
261.131	260.123	19.56					TRUE			[M+H]+		6268	[]	TRUE				5920	6504	6876	4216	7414	7306	5164	5676	5036	4128	4592	6538	6242	5500	5296	6958	6086	6002	6416	5984	6622	5906	6100	6208	6684	5708	6178	6492	5934	6438	6400	5928
673.466	672.459	19.6					TRUE			[M+H]+		6566	[]	TRUE				9238	7558	9128	0	7130	11008	6926	8118	7624	0	0	8232	1988	8470	6736	7834	7398	6736	6514	7618	7862	6602	7110	6894	6858	7002	6968	7046	5766	6720	8170	7520
717.491	716.484	19.6					TRUE			[M+H]+		8514	[]	TRUE				10330	10616	11084	0	10076	11858	10728	11044	11634	0	0	10432	3200	9128	9444	10584	10550	9650	7644	8064	9634	9240	8820	9370	8294	8514	8410	8906	8880	8558	9616	9190
383.243	382.236	19.77					TRUE			[M+H]+		5826	[]	TRUE				6452	7036	6178	0	5604	8046	5562	4870	6886	1444	0	6578	4642	5710	5756	6220	5780	5750	6550	6144	1680	5558	5736	5700	5452	5710	5986	5380	6918	5992	6330	6200
729.453	728.446	19.77					TRUE			[M+H]+		10946	[]	TRUE				11508	10938	10930	0	6156	11378	17246	17550	17008	0	0	9766	13466	12608	13706	12226	11548	12330	12658	10864	3304	11252	11994	10214	11162	11812	11800	9778	10272	10738	10946	11722
656.51	655.503	19.77					TRUE			[M+H]+		56052	[]	TRUE				48260	62710	62748	0	55256	72766	64190	67938	69278	862	1562	61524	52120	62362	62492	56586	44498	45764	59392	45364	12928	41698	42852	45166	43584	42172	60778	60436	58684	56052	55570	54460
684.541	683.534	19.77					TRUE			[M+H]+		5584	[]	TRUE				3272	6082	3194	0	5902	0	6086	7384	8904	0	0	4742	5802	7816	6956	3692	2604	2746	4852	2578	0	2492	2196	0	2736	2548	4734	4670	6010	4628	5898	0
537.395	536.388	19.79					TRUE			[M+H]+		5936	[]	FALSE				8718	9222	10276	1824	0	5056	1540	9544	8554	0	0	814	7836	9118	8808	8734	5990	6634	4298	6678	4462	5956	5936	6506	6160	7698	10710	8062	4588	8802	9784	8916
610.184	609.177	19.82					TRUE			[M+H]+		42770	[]	TRUE				2304534	130896	48266	0	0	47456	2394	45622	45328	436	0	0	2089754	41838	45552	2301406	2487298	2511284	50612	2502598	1816724	2751856	2650394	1875068	1835896	2080134	42688	45640	0	38408	54924	47856
631.114	630.107	19.83					TRUE			[M+H]+		5422	[]	TRUE				143072	12230	4600	0	0	2720	582	7076	7484	0	0	0	195376	6188	5614	159632	157240	163502	7096	168168	133918	180474	179586	136952	130700	150232	4878	6438	6772	4536	6404	5564
682.526	681.519	19.83					TRUE			[M+H]+		12002	[]	TRUE				10614	15814	16098	0	10976	16698	16598	15152	13768	0	0	14670	11410	13930	13306	10218	9626	11100	12838	9778	8868	10344	10302	9662	10164	11862	13714	13396	9590	12728	15288	12284
577.335	576.328	19.84					TRUE			[M+H]+		10178	[]	TRUE				10664	15172	12698	2038	10422	19722	13234	15670	13852	5664	3108	12576	8918	12472	12966	10832	11164	11958	10322	10178	8150	9722	9744	9532	9906	10484	13780	12666	9372	12056	12538	12158
781.187	780.18	19.91					TRUE			[M+H]+		5984	[]	TRUE				17728	11532	9038	0	15980	81926	8248	9472	11398	0	2084	14616	6444	6812	7502	8684	7674	11790	4070	9982	13060	11244	9378	9960	9036	0	8748	7134	3572	6400	7476	6736
123.966	122.958	19.94					TRUE			[M+H]+		14316	[]	TRUE				11958	11458	12136	3620	0	14700	0	0	12744	4032	6112	11550	12782	11458	0	12334	12826	11672	17254	12716	12910	13716	12824	13690	13948	12968	13248	13734	16450	14462	15788	0
121.967	120.96	19.97					TRUE			[M+H]+		26322	[]	TRUE				25632	0	0	0	28150	0	0	0	0	6558	10518	26322	0	0	24332	0	26442	26154	38174	28480	27112	28190	29096	28726	0	28486	0	29898	35798	0	32012	32494
185.115	184.108	20.03					TRUE			[M+H]+		12670	[]	TRUE				14602	13616	14204	14862	15714	16152	10768	11338	10744	13734	14516	14116	10942	11302	11612	13606	11210	12758	13470	12938	0	12670	13396	13354	11834	13418	13228	13152	11774	11812	0	13430
101.072	100.065	20.04					TRUE			[M+H]+		20374	[]	TRUE				21096	22450	23194	20248	23936	22172	0	0	0	27976	26930	21812	0	0	0	20090	22076	21508	20308	22450	22418	22264	23444	18938	18978	20462	0	0	20860	0	0	0
677.456	676.448	20.05					TRUE			[M+H]+		4146	[]	TRUE				8476	8058	5870	2824	7782	4940	0	7992	8556	0	0	8508	0	0	5874	0	7304	0	0	7310	5248	5346	4990	0	5550	5014	0	0	0	4442	6784	5708
122.098	242.182	20.07					TRUE			[M+H+H]2+		5700	[]	TRUE				5332	5444	6590	5150	6932	5602	4732	6022	5170	5218	5064	6194	5340	5430	6174	5700	5344	6114	6072	6170	5462	6006	5936	5896	5538	5950	5332	6524	5292	5268	6422	5432
217.105	216.098	20.08					TRUE			[M+H]+		10088	[]	TRUE				11304	10554	10448	11738	11654	11200	9106	8654	9114	9732	9970	10114	9660	9434	8854	10988	10088	10864	9494	10388	9752	9948	10288	9642	9862	9856	9842	10500	9772	10558	10084	10532
124.088	123.081	20.11					TRUE			[M+H]+		143934	[]	TRUE				0	0	0	328138	0	180966	143934	145012	146914	0	201946	0	0	141816	0	0	0	164894	149928	169688	164016	166390	0	160344	155402	158454	157768	159468	143172	160808	156794	156476
242.284	241.277	20.12					TRUE			[M+H]+		194380	[]	TRUE				205766	214162	212040	0	0	0	0	177310	179012	0	0	0	177914	180878	182658	197492	0	0	194842	207554	0	197428	201462	210306	211202	199444	206190	206608	190546	0	0	203410
129.989	128.982	20.12					TRUE			[M+H]+		23812	[]	TRUE				0	21528	23116	5132	14032	15854	0	22358	23622	7968	11692	0	0	25390	25802	23936	0	23812	0	0	23506	24232	23250	0	0	25548	26780	27056	27814	26464	24784	25506
304.973	303.966	20.13					TRUE			[M+H]+		4692	[]	TRUE				2552	2814	2880	0	0	1452	5110	5044	4674	0	0	1984	5628	5610	5438	3192	3348	3196	6016	3554	3958	3518	3554	4140	4168	3780	4812	4148	5528	4692	5364	4366
282.953	281.946	20.22					TRUE			[M+H]+		6114	[]	TRUE				3756	4574	4420	560	0	2044	6538	6016	6118	1552	2026	3308	6558	6746	6918	4762	5046	5888	7110	5294	4798	5370	4960	5550	5744	5722	5596	5814	6644	6142	6172	6590
696.541	695.533	20.3					TRUE			[M+H]+		4760	[]	FALSE				5206	6226	5526	0	4860	7008	6612	5682	5184	0	0	6136	4984	4966	4624	5922	5716	5420	5126	5176	5242	4860	5582	4936	5278	0	5244	0	4074	5126	5440	5208
701.496	700.489	20.3					TRUE			[M+H]+		40594	[]	TRUE				56002	47946	51444	1562	43486	63352	50686	48518	45788	0	2106	58122	46146	43090	41956	47612	47106	47738	42040	42826	46040	46036	39232	46260	44506	40594	35264	46936	40526	43658	40154	39034
717.489	716.482	20.34					TRUE			[M+H]+		12994	[]	TRUE				16854	17878	15162	0	13710	18692	19090	7662	15614	2310	2276	16992	14256	14612	13884	14750	14586	14484	12532	16184	14348	13894	12546	14248	12376	13604	13938	12868	14368	14266	12550	12994
453.334	452.327	20.36					TRUE			[M+H]+		4134	[]	FALSE				3512	3814	3308	0	4134	58442	5260	4140	4330	0	0	5880	4066	2904	3398	5720	6674	5012	2604	7506	7644	9334	8090	9166	7782	5434	6538	6190	2592	7050	8512	8134
727.512	726.505	20.37					TRUE			[M+H]+		8146	[]	TRUE				10256	11318	10530	504	9592	13220	11550	4928	9846	0	0	12208	9990	8860	10074	9250	9624	8202	7288	8178	8864	9172	8352	9084	9086	9320	8700	9536	7876	9592	9328	9716
715.512	714.505	20.39					TRUE			[M+H]+		4864	[]	FALSE				5648	6246	5388	0	4548	6296	7242	4714	5738	0	0	6688	5160	5946	5398	5472	5196	5880	4452	0	5286	5188	5066	4610	5626	5090	5096	4750	4872	6792	5376	5072
763.518	762.511	20.64					TRUE			[M+H]+		12586	[]	FALSE				25694	27450	26390	0	0	11178	0	23452	21574	0	0	852	0	22102	20014	22302	21458	21046	4636	19312	18646	21812	20294	18824	17842	13754	19780	16674	4944	19256	19200	20058
708.512	707.505	20.64					TRUE			[M+H]+		3498	[]	FALSE				7618	8454	8412	0	0	3136	0	10146	9976	0	0	0	9418	8796	8684	7108	7656	7512	1506	6700	6150	5954	5608	6186	5808	3904	4836	4622	1344	5486	5290	5468
680.481	679.474	20.64					TRUE			[M+H]+		16042	[]	FALSE				28698	29340	28380	0	0	27544	0	25866	22648	0	0	0	20770	20538	18236	25922	25170	23710	5646	22778	22524	21066	21526	21448	20824	13018	22428	18200	5148	21308	19394	21298
401.937	400.93	20.86					TRUE			[M+H]+		5214	[]	FALSE				7016	6812	6928	7456	11146	9882	5284	4408	5328	9212	9184	8856	5304	5314	5840	6262	5774	5550	5638	5014	5250	5422	4662	4546	5310	4812	4604	5658	5024	4918	5052	4696
282.953	281.945	20.97					TRUE			[M+H]+		6076	[]	TRUE				5120	4828	4848	818	2250	2506	6264	5850	5840	2240	3156	3640	6562	5958	6126	5826	5536	5114	7028	5556	5938	5190	5690	5772	5876	5894	5842	6254	7152	6064	5836	0
265.962	264.955	21					TRUE			[M+H]+		25610	[]	TRUE				19576	0	0	2846	8062	11012	0	26538	27736	9028	13224	0	27544	0	30534	22448	23108	25412	33340	0	24306	0	24712	26510	0	26204	26524	28228	34414	26322	0	0
171.1	170.093	21					TRUE			[M+H]+		10022	[]	TRUE				10618	10166	10624	11516	12512	10282	0	8818	9236	9790	10952	10766	9274	8754	10134	10446	9690	11324	9702	10284	10580	10244	10980	10136	10224	9876	10060	0	9572	10396	10230	0
129.989	128.982	21.07					TRUE			[M+H]+		22306	[]	TRUE				21614	21928	22942	7378	15316	19120	22612	0	0	0	19202	22306	25196	24090	23624	0	0	24916	29232	24002	0	23820	0	25318	24380	24720	24120	26542	27910	27654	0	25856
661.466	660.459	21.09					TRUE			[M+H]+		13918	[]	TRUE				0	19172	0	844690	0	16880	18320	19032	13796	800730	0	16534	16720	0	0	16094	18294	18698	9508	16138	16636	15244	16390	15938	14712	13620	15328	13732	9638	16528	15276	16606
185.115	184.108	21.18					TRUE			[M+H]+		12558	[]	TRUE				12694	14714	13584	16234	14256	13414	0	10918	11494	12738	14720	13674	12250	10664	11676	12194	13174	14636	12558	13252	13260	14106	13142	13024	12366	13446	11860	13726	13292	12212	12646	12980
536.166	535.158	21.32					TRUE			[M+H]+		15844	[]	TRUE				27672	16260	17094	0	15052	23974	8882	17782	22200	380	386	19570	15634	14740	18492	504102	544934	473272	345678	237476	266802	248406	106966	111740	107820	15264	17920	16044	15940	16438	14478	15338
769.596	768.589	21.43					TRUE			[M+H]+		5522	[]	FALSE				12496	7182	8966	2732	2966	4216	8946	12516	9840	14204	11914	0	6034	7100	7472	7292	7136	4932	4604	7042	6552	6662	5964	6174	6100	6694	6610	5770	3976	7490	7528	7922
787.601	786.594	21.47					TRUE			[M+H]+		5664	[]	TRUE				0	6162	8146	0	2562	3986	0	5756	0	0	0	4794	0	0	8178	7144	6598	0	0	5872	6556	5732	6044	5686	5526	0	6636	5534	2534	6744	0	6370
131.038	130.03	21.56					TRUE			[M+H]+		5602	[]	TRUE				5748	5772	5218	6120	5986	5774	0	0	0	5948	5628	5156	4300	6042	0	5948	5632	5486	5540	4998	5906	6446	5926	5408	5334	5740	5850	5586	4826	5022	5516	4696
237.196	236.189	21.77					TRUE			[M+H]+		11834	[]	TRUE				12638	12872	11942	8652	12304	12444	11180	10570	11028	9748	11216	11328	11834	12320	11744	12262	12482	12090	11356	11886	12086	12214	12828	11186	11880	11408	12710	12306	12620	12330	12278	12372
124.899	123.891	21.78					TRUE			[M+H]+		13702	[]	TRUE				13702	14928	14676	11838	14266	13854	13170	13744	13216	11138	12780	14588	13312	12774	12994	13650	14194	14880	13688	13694	14858	13942	14054	13618	13480	13684	14202	12838	9734	14568	13086	14190
260.872	259.865	21.81					TRUE			[M+H]+		14456	[]	TRUE				14456	14658	15214	6640	10294	11942	12936	13240	13634	10438	12124	13640	13616	13856	14898	14034	14966	13840	13644	14500	15174	14696	15360	14792	14570	14520	14238	14546	11012	14994	14406	15038
262.87	261.863	21.81					TRUE			[M+H]+		14436	[]	TRUE				14884	13810	14028	6484	10768	10774	13374	13422	14430	10204	12174	12120	0	13510	13486	13906	0	14610	14740	14924	15492	13842	15266	15704	14244	14300	14722	14604	0	14672	15092	14946
162.114	161.106	21.92					TRUE			[M+H]+		4416	[]	FALSE				4884	4854	5624	3364	4004	3814	5298	5630	4800	3234	3318	3656	5358	4980	4556	5292	4624	4574	2238	4562	5016	4940	4762	4556	5604	4712	4270	5050	2132	4828	4772	4906
566.889	565.881	21.93					TRUE			[M+H]+		16564	[]	TRUE				18412	18400	18950	20322	21952	22416	20320	18982	18846	20078	20714	22634	17778	17248	17030	19018	18856	16406	5462	17554	17894	17600	18718	17736	17810	18852	18444	18260	4192	18052	16564	16774
498.901	497.894	21.93					TRUE			[M+H]+		19020	[]	TRUE				22976	25350	22636	20116	25722	29664	20292	23694	20566	21558	24892	26466	19950	20262	18440	23404	22252	20824	5928	22032	21504	20734	20618	20160	22060	21182	21576	22710	7100	20196	21188	21374
634.877	633.869	21.93					TRUE			[M+H]+		11096	[]	TRUE				14698	13376	12750	13866	16576	16244	14160	13466	11996	12768	15926	15410	11586	11606	11084	11664	12912	11244	2556	11994	13094	11978	12012	11928	11954	11926	12426	12336	2434	11746	12234	11354
702.863	701.856	21.93					TRUE			[M+H]+		7744	[]	TRUE				10004	9078	10650	10592	11036	11832	10788	9638	9916	10084	9528	12426	8828	8686	8374	8956	8302	7670	4238	9194	8468	8222	9148	7920	8060	9252	8306	8110	0	8562	7744	8614
216.923	215.916	21.94					TRUE			[M+H]+		14282	[]	TRUE				14282	17026	13888	6420	13002	12348	14294	16790	15844	8820	9176	15516	15116	18376	18362	15006	16242	15988	0	16496	15724	15834	17408	15814	15778	17186	15310	16600	11196	17974	17716	15146
420.885	419.878	21.95					TRUE			[M+H]+		6080	[]	TRUE				5744	6144	5940	2764	5372	4180	6908	6964	8062	3500	4232	6288	8034	8236	8308	6426	6344	6080	4030	6204	6602	6734	7412	6262	6470	6684	6952	7188	2972	7470	7606	6858
488.872	487.865	21.96					TRUE			[M+H]+		4238	[]	FALSE				4822	5362	4756	3206	5300	5616	5480	5652	5226	3668	3548	5176	5824	6508	5374	4326	5432	4956	0	5112	5136	5036	4852	4762	4616	5332	5196	4472	1874	5496	5362	5170
352.898	351.89	21.96					TRUE			[M+H]+		4966	[]	TRUE				4918	4980	5242	6066	5486	4378	5198	5956	5988	3362	3146	4890	5982	6262	6804	5094	4964	5970	5354	4966	6158	5168	5402	5566	6128	5470	5480	6042	2422	5794	5902	5672
475.326	474.319	22					TRUE			[M+H]+		6710	[]	TRUE				7792	8060	7174	7988	7692	8020	7728	7710	7170	7898	7916	8476	7542	6990	6858	6918	6710	7396	0	6758	7282	7142	7154	6212	7428	6472	6744	6804	2506	6552	7364	7198
305.96	304.953	22.05					TRUE			[M+H]+		9478	[]	TRUE				10622	9478	9420	7456	10118	9486	10292	9836	10074	6522	7638	9140	9852	8966	10878	8936	9468	10006	0	9504	11106	9836	10394	10038	10846	10236	9990	9902	2864	9550	10330	10088
362.241	361.234	22.08					TRUE			[M+H]+		5860	[]	TRUE				6412	6628	6446	6882	6296	6590	5672	5864	6090	6892	6664	6312	5652	5206	5916	6658	6174	5942	4320	5892	6020	5586	6352	6168	6126	5894	6184	5902	4872	6028	6306	6252
249.157	248.149	22.18					TRUE			[M+H]+		5000	[]	TRUE				4894	5132	5174	6340	5514	5378	4524	4110	4276	5646	7040	5234	4486	4196	5066	5712	5360	5428	3902	5454	5428	5412	5226	5376	5536	5496	4992	5462	2566	5410	5632	5122
140.976	279.938	22.36					TRUE			[M+H+H]2+		6992	[]	FALSE				6658	6818	7382	6536	6992	6778	0	7112	3904	6544	4442	7932	6758	6778	7698	7218	6734	6732	0	7246	7232	7520	8530	0	7320	7174	7732	7284	0	6750	7444	6886
97.011	192.007	22.36					TRUE			[M+H+H]2+		29412	[]	FALSE				30774	29802	30922	23116	25290	27404	0	0	0	24338	25994	30232	0	0	29882	30080	30090	30496	1750	30598	33040	30380	29368	29700	30554	30840	28764	29878	0	31208	29242	29550
118.97	235.925	22.36					TRUE			[M+H+H]2+		11338	[]	FALSE				0	11662	12378	8976	11156	11192	13732	11720	12166	9280	9844	11374	11468	9930	11262	13282	11962	11446	0	11472	12432	11496	11466	11632	11304	11708	0	11338	0	13052	11550	12050
138.981	275.947	22.37					TRUE			[M+H+H]2+		0	[]	TRUE				0	16506	0	14098	18566	0	0	0	0	0	0	18490	17090	0	16142	16724	16888	0	0	0	17552	0	0	16872	17806	0	0	17762	0	0	16094	16348
117.981	116.974	22.37					TRUE			[M+H]+		12154	[]	TRUE				12504	11846	11048	4228	12490	12368	15746	14050	0	9694	9776	12722	0	0	12188	12112	12938	11998	3378	12786	13546	12436	12096	13000	12946	11778	13376	12236	0	12826	12694	12336
116.973	115.966	22.38					TRUE			[M+H]+		26366	[]	TRUE				29838	27536	27752	22064	28716	26392	0	0	0	23180	21456	28214	0	25200	26548	27904	0	28484	0	29394	28762	29202	27588	29264	28444	28260	27700	29724	3360	28148	28728	0
140.997	139.99	22.38					TRUE			[M+H]+		9160	[]	TRUE				9342	9270	8798	7716	9194	9174	8646	8898	10174	8308	8270	9938	9256	8342	9698	9134	9608	8726	0	8842	10150	9474	9048	9158	9446	9446	10996	10308	0	9314	9418	9068
124.968	123.96	22.38					TRUE			[M+H]+		12708	[]	TRUE				15908	14392	14946	12442	18924	7310	5634	5844	13932	12630	12708	15970	14842	16022	8340	15900	7358	7798	0	7818	14160	13912	16378	8710	16630	8200	15712	15744	0	16034	14754	8100
275.95	274.942	22.38					TRUE			[M+H]+		4432	[]	FALSE				4188	3916	4856	1716	2996	3078	5240	4624	5080	2758	2276	4030	4662	4800	4650	5006	4040	4126	0	4654	4432	4562	4838	5382	5342	4680	4446	5360	0	4574	4834	4500
98.0105	97.0032	22.39					TRUE			[M+H]+		12922	[]	TRUE				14984	13572	13570	5712	10260	11132	16956	17596	16724	12234	8182	14202	13866	15146	12758	12708	14136	15142	2830	13206	13832	13020	13168	12714	14334	13652	12530	11818	0	11914	14686	12382
301.037	300.029	22.41					TRUE			[M+H]+		4204	[]	FALSE				4326	3498	4212	1190	2040	1820	0	6776	0	2004	558	3424	7136	6644	6244	3374	4290	5280	0	6068	4634	4204	5172	4476	4494	4856	5472	5448	0	5234	5546	5170
82.5397	163.065	22.42					TRUE			[M+H+H]2+		39936	[]	TRUE				34172	30132	35016	32268	40522	71164	78294	71524	64854	39466	30376	35096	60330	60036	53162	38574	39434	39482	0	41190	38812	38526	38342	38152	41442	44298	43040	45080	0	41060	44580	46172
123.042	122.035	22.44					TRUE			[M+H]+		4138	[]	FALSE				5578	5780	6610	9140	12124	0	0	0	0	6322	5134	6228	0	0	0	5508	6272	5544	0	5526	5142	5288	5288	5436	5532	4602	5248	4776	0	5472	4684	4648
218.905	217.898	22.46					TRUE			[M+H]+		3732	[]	TRUE				5172	3572	3564	2498	3306	3106	3714	3376	3588	3052	3208	3442	3902	3328	3728	3246	3252	3994	0	3732	4146	3582	4376	3862	5706	5592	4354	5350	0	4508	5862	5636
154.967	153.96	22.47					TRUE			[M+H]+		3686	[]	TRUE				4850	4818	3786	4534	4736	4006	0	0	0	4072	3774	4360	3724	3948	0	4004	3492	3610	0	3792	3746	3532	3748	3988	3686	4004	3344	3514	0	3658	3172	3424
84.9623	83.955	22.59					TRUE			[M+H]+		13384	[]	TRUE				13004	12734	14182	7656	11116	13384	11312	13036	13588	9900	9990	13706	14050	13070	12888	14568	13092	13406	0	13496	14418	14882	13512	15896	15430	14748	16404	14578	0	15198	15110	13608
150.015	149.008	22.75					TRUE			[M+H]+		13204	[]	TRUE				17306	15876	15300	10422	12548	16654	12574	0	17146	12458	12980	15518	14472	14036	14362	13716	14304	16556	0	14066	14140	15892	15386	16186	14272	14786	14450	13204	0	14028	14518	14240
145.036	144.029	22.75					TRUE			[M+H]+		7918	[]	FALSE				10200	9692	9156	6258	8424	10146	7178	9244	8986	8080	7616	8120	9282	9098	8760	9614	8100	9408	0	8766	9298	8294	8716	8154	8184	8530	8140	7918	0	7962	7778	8554
104.011	206.007	22.77					TRUE			[M+H+H]2+		10038	[]	TRUE				13500	14074	0	0	11926	13006	0	0	0	11424	11118	12252	0	11554	11990	12654	12670	11460	0	13022	12676	12014	11450	12174	0	12198	11614	11610	0	11694	10808	11762
103.51	205.005	22.77					TRUE			[M+H+H]2+		2502	[]	TRUE				2978	2506	2348	1272	11926	13006	0	10542	11064	2136	1230	1722	11496	0	0	2646	2834	11460	0	3334	12896	2486	11450	2760	3366	12198	11614	11610	0	11694	10808	11762
78.0015	153.988	22.78					TRUE			[M+H+H]2+		9726	[]	TRUE				13806	12812	13756	9404	17218	15418	0	13240	15500	12248	10312	12996	0	0	0	10944	11020	9468	1776	11086	11052	11722	9654	13696	12138	8906	11080	7706	1908	0	10642	11496
82.5391	163.064	22.94					TRUE			[M+H+H]2+		12204	[]	TRUE				10626	11024	11230	7568	9038	18904	0	0	0	12148	9624	9654	0	0	0	11248	13056	11546	34544	10488	10158	11826	12118	0	11232	12980	15518	13348	34478	14542	10328	12880
112.968	111.961	22.95					TRUE			[M+H]+		0	[]	TRUE				0	0	0	0	0	0	0	0	0	0	0	0	0	0	0	0	0	1038	11120	0	936	1694	0	0	0	0	1948	0	11676	0	0	0
130.009	129.002	23.13					TRUE			[M+H]+		0	[]	TRUE				152842	163752	0	0	134922	144336	0	140012	157458	143010	140726	143234	0	166044	166420	160094	165814	171840	0	0	179842	181372	186288	180824	184798	184706	186052	188456	0	183988	0	186294
158.004	156.997	23.14					TRUE			[M+H]+		0	[]	TRUE				125906	138210	140012	0	0	134142	128146	132098	131658	130056	132882	0	139600	150384	147500	153330	153780	154340	0	151306	155372	162864	157310	156604	0	166122	166050	170448	5668	174354	0	173164
130.967	129.96	23.16					TRUE			[M+H]+		6838	[]	FALSE				8802	7970	8148	4702	7142	5914	6866	6838	7414	6382	6896	7936	0	7942	8224	6656	7318	7488	0	6846	7066	6944	7580	7284	7398	7400	0	5904	2856	6612	6048	6604
114.973	113.966	23.2					TRUE			[M+H]+		12580	[]	TRUE				16368	17374	21068	9668	18770	17014	15092	15728	17088	16622	0	14962	16666	20444	20080	20952	18812	21544	5618	18496	19128	19862	14254	22424	22654	11902	12506	12580	4548	12570	12480	13106
84.9616	83.9544	23.23					TRUE			[M+H]+		4102	[]	TRUE				3298	3446	3876	2066	3110	3160	0	0	0	2624	2786	3924	0	0	0	3618	3378	3786	13164	4152	4012	3912	4044	4084	4118	3492	3524	4104	11656	3566	3900	3744
128.952	127.945	23.27					TRUE			[M+H]+		12616	[]	FALSE				16658	15728	17274	8726	12376	12236	15100	15594	16098	12616	13380	15058	0	0	16676	15134	15008	13592	12276	13768	14986	13960	15066	14494	14358	14124	14200	12958	0	12288	13452	11724
122.02	121.013	23.57					TRUE			[M+H]+		4284	[]	TRUE				3696	4474	4238	2622	2792	3942	0	0	0	4500	3708	4528	0	0	0	4848	4268	3912	10432	4190	4032	4466	3894	3952	5478	4896	4540	4366	9894	5562	3696	3640
304.932	303.924	23.69					TRUE			[M+H]+		4746	[]	TRUE				4638	4920	5116	2924	3124	5834	4434	5228	5066	3930	3814	4102	5324	5362	4898	4736	5054	4730	3582	4712	4336	4514	4746	5224	5190	4802	4994	4504	3110	4096	4256	4968
275.978	274.971	23.76					TRUE			[M+H]+		4960	[]	TRUE				4500	4512	4456	3554	4298	6386	4616	5150	5114	4136	4484	4686	5176	5398	4670	4954	5244	4710	3172	5284	5256	5526	4302	5018	5360	5300	5160	5672	2728	5322	6068	6074
158.003	156.996	23.82					TRUE			[M+H]+		0	[]	TRUE				0	0	0	0	0	0	0	0	0	0	0	0	0	0	0	0	0	0	0	0	0	0	0	0	0	0	0	0	0	0	0	0
237.033	236.026	23.87					TRUE			[M+H]+		5084	[]	FALSE				9616	10796	10062	10654	9628	9204	0	1420	0	10034	11052	9410	0	0	0	11532	12182	11762	1708	11110	11680	10020	10226	11070	10900	10030	9512	9418	0	9474	10344	10008
186.956	185.949	23.88					TRUE			[M+H]+		0	[]	TRUE				0	0	0	0	0	0	0	0	0	0	0	0	0	0	0	0	0	0	83054	0	0	0	0	0	0	0	0	0	83478	0	0	0
262.947	261.94	23.94					TRUE			[M+H]+		5890	[]	TRUE				6174	6558	0	4416	4380	7028	6400	6332	6516	5182	5862	5854	6134	5740	6642	6752	6156	5572	2834	6416	6180	5890	5866	5904	5640	6130	6082	0	3550	6636	7046	6670
128.951	127.944	23.97					TRUE			[M+H]+		9572	[]	FALSE				9384	9024	10708	5708	8674	8386	0	0	0	9132	7454	9572	0	0	0	9440	10334	7000	19752	0	8768	0	11370	11000	12246	10474	6904	10898	18156	5534	8812	6538
135.946	134.939	24.04					TRUE			[M+H]+		3320	[]	TRUE				2742	2356	3198	0	2330	3216	0	0	0	2690	2888	2490	0	0	0	3328	3426	2956	6066	0	3430	3850	3298	3412	0	3218	3110	2758	6348	2842	2888	2810
212.964	211.957	24.05					TRUE			[M+H]+		6726	[]	TRUE				7164	6532	6806	5048	6106	7824	7258	7180	7408	6294	6216	6662	7306	7234	6714	6584	6274	6304	3462	6550	7610	6748	6854	7222	7910	6880	7270	7136	3212	7068	7862	7426
120.013	119.006	24.19					TRUE			[M+H]+		9348	[]	TRUE				10734	9892	10648	9042	10762	10814	11620	0	11568	10454	10350	10258	11410	11506	11456	10304	9720	9078	3192	9450	9522	9786	9292	9888	10344	9208	9334	9146	3264	10824	9410	9652
185.985	184.978	24.4					TRUE			[M+H]+		25226	[]	TRUE				28186	24978	25226	0	20298	18390	24310	24612	24852	0	0	23196	27734	28590	29182	24284	25426	26594	0	27860	26086	27748	28140	27478	28142	26152	25330	25782	0	25570	25746	24524
227.176	226.168	24.49					TRUE			[M+H]+		7942	[]	FALSE				11770	9774	8656	9112	8342	7212	9258	9940	8602	0	2898	7268	9336	8922	9262	7522	8064	7756	4352	7708	9010	7556	7874	8676	8066	8310	7838	7424	3574	8656	9032	9248
340.26	339.252	24.51					TRUE			[M+H]+		5752	[]	FALSE				7326	5748	6378	7834	7134	5620	6736	6658	6568	6308	0	6666	7336	6804	7130	6310	5696	5752	2052	5958	5710	5888	5510	5776	6188	5612	5766	5416	1852	5074	5690	6234
276.998	275.991	24.53					TRUE			[M+H]+		4272	[]	FALSE				4088	5274	4336	2950	3428	5814	3834	3584	4148	3320	3902	3666	4692	4662	4860	4848	4068	4386	0	4150	4538	4272	4038	4258	4244	4272	5306	4922	0	4710	4864	4298
97.9711	96.9638	24.55					TRUE			[M+H]+		9434	[]	TRUE				9720	8474	9032	5354	8776	7362	10170	9832	0	6086	7502	8718	10872	10848	11016	8990	9502	9410	8232	9420	8854	9988	10208	0	10168	9804	9386	9492	7564	8410	9724	9518
159.969	158.962	24.56					TRUE			[M+H]+		15706	[]	FALSE				16452	15706	14778	9708	11176	11902	0	0	0	10508	8336	14848	18964	17474	17816	16002	15574	16100	14862	17026	16532	16192	16726	15590	16358	17308	15208	14826	15562	14750	15052	15550
125.004	123.996	24.56					TRUE			[M+H]+		14520	[]	TRUE				13418	15394	13976	6440	9104	12664	0	15412	14794	0	7088	11594	14520	14476	0	14698	16446	15666	7242	14842	15984	14738	16474	15698	15760	15460	16258	15958	7288	16566	15430	16424
337.056	336.049	24.64					TRUE			[M+H]+		16174	[]	TRUE				14988	14928	14202	0	10874	20370	18040	18158	16304	11732	0	12660	18868	0	17976	15080	15788	0	0	16544	0	16604	16174	17058	16368	16940	17506	18050	0	0	18622	18354
242.285	241.277	24.65					TRUE			[M+H]+		19422	[]	TRUE				20756	18634	20876	19422	20250	17990	19258	20440	20510	0	0	20978	20996	21268	20556	19230	20950	20464	3594	20292	21330	20756	18828	20796	20926	19974	20140	18786	3998	19934	19650	20286
288.032	287.025	24.72					TRUE			[M+H]+		5846	[]	FALSE				6742	6308	6010	3354	4428	6814	6774	6200	5522	3748	3374	5338	7120	6614	6868	6166	6098	6038	0	5702	6338	6012	6116	6238	6350	5934	6392	5826	0	6114	5984	5862
97.0098	96.0025	24.73					TRUE			[M+H]+		10150	[]	FALSE				10770	10318	10690	6820	7054	8600	9714	9834	0	7464	7062	8162	10150	0	0	10258	10062	10918	3026	10676	11550	10846	10344	10738	10428	11206	11230	10740	2774	11140	10278	13428
139.056	138.048	24.75					TRUE			[M+H]+		10754	[]	FALSE				10116	11264	10942	7754	8452	9994	10754	9626	9402	8962	8736	10018	0	10282	10276	12574	11162	10928	0	0	11366	11536	12306	12054	12336	0	11122	10890	0	0	11690	12038
171.15	170.143	24.9					TRUE			[M+H]+		25236	[]	FALSE				32896	26808	26258	31156	32572	24864	27942	25294	22834	2258	3444	28110	28374	25788	28698	27680	26682	28664	3708	25084	25268	26036	25644	27892	27868	24986	24950	27358	4074	27800	26420	24436
84.9622	83.9549	24.92					TRUE			[M+H]+		9902	[]	FALSE				8820	10618	9902	4044	5720	7538	0	0	0	3966	4300	7560	10542	10896	11206	9134	9134	11636	6024	9616	11822	12068	11740	10656	10640	11112	10618	10678	5240	10334	9266	10566
102.093	101.086	24.94					TRUE			[M+H]+		4514	[]	FALSE				6718	0	5992	5654	5414	7614	5308	0	0	6626	6730	6836	0	0	0	4992	6154	5588	0	4762	5520	5708	4950	5074	4908	6124	5256	4432	0	5338	5170	4996
198.001	196.994	24.94					TRUE			[M+H]+		0	[]	TRUE				1628	0	0	1472	0	0	0	0	0	0	0	0	0	0	0	0	0	0	17408	1534	0	1404	0	0	0	0	0	1468	17328	0	1612	0
86.9956	171.977	24.95					TRUE			[M+H+H]2+		0	[]	FALSE				11634	0	0	5360	0	7698	11554	10162	0	6888	4696	0	0	14730	0	0	0	0	0	0	14742	15430	0	0	0	14438	0	12930	0	0	12774	13962
126.093	125.085	24.95					TRUE			[M+H]+		5124	[]	FALSE				4588	5606	5512	3648	5550	5124	5122	0	0	3646	3672	4310	5214	5122	0	5586	5794	5810	340	5534	6418	6388	5744	5732	6196	6044	5418	5362	0	5748	5330	5264
132.103	131.096	24.96					TRUE			[M+H]+		4730	[]	TRUE				4226	4324	4972	2892	5018	4132	0	0	0	3144	4132	5342	5466	4610	5098	4890	5460	5348	0	4540	4832	5006	5408	5256	6520	5922	5574	5758	0	4762	5482	5288
86.9951	85.9878	24.98					TRUE			[M+H]+		392	[]	TRUE				0	13312	12356	7692	10624	0	0	0	11426	7192	8316	9998	13354	0	14174	13346	12582	13104	0	13032	0	0	13670	13236	14124	0	13860	0	392	14162	0	0
88.1145	87.1073	24.98					TRUE			[M+H]+		15144	[]	TRUE				15538	14862	16438	15222	22384	18662	16612	20332	19520	23762	16228	22150	12754	13340	14474	17148	16528	17152	0	18932	16900	17458	16908	17344	17844	18210	17880	17196	0	16454	15596	17378
74.0995	73.0922	24.98					TRUE			[M+H]+		12150	[]	TRUE				10180	12040	13050	23936	27272	17360	10426	13878	20246	24296	0	22606	9636	10064	10030	13626	11790	13180	0	15180	12586	12732	15652	13648	13210	14374	13470	14016	0	14962	12374	12762
174.15	173.142	24.99					TRUE			[M+H]+		11914	[]	FALSE				12214	13078	11156	11220	13476	10448	10392	10330	12542	10540	6456	11478	13200	11914	12730	14010	13084	13192	0	13018	12626	12770	0	13440	14300	13062	13246	14678	0	12920	12780	14672
270.316	269.309	24.99					TRUE			[M+H]+		5268	[]	FALSE				4354	6540	6332	3604	9946	3342	5402	5238	4398	2912	4070	4672	6800	4838	5670	7296	5738	7366	0	7192	5882	7574	7848	6384	7210	5906	6958	6868	0	8798	6628	6212
102.13	101.122	24.99					TRUE			[M+H]+		89510	[]	TRUE				83706	84832	91882	82380	95430	94902	91962	106178	119598	97286	0	107260	87408	82466	94432	103152	88570	95708	0	100386	96298	94462	104318	101548	100368	96726	93370	91536	0	95038	88084	93270
116.145	115.138	24.99					TRUE			[M+H]+		33202	[]	TRUE				29952	35160	32170	28960	33654	33442	29514	35590	40148	37990	0	36200	30070	30360	30814	37318	32240	35702	276	37044	35350	33202	37534	37324	40052	33818	35036	35322	318	33584	37474	36842
120.012	119.005	25.01					TRUE			[M+H]+		1766	[]	TRUE				2090	1928	2186	2214	0	0	0	0	0	3406	3006	2078	0	0	0	0	0	2240	6646	0	1766	0	2006	0	0	0	0	2414	6678	0	2768	2308
158.003	175.007	0.25					TRUE			[M-H2O+H]+, [M+H]+		101852	[]	TRUE				85594	90330	93032	52122	60596	0	85896	95646	94196	79802	83864	84262	95148	103524	101764	94380	93014	94146	110184	91830	94332	94738	95148	94810	102870	106580	100232	0	112736	101852	101066	105808
174.973	173.966	0.25					TRUE			[M+H]+, [M-H2O+H]+		18136	[]	TRUE				16784	18290	18006	11298	13058	9654	18732	18746	18854	16870	16858	16954	19616	19742	20088	18680	17786	19736	17746	16954	17302	18626	19862	19070	17710	18302	18732	18096	19104	17922	19694	18714
234.951	251.955	0.26					TRUE			[M-H2O+H]+, [M+H]+		15572	[]	TRUE				11992	13860	0	8354	9294	20986	16438	15500	15632	11736	13148	12478	15634	15560	17566	14080	15362	13722	17176	14294	13534	13504	13708	14450	15166	15238	15108	17120	18096	15572	15756	15282
207.985	224.988	0.26					TRUE			[M-H2O+H]+, [M+H]+		14340	[]	TRUE				12754	12974	13192	0	9576	18436	12032	11726	12714	10902	12516	11676	14026	14784	13836	14246	13856	12662	15480	13222	13422	13214	14104	13578	15336	14212	14536	14090	15954	14176	13648	14504
212.964	211.957	0.25					TRUE			[M+H]+, [M-H2O+H]+		11124	[]	TRUE				11522	10100	10196	6996	7356	19918	11776	12146	10564	9996	9962	9626	11328	11534	10812	10462	11556	11288	11124	10234	9938	10834	10114	10920	10566	11528	10472	10498	10496	10762	12222	11484
166.96	165.953	0.26					TRUE			[M+H]+		5682	[]	TRUE				5078	5756	5758	2964	3842	10810	4072	4434	4898	4882	4656	3960	5252	5504	5742	5014	5262	5572	5208	5486	5382	6260	5314	5166	5118	6406	6030	6162	7378	6104	5838	5506
184.97	183.962	0.26					TRUE			[M+H]+		21598	[]	TRUE				17908	18240	21188	10088	12844	0	20702	19564	20584	16876	18604	18354	21056	22590	21088	21718	23748	20128	20782	20102	19922	22910	21466	19942	22536	19978	21498	22578	22298	21682	21776	22468
262.947	261.94	0.26					TRUE			[M+H]+		7758	[]	TRUE				7404	6798	7142	3878	4668	11196	8988	8566	8446	6740	7060	6208	9026	8438	8908	7908	7890	7778	8712	7172	6500	7494	7096	7124	7214	7394	7708	7244	8700	7550	7900	7588
116.977	115.97	0.26					TRUE			[M+H]+		20698	[]	FALSE				18874	18716	19364	12310	14856	0	0	0	0	17146	18496	18182	0	0	0	20506	20644	19234	22858	19674	18926	20462	20504	0	20698	21946	21422	21372	23744	23532	23038	22136
303.29	302.282	0.27					TRUE			[M+H]+		6244	[]	TRUE				12856	14588	10190	18440	25392	26188	984	0	0	15746	14512	13828	0	0	968	9264	14056	6446	2364	10732	12620	13340	9728	11580	11094	11674	10616	5720	2002	14030	8230	7344
244.936	243.929	0.26					TRUE			[M+H]+		5258	[]	FALSE				5330	4804	5636	3210	3624	7972	4288	4620	5234	4932	4524	4972	5200	5506	6010	5002	0	4454	6098	0	5122	4616	4878	4986	5604	5044	4982	5824	6048	5480	5168	6178
134.988	133.981	0.25					TRUE			[M+H]+		5082	[]	FALSE				5488	6460	6474	2172	3944	8002	0	0	0	5082	5506	5516	0	0	0	5820	0	5506	3734	5478	6672	6478	7202	7034	6414	5944	6928	0	3880	7984	7016	6240
275.258	274.251	0.26					TRUE			[M+H]+		7888	[]	TRUE				26950	28458	21926	0	52036	55272	0	996	0	38644	31296	29672	0	974	964	18580	27570	13054	2680	17968	23182	24608	12812	22158	17474	17656	14670	9350	2748	16792	8990	9220
198	196.993	0.28					TRUE			[M+H]+		8816	[]	TRUE				7692	7708	8264	3774	4526	13818	8852	7916	0	6244	6906	6688	5734	7726	8278	8364	7612	8192	16228	8342	22352	8918	8640	0	8710	15798	0	0	9354	8848	8896	0
179.989	178.982	0.28					TRUE			[M+H]+		5434	[]	TRUE				4918	5206	5612	2012	3574	9780	0	0	0	4480	5556	3438	0	0	0	0	5012	5110	0	4706	4432	5090	0	5828	4854	5690	18504	0	6194	6094	5536	0
236.939	235.932	0.3					TRUE			[M+H]+		7296	[]	TRUE				9328	8418	10602	0	8956	0	0	9146	9562	10820	10312	9546	12088	13510	11816	5822	5862	5112	8204	5180	4886	5714	0	5656	5452	5024	5318	6696	9742	0	5896	5352
141.959	140.952	0.33					TRUE			[M+H]+, [M+Na]+		69184	[]	TRUE				118722	135428	174628	117762	163840	4632	84362	107846	50780	164732	89228	71752	202724	195846	225958	16162	15746	15578	51708	21196	28094	20620	30366	34766	26854	43382	56258	50128	66908	40668	33136	34558
182.982	181.976	0.34					TRUE			[M+H]+, [M+Na]+		23350	[]	TRUE				14240	16364	21242	14276	18144	12758	15658	16840	12836	19694	12266	12516	27554	26034	0	25262	27948	23688	27472	21726	27170	29232	22362	25522	29488	28204	30360	24440	30410	23636	23776	22502
113.965	130.968	0.34					TRUE			[M-H2O+H]+, [M+H]+		25330	[]	TRUE				42140	50672	66280	31910	49008	1828	34868	47924	19788	58946	35580	24580	78586	71824	86416	6580	6956	8460	24130	8466	9782	8588	9796	12622	12306	16580	23984	16958	25330	15654	14086	13052
158.962	175.965	0.31					TRUE			[M-H2O+H]+, [M+H]+		15854	[]	TRUE				74838	9224	9386	182484	6504	4204	7478	9300	9828	91828	8178	93166	0	9556	0	13164	10778	9870	21500	10916	9232	8258	10562	9888	11130	23062	10166	10568	22340	9738	7130	10776
159.97	158.962	0.34					TRUE			[M+H]+		25706	[]	TRUE				45490	54610	69124	38892	51170	2040	48256	55974	25284	60312	37762	25606	88440	78816	85650	7532	8384	7850	23086	9440	8900	10288	12244	9264	12694	16544	21768	16326	30150	13102	11482	13972
254.95	253.942	0.3					TRUE			[M+H]+		5432	[]	TRUE				4022	7318	6724	3290	4486	2288	9912	9126	7578	4272	7032	7632	10300	9582	8266	5042	3790	4762	6714	4744	4272	3972	4136	4186	4932	4090	5026	4942	7248	4760	0	4524
186.957	185.949	0.3					TRUE			[M+H]+		21280	[]	TRUE				29560	29104	34824	19602	25208	5170	0	26968	25918	0	26916	25932	36678	38818	40678	13632	12200	12872	27510	12366	11638	13122	12632	12976	12648	12904	13080	13098	25730	12076	12982	13818
145.93	144.923	0.32					TRUE			[M+H]+		4696	[]	FALSE				7510	7770	3650	0	0	1968	4768	6342	5466	8206	7922	7088	10210	0	0	3298	3306	3176	6670	3248	3716	3500	3162	2936	3484	3170	3404	3220	6848	3408	3476	3546
110.01	127.014	0.33					TRUE			[M-H2O+H]+, [M+H]+		202612	[]	TRUE				63108	59018	59226	0	46866	49996	49242	57318	61834	54718	57284	60914	0	67916	69078	534488	524732	505676	661514	583700	597976	543644	533006	403552	526662	300712	280724	317370	369102	391366	405096	494912
151.036	168.04	0.34					TRUE			[M-H2O+H]+, [M+H]+		36146	[]	TRUE				13226	13406	13482	7868	11608	8778	0	0	12790	11352	10674	11084	0	0	0	88272	85770	86510	108004	100108	101364	95050	91760	78768	85946	50020	45866	50202	67374	71006	66636	84474
242	240.994	0.34					TRUE			[M+H]+, [M-H2O+H]+		6144	[]	TRUE				0	0	0	0	0	0	784	1268	0	764	0	0	0	0	1034	48746	64310	61896	78554	61732	69664	67574	44416	52468	54940	19666	19192	0	25428	27196	28512	41832
156.015	155.009	0.33					TRUE			[M+H]+, [M+Na]+		6312	[]	TRUE				2596	2690	2722	2284	2220	3386	2620	0	0	2560	3164	2596	2790	2832	3420	12936	13332	13608	14356	12764	12322	10608	9048	12240	14058	9312	7022	7124	8870	11598	10006	12316
114.989	131.992	0.33					TRUE			[M-H2O+H]+, [M+H]+		5864	[]	FALSE				2670	2622	3028	2504	2374	2914	0	0	0	2326	3098	2560	0	0	0	14394	0	12386	12694	14402	14924	9568	9596	11580	11336	8164	7490	7644	8666	14328	9746	11488
146.03	145.023	0.34					TRUE			[M+H]+		18602	[]	TRUE				5400	5970	6196	2958	3690	3948	0	0	0	4954	5384	5566	0	0	0	0	46286	0	50004	55758	50120	47776	48806	41492	44884	29130	25572	23896	32768	41972	41586	43418
82.5392	163.064	0.34					TRUE			[M+H+H]2+		15664	[]	TRUE				2910	2558	2598	2876	2274	11210	0	0	0	4556	3510	1644	0	0	0	20514	23230	21432	31000	24162	27272	26694	23164	19594	26524	12940	12648	13040	27370	20440	19002	25014
164.971	163.963	0.33					TRUE			[M+H]+		14288	[]	TRUE				9754	9404	9958	7108	8474	9996	8328	0	0	9040	8660	8936	10120	0	10346	15604	17106	15844	17814	14858	15100	19744	14346	18062	16400	18702	17188	14318	18014	14978	15310	13626
147.05	146.043	0.34					TRUE			[M+H]+		1018	[]	FALSE				1400	1770	1700	0	928	0	1452	1272	0	0	0	1280	0	0	0	6778	0	6916	0	6384	0	0	5590	6014	0	4650	3746	4022	0	6030	5902	8040
180.087	179.08	0.35					TRUE			[M+H]+		0	[]	TRUE				0	0	0	0	0	0	0	0	0	0	0	0	1176	0	0	4222	3774	3520	3252	2388	4026	3842	3446	4490	4920	0	0	0	0	0	0	0
300.895	299.887	0.35					TRUE			[M+H]+		11022	[]	FALSE				0	0	0	812	0	0	0	0	0	0	0	758	0	0	0	0	0	0	0	11022	0	0	0	0	0	0	1418	21886	0	13378	14576	15968
237.033	236.026	0.33					TRUE			[M+H]+		9398	[]	TRUE				5836	6934	5650	8834	7236	7648	1854	1952	1810	7094	6618	6054	1856	1802	0	38880	40242	32540	4520	26468	32152	32124	21330	27476	22866	22402	21806	22274	6632	16414	17366	15250
196.009	195.002	0.33					TRUE			[M+H]+		4188	[]	FALSE				2668	3322	3468	3954	3528	3918	0	0	0	3934	4272	3032	0	0	0	14912	14940	13252	3720	10510	12458	11514	9694	10734	8886	8204	9998	8680	4230	5520	5954	7144
195.025	194.018	0.37					TRUE			[M+H]+		2778	[]	FALSE				0	0	0	0	0	0	0	0	0	0	0	0	0	0	0	8224	9810	10354	0	3840	0	7940	7130	6434	8538	4488	5106	4400	5374	5864	5304	4180
142.94	141.932	0.36					TRUE			[M+H]+		13798	[]	TRUE				1744	1688	1836	2772	2126	0	6456	6664	7328	1698	1550	2082	2938	2824	2856	5102	15354	13112	16374	0	15968	0	14634	0	17300	13732	11290	12908	13370	28050	29656	23924
170.067	169.059	0.34					TRUE			[M+H]+		1410	[]	FALSE				1492	1306	0	0	956	0	1296	1154	0	0	1056	1022	1520	1410	1460	5662	7576	5172	0	0	7102	5202	6656	5658	5000	2764	3490	3316	0	6556	5178	4248
298.879	275.891	0.36					TRUE			[M+Na]+, [M+H]+		5490	[]	TRUE				0	0	0	0	0	0	0	0	0	0	0	0	0	0	0	38916	43538	42530	40446	8866	45940	40798	35218	30968	37732	34308	31046	31632	36064	57008	54566	46380
280.838	241.876	0.37					TRUE			[M+K]+, [M-H2O+H]+		11272	[]	TRUE				0	0	0	0	0	0	0	0	0	0	0	0	0	0	590	8654	7542	9736	8718	5220	8768	9156	8062	8426	8632	11424	10760	10710	13050	16600	16508	16644
202.942	219.945	0.37					TRUE			[M-H2O+H]+, [M+H]+		0	[]	FALSE				0	0	0	0	0	0	0	0	0	0	0	0	0	0	0	7258	7924	6526	9366	1896	7598	7060	8512	6430	6734	4342	6014	5068	5976	5398	5210	5398
296.812	295.804	0.37					TRUE			[M+H]+		3226	[]	TRUE				0	0	0	0	0	0	0	0	0	0	0	0	0	0	0	0	1458	2020	0	1650	1902	1734	2072	2012	2398	1342	1266	1290	1148	4418	4296	5430
218.042	217.035	0.37					TRUE			[M+H]+		3498	[]	TRUE				0	0	0	0	0	0	0	0	0	0	0	0	0	0	0	3356	4032	3322	3436	3148	3498	4998	4126	4546	4484	0	0	0	704	750	0	0
222.879	221.871	0.39					TRUE			[M+H]+		28012	[]	TRUE				0	784	656	0	0	0	0	0	0	714	588	0	1566	1438	1284	20468	19694	23316	21926	11796	19410	23556	20784	22870	20234	23298	9296	28328	24484	40140	40574	40532
659.985	658.978	0.36					TRUE			[M+H]+		6222	[]	TRUE				12868	11438	9506	29728	99336	6222	13042	10656	7920	23004	15678	11938	5990	6330	4658	4050	5314	3394	18952	2920	0	2916	0	3444	4088	574	3224	4042	25652	1086	1656	1400
260.9	259.893	0.38					TRUE			[M+H]+		0	[]	FALSE				0	0	0	0	0	0	0	0	0	0	0	0	0	0	0	8580	10768	10064	9876	4746	7746	8356	7874	8214	8118	7818	7062	5428	8378	6728	6778	5502
180.895	179.887	0.37					TRUE			[M+H]+		16504	[]	TRUE				0	0	0	0	0	0	0	0	0	0	0	0	0	0	0	9282	10854	10854	10800	5366	11174	10360	13920	11378	12668	7166	6590	7064	6960	28740	33576	27678
216.922	215.915	0.4					TRUE			[M+H]+		41902	[]	TRUE				0	0	20480	0	0	0	0	0	0	0	0	13278	0	0	0	38134	38208	36450	39072	19892	33814	36692	38706	40950	41220	84028	83532	48388	92792	37432	40286	41634
164.921	163.914	0.36					TRUE			[M+H]+		176498	[]	TRUE				2328	2464	3280	2910	3402	0	1078	0	1094	2782	3116	2938	4894	4744	5934	144654	136978	127646	150584	36076	141228	135548	135756	131616	136528	149070	161204	164952	172254	251520	250034	283204
125.988	124.981	0.35					TRUE			[M+H]+		4294	[]	TRUE				60192	57464	58622	5554	3654	0	0	0	5300	4824	4038	3724	0	0	0	4656	4478	4160	4524	4708	3642	3692	0	4684	3632	4322	5432	4710	6834	3992	4094	4712
226.952	225.945	0.38					TRUE			[M+H]+		33888	[]	TRUE				120482	121620	120770	27382	40360	0	48092	42630	47816	74290	91162	102248	131582	124454	119116	18348	13172	14910	19840	15476	13810	12192	18538	23462	19888	65670	15582	75362	65188	13854	13418	13776
90.9787	89.9714	0.37					TRUE			[M+H]+		28650	[]	TRUE				40604	41442	40304	17274	22874	0	19712	18628	0	33708	36514	36528	0	0	0	24392	21854	21380	25180	21302	21852	18498	26504	23740	24876	41008	44264	15302	42672	22202	20882	22234
644.011	643.004	0.36					TRUE			[M+H]+		3764	[]	TRUE				9780	7966	6384	67524	133378	7220	5442	2468	2448	19978	15630	11696	3682	2312	3764	4534	4682	3550	17224	0	3730	2604	2100	2990	2508	0	2682	2696	17860	1158	580	1916
238.853	237.845	0.37					TRUE			[M+H]+		4992	[]	FALSE				0	0	0	0	0	0	0	0	0	0	0	0	0	0	0	3386	2988	3504	3868	2250	4376	3784	4250	3802	4640	2344	2484	2516	2784	11178	8484	9012
282.895	281.887	0.39					TRUE			[M+H]+		2390	[]	FALSE				0	0	0	0	0	0	0	0	0	0	0	0	0	0	0	20536	19940	22144	22416	19962	22726	21438	19020	18386	22964	30192	29834	28106	31738	16886	15654	16212
112.96	111.953	0.39					TRUE			[M+H]+		2722	[]	FALSE				0	0	0	0	0	0	0	0	0	0	0	0	602	0	0	24524	27246	29390	31974	26736	27260	27934	23260	24222	24168	30174	33498	31176	29166	22262	19072	20874
257.147	256.14	0.4					TRUE			[M+H]+		575476	[]	TRUE				0	0	0	0	0	0	0	51514	32646	0	0	0	0	93478	0	584946	577334	569686	665276	658556	618758	556034	636690	551626	612524	523540	575476	550074	579060	1169744	1273966	1304480
80.9503	57.9607	0.41					TRUE			[M+Na]+, [M+K]+		58328	[]	TRUE				5744	5526	6552	5552	7546	0	10046	6840	0	6658	4226	4490	8904	8130	8884	49662	49498	50286	56426	48668	50228	50870	54894	52620	54306	76182	76644	77354	80742	49134	48402	52412
312.782	311.775	0.42					TRUE			[M+H]+		2814	[]	FALSE				0	0	0	0	0	0	0	0	0	0	0	0	0	0	0	1886	2040	2052	1780	1688	1864	1930	1978	2240	2624	5658	5872	6132	5042	2242	2406	1870
196.865	195.858	0.41					TRUE			[M+H]+		22030	[]	TRUE				0	0	0	0	0	0	1856	1154	0	0	0	438	0	1106	1422	17084	13998	15192	15992	13368	13514	13246	15456	16108	17314	26944	27298	30828	26638	17468	17762	16402
254.824	253.816	0.41					TRUE			[M+H]+		24930	[]	TRUE				0	0	0	0	0	0	1616	1340	0	0	0	0	0	0	0	15196	14042	12612	16436	13148	14216	13062	16444	13356	15834	31398	30470	30554	33226	15374	16582	17104
112.897	111.89	0.42					TRUE			[M+H]+		19064	[]	TRUE				0	0	0	0	0	0	0	0	0	0	0	0	0	0	0	17220	16898	16934	13174	17064	18128	20158	22044	20950	22262	16278	16400	15096	14812	34094	34326	36824
388.712	387.704	0.41					TRUE			[M+H]+		1680	[]	FALSE				0	0	0	0	0	0	0	0	0	0	0	0	0	0	0	1300	1252	1064	860	0	802	1364	1558	0	1480	1680	1472	1852	1770	1708	2094	1570
212.839	211.831	0.41					TRUE			[M+H]+		3108	[]	FALSE				0	0	0	0	0	0	0	0	0	0	0	0	0	0	0	2214	2158	2284	2384	2216	1780	2212	2416	2940	2656	3160	2828	2730	2668	3596	3108	3344
156.043	155.035	0.41					TRUE			[M+H]+		316010	[]	TRUE				84566	87628	95416	0	15744	0	61756	54202	0	62278	61318	51252	57908	56542	63384	334520	341154	313730	303334	358558	370580	372806	410574	399326	391194	223002	222618	231896	218884	711478	724114	668576
230.881	229.874	0.41					TRUE			[M+H]+		1824	[]	TRUE				0	0	0	0	0	0	0	0	0	0	0	0	0	0	0	10704	9914	9534	10760	10084	10878	10230	11778	10642	10472	9868	9226	9316	9250	11478	12218	11154
273.121	272.114	0.41					TRUE			[M+H]+		8626	[]	FALSE				0	0	0	0	0	0	0	0	0	0	0	0	0	0	0	6648	6796	7632	8694	9538	9654	11336	10148	11158	11774	4750	5998	5742	5652	24730	25148	26934
374.226	373.219	0.41					TRUE			[M+H]+		5246	[]	FALSE				0	0	0	0	0	0	0	0	0	0	0	0	0	0	0	0	5358	5390	8736	0	8504	7758	8212	9050	7040	6336	5160	6458	7744	30748	32242	36136
272.865	271.858	0.43					TRUE			[M+H]+		7576	[]	TRUE				0	0	0	0	0	0	0	0	0	0	0	0	0	0	0	58056	56108	56322	58790	52440	51006	54312	48844	50170	50954	83232	82164	79308	80688	42758	46064	45714
330.824	329.817	0.42					TRUE			[M+H]+		3352	[]	FALSE				0	0	0	0	0	0	0	0	0	0	0	0	0	0	0	18426	16028	15394	16700	14502	14974	14124	14648	15350	16794	27402	28104	26898	28330	13438	15706	14134
156.949	155.942	0.41					TRUE			[M+H]+		15310	[]	TRUE				0	0	0	0	0	0	0	0	0	0	0	0	0	0	0	198104	192920	188578	186890	151474	177052	182144	168470	160060	165380	212044	225034	211552	226766	140512	143340	139352
219.025	218.018	0.43					TRUE			[M+H]+		32774	[]	TRUE				7124	7334	7202	11570	9884	9318	3716	3274	2510	8258	6338	5558	3804	3606	3782	69216	61882	64778	50410	61318	59568	63366	66916	71482	65320	20994	23272	20562	5560	16332	13408	14616
388.783	387.776	0.41					TRUE			[M+H]+		2850	[]	FALSE				0	0	0	0	0	0	0	0	0	0	0	0	0	0	0	14150	14888	13182	14874	13228	12860	14778	14254	15996	14690	27324	26764	23722	25442	12146	12904	13094
214.907	213.9	0.42					TRUE			[M+H]+		6008	[]	TRUE				0	0	0	0	0	0	0	0	0	0	0	0	0	0	0	53438	58118	56696	58116	51166	52334	51082	52798	49266	50598	68502	73054	73676	70924	41682	42348	48294
428.7	427.693	0.41					TRUE			[M+H]+		2074	[]	FALSE				0	0	0	0	0	0	0	0	0	0	0	0	0	0	0	1170	1030	890	0	0	992	1046	506	0	0	5448	2400	2924	2502	1022	1304	1280
348.866	325.877	0.42					TRUE			[M+Na]+, [M+K]+		0	[]	TRUE				0	0	0	0	0	0	0	0	0	0	0	0	0	0	0	32918	31022	31316	35214	25768	31408	30658	25828	27892	27776	46016	44586	42044	45812	19582	19888	19992
290.908	289.9	0.45					TRUE			[M+H]+		0	[]	TRUE				0	0	0	0	0	0	0	0	0	0	0	0	0	0	0	32436	46950	30726	50648	29336	43636	45020	35682	33942	39650	50068	52196	48746	52708	23072	24290	28710
96.0801	73.0913	0.43					TRUE			[M+Na]+, [M+H]+		34574	[]	TRUE				0	0	2098	0	1160	0	0	0	0	0	0	0	0	0	0	36044	37192	35766	39008	35752	39762	35226	38636	35794	37056	36220	38762	39860	38538	50174	53694	53642
107.968	84.9786	0.42					TRUE			[M+Na]+, [M+K]+		9584	[]	FALSE				2524	1954	2412	1928	2688	0	0	0	0	2704	3236	2482	0	0	0	9584	9420	10626	10568	9448	9038	8786	9694	9850	10718	466	338	260	318	534	476	0
404.757	403.749	0.42					TRUE			[M+H]+		1248	[]	FALSE				0	0	0	0	0	0	0	0	0	0	0	0	0	0	0	3670	3738	3402	5112	3680	5272	3152	5334	5438	3502	6112	5448	5518	6120	5152	4668	5260
172.923	171.916	0.42					TRUE			[M+H]+		3350	[]	FALSE				0	0	0	0	0	0	0	0	0	0	0	0	0	0	0	22100	21702	23792	23516	25686	24720	24426	24508	25000	23806	20258	20546	20064	20300	25544	26796	25370
288.84	287.832	0.42					TRUE			[M+H]+		2668	[]	FALSE				0	0	0	0	0	0	0	0	0	0	0	0	0	0	0	11358	11132	12662	11890	11644	12306	12088	15126	13548	13872	9620	13278	13162	13028	12004	13826	14600
346.798	345.791	0.42					TRUE			[M+H]+		1268	[]	FALSE				0	0	0	0	0	0	0	0	0	0	0	0	0	0	0	4292	4324	5128	4350	5480	4268	4342	4600	5306	5406	5246	5638	4928	5426	6324	5432	5510
270.797	269.79	0.42					TRUE			[M+H]+		3484	[]	FALSE				0	0	0	0	0	0	0	0	0	0	0	0	0	0	0	2310	2156	2760	2058	2118	2398	1986	3484	3394	2854	3434	2852	2858	3278	5158	5058	4222
306.882	305.875	0.42					TRUE			[M+H]+		0	[]	FALSE				0	0	0	0	0	0	0	0	0	0	0	0	0	0	0	6278	6164	7600	5730	5942	7016	6520	6194	5282	5750	6792	0	6256	6690	6114	6334	5790
140.069	139.062	0.43					TRUE			[M+H]+		2271002	[]	TRUE				87974	93194	98528	49578	74238	0	195414	179350	165996	119626	90882	75648	270598	276288	273780	2289812	2264532	2342298	2427456	2378922	2444084	2412278	2503650	2458780	2492198	2359250	2341996	2361678	2390510	2907098	2936080	2946566
232.897	231.89	0.45					TRUE			[M+H]+		7480	[]	TRUE				0	0	0	0	0	0	0	0	0	0	0	0	0	0	0	6610	6382	7040	20848	7708	7708	7054	7118	7480	8380	9058	10748	9078	8694	12340	12502	0
203.053	202.046	0.48					TRUE			[M+H]+, [M+Na]+		120402	[]	TRUE				3062	2730	3218	10032	11744	716	7414	6940	5734	7378	5738	4082	9412	9844	11664	217592	226646	227300	226790	228582	224356	230090	250204	262406	244758	7380	7514	7968	7756	7186	7544	6054
247.042	246.035	0.48					TRUE			[M+H]+, [M+Na]+		15468	[]	TRUE				0	0	0	0	0	0	0	0	0	0	0	0	1144	0	1148	13096	13966	11810	14544	12056	13402	12402	15174	15956	13450	15468	14394	13936	17854	15758	15518	14232
175.058	174.051	0.47					TRUE			[M+H]+		7332	[]	FALSE				0	0	0	0	0	0	0	0	0	754	0	0	0	0	720	5710	6552	5428	6876	6300	6268	6996	5716	8322	6608	442	436	706	0	0	0	0
233.063	232.056	0.47					TRUE			[M+H]+		27240	[]	TRUE				0	0	0	0	0	0	1032	0	0	0	750	0	1318	1390	1848	27882	28128	23694	29094	26952	25680	26856	27892	27738	27240	3410	2612	2702	2516	1734	1906	1426
326.883	325.876	0.45					TRUE			[M+H]+		0	[]	FALSE				0	0	0	0	0	0	0	0	0	0	0	0	0	0	0	10038	11824	10984	12036	9938	11132	9536	9994	9778	10170	15726	16866	16124	15810	6106	6316	6234
268.925	267.918	0.47					TRUE			[M+H]+		0	[]	TRUE				0	0	0	0	0	0	0	0	0	0	0	0	0	0	0	30094	33182	40008	25884	28142	31074	29926	22046	24194	23818	40486	42916	40996	48586	19578	19092	13608
173.042	172.035	0.48					TRUE			[M+H]+		4824	[]	FALSE				546	0	416	0	0	0	0	684	470	0	0	758	694	0	0	4824	7294	5702	9336	6804	7132	6718	7282	9066	7690	8628	9616	9742	12228	7534	6872	5226
181.033	180.026	0.48					TRUE			[M+H]+		27200	[]	TRUE				0	0	0	0	0	0	2662	2354	1558	0	0	0	2344	3426	3590	27488	26922	27528	26658	27762	27200	26202	28918	30542	27750	1894	2036	1542	1604	712	2272	0
274.028	273.02	0.45					TRUE			[M+H]+		1776	[]	FALSE				0	0	0	0	0	0	0	0	0	0	0	0	0	0	0	15098	15168	15172	17006	15008	15236	17728	14770	15004	14330	13226	13210	12166	13628	18646	17334	17498
252.045	251.038	0.46					TRUE			[M+H]+		1028	[]	FALSE				938	560	1028	0	0	0	0	0	0	0	0	0	0	0	0	5626	7166	4964	6914	6416	6912	6454	6834	6230	7142	5002	4458	4306	4604	4920	5750	3880
132.103	131.095	0.49					TRUE			[M+H]+		14254	[]	TRUE				756	0	876	0	1770	1134	0	0	0	1244	1046	0	0	0	0	12082	12368	12914	8962	14254	16136	14544	18088	17482	18262	7894	9056	6960	7132	8318	8416	6566
203.015	202.008	0.47					TRUE			[M+H]+		20326	[]	TRUE				1806	1144	1502	1186	1706	716	1910	1804	0	1466	1478	1916	3232	2014	2620	20040	20668	21098	21502	20034	19724	19224	23766	20326	20796	1316	1068	1296	1500	744	1084	772
257.147	256.14	0.49					TRUE			[M+H]+		167396	[]	TRUE				0	0	0	0	0	0	0	0	0	0	0	0	0	0	0	252110	272234	284232	0	0	269544	288600	0	305084	0	265652	291898	255542	176466	860872	899936	48998
352.244	351.237	0.46					TRUE			[M+H]+		8934	[]	FALSE				0	0	0	0	0	0	0	0	0	0	0	0	0	0	0	9148	9538	8496	8838	8876	9846	10548	11184	11182	0	10790	10648	11110	12078	26830	29034	17278
296.072	295.064	0.46					TRUE			[M+H]+		4364	[]	FALSE				0	0	0	0	0	0	0	0	0	0	0	0	0	0	0	4286	4364	4748	4556	4830	5084	4350	5230	7338	5258	0	0	0	606	0	0	0
305.245	304.238	0.46					TRUE			[M+H]+		2654	[]	FALSE				9192	9028	7072	10260	10102	0	1716	1104	1274	7674	6702	7396	1828	1632	1330	6480	4960	6346	1992	5136	5500	4530	4236	4594	5726	4216	3458	5004	1474	4138	2574	2914
255.009	254.001	0.48					TRUE			[M+H]+		8390	[]	TRUE				0	0	0	0	0	0	648	0	0	0	0	0	0	906	0	8164	8390	8364	9256	7786	8746	8090	8598	8866	8634	738	1030	820	874	1086	848	974
118.088	117.08	0.47					TRUE			[M+H]+		3199458	[]	TRUE				118296	129956	137830	486402	513504	3858	461942	421454	321204	375272	265074	174114	430714	414064	472920	3129882	3156096	3128412	3199268	3178774	3219128	3166818	3228566	3246718	3203938	3203394	3194490	3152572	3212760	3229988	3262150	3119730
134.967	133.96	0.5					TRUE			[M+H]+		3312	[]	TRUE				0	0	0	0	0	0	0	0	0	0	0	0	0	0	0	30474	29692	29620	31902	28918	28234	28016	26022	27590	26910	25186	29802	27468	29824	18132	17390	0
211.019	210.012	0.47					TRUE			[M+H]+		8812	[]	FALSE				1028	0	948	0	0	0	0	0	0	0	0	0	0	0	0	6600	6430	6216	6860	6376	6838	5628	7392	6406	6702	9922	8172	8590	8812	9770	9750	10136
286.128	285.121	0.48					TRUE			[M+H]+		7198	[]	TRUE				0	0	0	0	0	0	0	0	0	0	0	0	0	0	0	12244	13096	12414	14646	13430	13036	13756	15366	16408	0	2944	2434	3048	0	2394	2488	0
365.105	364.098	0.48					TRUE			[M+H]+		13072	[]	TRUE				1462	1808	1776	10050	12418	0	4040	3756	2786	3110	2128	1628	4760	4560	5998	11208	11878	11276	8968	11960	11536	11244	9968	13072	11642	14020	12294	11806	12188	13182	12260	5142
205.068	204.06	0.47					TRUE			[M+H]+		8532	[]	TRUE				0	0	328	0	0	0	0	0	0	0	0	0	0	0	0	7868	9010	8274	7938	8378	9256	8532	9144	10066	8792	1762	1434	1980	1914	1774	1848	2442
197.007	196	0.49					TRUE			[M+H]+		8888	[]	FALSE				2442	2592	2452	1112	0	1640	0	0	0	0	0	0	0	0	0	9166	8888	8274	7650	9500	7898	7462	10768	10654	9392	1772	2168	2202	2222	1562	1240	1358
235.165	234.158	0.47					TRUE			[M+H]+		849902	[]	TRUE				0	0	0	1144	796	0	1072	0	0	470	0	0	0	1402	1334	834396	869484	833102	914860	843960	871934	891338	946722	1025264	955300	851788	785488	818530	950400	1111294	1038624	615412
116.072	115.065	0.47					TRUE			[M+H]+		27512	[]	TRUE				1284	914	1250	7252	9984	0	9018	9310	10514	8346	8006	6980	9500	8652	10090	27546	26456	26634	33148	35112	37520	40326	31984	33760	35292	2208	2874	2628	2856	2760	2502	2668
276.99	275.983	0.47					TRUE			[M+H]+		6134	[]	FALSE				0	0	0	0	0	0	0	0	0	0	0	0	0	0	0	6200	5384	5830	6480	6422	5798	6586	5862	6134	6486	666	920	786	754	1074	940	904
307.261	306.254	0.48					TRUE			[M+H]+		19922	[]	TRUE				63048	60100	31534	48262	60602	3270	1744	1606	1472	41908	25162	29072	1944	1616	2238	37846	29434	40050	10308	39068	39920	29194	34248	30002	33522	32640	27022	34032	4706	27164	21734	17530
178.993	177.986	0.51					TRUE			[M+H]+, [M+Na]+		25644	[]	TRUE				5470	5504	5262	3090	3110	6898	0	0	0	3790	4422	4636	0	3246	0	30954	31210	30216	31246	31826	33952	34250	32454	35006	35798	0	0	736	670	0	598	3266
381.079	380.072	0.5					TRUE			[M+H]+		1468	[]	FALSE				0	0	0	0	0	0	0	0	0	0	0	0	0	0	0	1310	1442	0	0	1586	1496	1448	1468	2000	0	844	0	0	694	1338	1256	0
255.045	254.038	0.48					TRUE			[M+H]+		10540	[]	FALSE				0	0	0	0	0	366	0	0	0	0	0	0	0	0	0	12158	12780	12410	14272	12494	12528	14004	13134	14482	13692	800	986	984	1108	0	0	1124
291.006	289.999	0.48					TRUE			[M+H]+		6062	[]	FALSE				0	0	0	0	0	0	0	0	0	0	0	0	0	0	0	5168	5458	5224	6732	5776	5564	5378	6058	6852	5414	7412	6714	6424	7658	8470	8308	7156
189.036	188.029	0.5					TRUE			[M+H]+		5526	[]	FALSE				0	0	0	1128	1062	0	956	0	0	0	0	0	1578	0	0	3860	3728	5544	3608	5526	4154	5220	5900	5140	4554	5026	4310	5268	4788	4584	5196	4586
316.892	315.884	0.51					TRUE			[M+H]+		2732	[]	FALSE				0	0	1484	0	0	0	0	0	0	0	0	0	0	0	0	2574	2476	2980	3180	2822	2732	2332	3200	3262	0	0	0	0	0	0	0	0
279.23	278.222	0.48					TRUE			[M+H]+		15950	[]	TRUE				80760	87056	39990	117444	108650	5418	896	1044	1148	62288	43072	44442	1640	1078	1402	46342	51936	46056	7994	30950	37394	35564	32500	35666	37748	28970	24792	30240	5626	25662	21956	17918
157.011	156.004	0.53					TRUE			[M+H]+		16348	[]	FALSE				0	754	0	668	932	0	0	0	0	0	0	0	0	0	0	14514	15832	17944	18712	16658	18326	18536	17936	20128	20362	0	0	602	0	0	0	0
227.016	226.009	0.56					TRUE			[M+H]+, [M+Na]+		6950	[]	FALSE				906	744	1154	0	0	0	740	620	806	0	0	992	0	0	1096	6828	8188	7332	8890	7436	7100	7152	8780	8886	9200	1082	1164	852	0	0	0	0
208.154	207.147	0.55					TRUE			[M+H]+		1506	[]	FALSE				0	0	0	0	0	0	0	0	0	0	0	0	0	0	0	6282	6456	6022	8386	1506	1692	2248	0	1340	0	21082	19844	19576	22384	11682	10408	2582
258.98	257.973	0.56					TRUE			[M+H]+		8408	[]	FALSE				0	0	0	0	0	0	0	0	0	0	0	0	0	0	0	8354	9330	8830	9356	8898	8686	9754	8562	11394	9216	1372	1680	1446	1218	1108	0	0
314.085	313.077	0.56					TRUE			[M+H]+		6494	[]	FALSE				0	0	0	0	0	0	0	0	0	0	0	0	0	0	0	7478	7812	6794	8038	7624	8752	7206	7754	8542	4756	8804	8510	9012	9762	10094	8470	3478
215.016	214.009	0.56					TRUE			[M+H]+		29534	[]	TRUE				6972	7106	6554	960	1090	0	0	0	0	1120	0	0	0	0	0	35368	33386	36158	40296	42766	41220	39296	45646	42498	44218	4114	4298	4302	5446	3040	2646	3390
137.061	136.053	0.56					TRUE			[M+H]+		14366	[]	TRUE				890	1048	0	0	864	714	0	0	0	720	798	0	0	0	0	13644	15288	14454	8634	12862	13384	14366	17570	18796	19432	2582	4746	2690	4840	2710	7622	5140
231.084	230.076	0.58					TRUE			[M+H]+		6162	[]	TRUE				0	0	626	0	1394	0	0	0	860	874	864	0	0	836	1496	2502	2964	2434	3702	6530	6804	7214	3236	3872	3424	6012	4500	5102	3812	7578	6162	8096
270.131	269.124	0.56					TRUE			[M+H]+		4870	[]	FALSE				0	0	0	0	0	0	0	0	0	0	0	0	0	0	0	17916	15724	14626	15062	16720	16186	15416	17736	18314	8272	1578	1638	0	0	0	1250	0
136.062	135.055	0.54					TRUE			[M+H]+		7232	[]	TRUE				824	0	864	1792	1314	682	0	0	0	1140	1008	1222	0	0	0	31664	31422	30646	37234	33474	0	36420	37444	36938	35456	14006	14600	0	7322	3898	4196	0
174.015	173.007	0.55					TRUE			[M+H]+		9652	[]	FALSE				8964	8556	8202	3902	4282	6800	5492	0	0	5796	4458	6358	0	5174	5262	10418	9630	8582	10326	9002	9404	9822	10730	11520	11702	0	0	0	0	0	0	0
171.027	170.019	0.55					TRUE			[M+H]+		5830	[]	FALSE				1236	1090	1362	0	756	0	0	0	0	918	944	0	0	0	0	4306	2910	2918	2766	3890	4526	4764	3710	3482	6660	9972	10320	10534	12500	8458	10092	6594
110.061	109.054	0.56					TRUE			[M+H]+		3086	[]	FALSE				0	340	0	630	560	488	0	0	0	510	588	0	0	0	0	5896	5688	5782	9370	5860	6040	10170	5826	8998	6816	4474	4230	5152	6514	7176	6408	6716
162.998	161.991	0.6					TRUE			[M+H]+, [M+Na]+		7008	[]	FALSE				2254	0	0	0	0	0	0	0	0	0	1134	0	0	0	0	7172	7932	6574	8202	7012	7158	8374	8224	7666	7984	3000	3558	3430	3460	3476	4042	4074
236.998	235.991	0.56					TRUE			[M+H]+		18410	[]	FALSE				0	0	0	0	0	800	0	0	0	0	0	0	0	0	0	20830	23386	21448	27076	25248	22766	22384	26634	24688	21342	2502	2842	2100	2466	1754	2118	2182
282.097	281.09	0.59					TRUE			[M+H]+		2248	[]	TRUE				0	0	0	0	0	0	0	0	0	0	0	0	0	0	0	9846	9526	10196	12550	8830	8176	9008	8194	9578	6588	9084	9268	8124	7944	9688	9528	4108
193.009	192.001	0.61					TRUE			[M+H]+		3014	[]	FALSE				0	0	0	0	0	0	0	0	0	0	0	0	0	0	0	0	1772	1938	2104	2296	2462	1926	2234	1922	2144	10166	9014	9096	10212	8054	7362	6226
138.092	137.085	0.6					TRUE			[M+H]+		4654	[]	TRUE				582	354	326	0	0	0	600	0	0	336	300	0	0	0	376	9460	9754	9448	11222	9950	10304	8746	11020	10304	9970	1050	1252	0	1140	1642	1852	0
198.075	197.067	0.58					TRUE			[M+H]+		4430	[]	FALSE				0	0	0	0	0	0	0	0	0	0	0	0	0	0	0	6198	5806	6000	6288	7064	7326	6350	6396	5728	6630	9628	8288	8036	9262	10750	11034	4584
268.118	267.111	0.57					TRUE			[M+H]+		4238	[]	TRUE				0	0	0	0	0	0	0	0	0	0	0	0	0	0	0	16342	17218	16648	18110	17692	18066	17440	18312	18480	11998	12376	12766	13958	14420	16042	12396	4130
281.152	280.144	0.6					TRUE			[M+H]+		6750	[]	TRUE				0	0	0	0	0	0	0	0	0	0	0	0	0	0	0	14608	14726	14146	16860	16312	16132	16556	17296	17740	18106	7636	7950	8216	9404	14696	13304	9284
121.066	120.059	0.6					TRUE			[M+H]+		25084	[]	TRUE				0	0	0	1082	806	586	0	0	0	0	0	0	0	0	0	56714	54604	52730	59024	52110	53846	51234	57672	55920	54574	2964	2192	3038	3228	7220	6982	8566
187.058	186.051	0.56					TRUE			[M+H]+		5536	[]	FALSE				726	1018	678	0	882	0	630	782	780	438	772	686	1070	1028	886	2592	2712	2692	3548	3334	3148	3208	3566	3612	2960	5462	4130	5372	5536	6032	6474	5462
210.113	209.105	0.57					TRUE			[M+H]+		6542	[]	TRUE				0	640	0	0	898	694	732	0	632	804	0	0	532	0	0	9882	10826	9358	11370	10262	11258	11310	12304	11550	11644	6134	7278	6240	5314	8034	6534	5930
164.921	163.914	0.59					TRUE			[M+H]+		0	[]	TRUE				0	0	0	0	0	0	0	0	0	0	0	0	0	0	0	24124	20520	0	0	0	0	0	0	0	19968	0	0	24488	24014	45300	0	31292
185.042	184.035	0.64					TRUE			[M+H]+, [M+Na]+		11472	[]	TRUE				1230	982	904	0	920	0	1548	1230	898	1158	0	0	1262	1066	1012	17424	17092	18686	21178	17932	18420	18050	20724	20276	20180	15034	12426	13844	17092	25374	21884	23320
86.0984	85.0912	0.64					TRUE			[M+H]+		13302	[]	TRUE				0	424	548	0	0	0	0	0	0	834	1004	0	0	0	0	44332	41368	37184	48480	45354	41700	41996	52210	50164	52044	166412	171342	177776	213950	163684	165286	167620
218.117	217.11	0.64					TRUE			[M+H]+		4542	[]	TRUE				0	0	0	0	0	0	0	0	0	0	0	0	0	0	0	8930	10156	10308	5850	10242	10310	10396	13250	13188	14210	0	0	0	0	0	0	0
171.063	170.056	0.64					TRUE			[M+H]+		3112	[]	FALSE				2644	1956	2126	1458	2024	0	0	0	0	2156	2658	2386	0	0	1876	3668	4510	3662	4186	4126	4566	4478	3902	3586	3396	14280	11928	12010	12204	17564	18486	15884
229.032	228.024	0.66					TRUE			[M+H]+		3464	[]	FALSE				0	0	0	0	0	0	0	0	0	0	0	0	0	0	0	3818	3070	3740	2994	3202	2922	3014	4362	3560	3568	8850	8324	8378	10194	7670	6588	7348
168.065	167.057	0.64					TRUE			[M+H]+		2878	[]	FALSE				0	0	0	0	0	0	0	0	0	0	0	0	0	0	0	4628	3552	4642	5012	10730	9176	9056	8008	8114	5906	5588	7352	5946	6554	10120	9222	10902
241.155	240.147	0.65					TRUE			[M+H]+		6534	[]	FALSE				906	0	0	0	954	0	1058	1330	938	0	0	0	0	0	0	16850	14784	14036	14544	14736	15366	15408	15344	16690	14454	11336	11622	12480	14468	16458	16586	17086
150.056	149.049	0.66					TRUE			[M+H]+		5136	[]	FALSE				0	0	0	676	492	216	0	0	0	0	678	0	0	0	0	13750	15642	13816	15978	13182	13830	13080	14228	16746	16186	15730	16698	17288	8220	13154	7594	7732
310.128	309.121	0.68					TRUE			[M+H]+		10890	[]	TRUE				0	0	0	0	0	0	0	0	0	0	0	0	0	0	0	72020	65386	62478	83286	62312	60000	67196	66444	67256	61938	62356	58292	62504	63760	93782	85528	88436
296.089	295.082	0.68					TRUE			[M+H]+		4554	[]	TRUE				0	0	0	0	0	0	0	0	0	0	0	0	0	0	0	6972	7402	7138	7312	7140	7370	6810	8332	10170	9500	2460	2854	0	1752	0	2550	2832
229.008	228	0.68					TRUE			[M+H]+		2998	[]	FALSE				0	0	0	0	0	0	0	0	0	0	0	0	0	0	0	4900	5126	4506	5576	4490	4524	3640	4636	4700	4472	5154	4802	4508	4572	6906	6604	6226
352.136	351.129	0.69					TRUE			[M+H]+		5022	[]	TRUE				0	0	0	0	0	0	0	0	0	0	0	0	0	0	0	6720	6118	7016	5484	7114	6322	6716	6856	8188	6122	0	0	0	0	0	0	0
542.982	519.993	0.71					TRUE			[M+Na]+, [M+H]+		5352	[]	TRUE				0	0	0	0	0	0	0	0	0	0	0	0	0	0	0	22232	24058	22258	18420	20350	22710	21164	21048	22938	21578	21690	23198	22060	19204	25642	26260	27126
250.107	249.1	0.74					TRUE			[M+H]+		2620	[]	FALSE				0	0	0	0	0	0	0	0	0	0	0	0	0	0	0	20198	19966	16128	17972	16806	16868	19670	21326	19860	18708	10878	8922	10138	10854	18670	19192	19068
499.018	498.011	0.71					TRUE			[M+H]+		0	[]	FALSE				0	0	0	0	0	0	0	0	0	0	0	0	0	0	0	8574	8168	8420	7078	8972	7506	9008	10314	10986	9686	9284	9612	8794	8662	10296	8460	8252
119.05	118.043	0.73					TRUE			[M+H]+		3736	[]	FALSE				0	0	288	0	0	0	0	0	0	0	0	0	0	0	0	11320	12518	11986	0	10714	11976	13972	12812	0	11988	1806	1326	1748	1826	2966	3264	3134
279.23	278.222	0.73					TRUE			[M+H]+		9906	[]	TRUE				15904	5526	5220	0	14718	4440	0	0	0	6874	7976	5778	0	0	0	22330	54742	23086	3920	31818	25986	23428	30134	18070	26020	40532	14806	14414	2912	16252	21332	16054
330.155	329.147	0.74					TRUE			[M+H]+		18514	[]	TRUE				0	0	0	0	0	0	304	0	0	0	0	0	0	258	298	33254	32686	31248	27416	34702	33390	34356	38342	40000	38320	2202	2114	2340	1970	2562	2284	2902
220.095	219.088	0.79					TRUE			[M+H]+		4816	[]	TRUE				0	0	0	0	0	0	0	0	0	0	0	0	0	0	0	13526	11710	11852	12606	12794	11824	14482	11920	11610	11908	6640	5868	0	6402	8612	8930	0
425.106	424.098	0.81					TRUE			[M+H]+		3684	[]	TRUE				0	0	0	0	0	0	0	0	0	0	0	0	0	0	0	9452	5734	8902	10270	9840	10800	8744	10828	10804	10900	9624	8694	10726	9148	14638	15816	12606
226.107	225.1	0.83					TRUE			[M+H]+		9338	[]	TRUE				0	0	0	0	0	0	0	0	0	0	0	0	0	0	0	20164	22494	22676	27024	21774	20964	22984	24232	22316	24356	26236	27224	26284	27902	35530	33814	33396
311.073	310.066	0.88					TRUE			[M+H]+		5090	[]	TRUE				0	0	0	0	0	0	0	0	0	0	0	0	0	0	0	13826	14806	15218	16124	14550	14296	14266	13470	15078	14432	0	0	0	0	0	0	0
258.112	257.105	0.87					TRUE			[M+H]+		17292	[]	TRUE				0	0	0	0	0	0	0	0	0	0	0	0	0	0	0	33212	35398	34292	38626	33796	36114	36752	41858	40028	36506	10302	0	11324	7116	13206	12986	12400
210.05	209.043	0.92					TRUE			[M+H]+		15270	[]	TRUE				0	0	0	0	0	0	0	0	0	0	0	0	0	0	0	19900	18394	19026	19158	18688	19120	18450	17250	19728	16994	12220	11168	10504	12564	12014	13162	12728
120.082	119.075	0.93					TRUE			[M+H]+		135504	[]	FALSE				354	0	532	576	0	0	0	0	0	502	532	510	0	0	0	422264	414888	399896	477170	408184	424628	441014	462386	452942	464964	249624	262030	252010	303114	278446	276830	277672
100.077	99.0701	0.95					TRUE			[M+H]+		3106	[]	TRUE				1676	1282	1374	1268	1030	912	0	0	0	876	1042	870	0	0	0	5018	5052	5020	5106	7566	7294	7920	6788	5690	7624	20106	19914	20036	22946	33642	36000	32094
103.056	102.048	0.94					TRUE			[M+H]+		3804	[]	FALSE				0	0	0	0	0	0	0	0	0	0	0	0	0	0	0	9862	9954	9946	12200	9684	9334	12210	10686	11014	11414	6946	5746	0	7094	7580	7068	7046
240.123	239.116	0.93					TRUE			[M+H]+		3554	[]	FALSE				0	0	0	0	0	0	0	0	0	0	0	0	0	224	430	6128	7736	7102	0	6852	8630	6592	7566	7782	7528	5510	5996	6168	7426	20128	21000	21254
190.013	167.023	0.95					TRUE			[M+Na]+, [M+H]+		894	[]	TRUE				0	0	0	0	0	0	0	0	0	0	0	0	0	0	0	10786	13080	11576	9856	0	0	0	1842	0	0	20330	22364	19580	19922	20574	20992	21840
193.047	192.04	0.97					TRUE			[M+H]+		4868	[]	TRUE				0	520	0	0	0	0	556	522	700	0	464	0	0	714	812	21476	22670	0	23342	21432	21770	20264	22984	25378	22578	5972	5456	6048	5592	7838	9304	9406
344.962	343.955	0.99					TRUE			[M+H]+		8338	[]	TRUE				1154	1118	0	0	0	0	0	628	0	0	0	0	0	0	0	18916	17248	17026	17872	16930	15050	14394	15100	16998	15664	13952	13740	12276	12648	20240	23540	21252
232.096	231.089	0.97					TRUE			[M+H]+		8788	[]	TRUE				0	0	0	0	0	0	0	0	0	0	0	0	0	0	0	13816	13126	14056	15262	12676	12440	15244	14072	14332	25716	3570	4248	4796	3320	4550	4276	6088
322.981	299.991	0.98					TRUE			[M+Na]+, [M+H]+, [M+K]+		19354	[]	TRUE				0	0	0	0	0	0	0	0	0	0	0	0	690	0	0	56296	54716	56304	58968	54438	50922	58202	53832	57982	53258	42218	42472	43630	45990	74194	73400	75888
417.046	416.039	1					TRUE			[M+H]+		2362	[]	FALSE				0	0	0	0	0	0	0	0	0	0	0	0	0	0	0	8740	8352	9032	9098	9860	9864	9702	9204	8834	9098	0	0	0	0	0	0	0
425.106	402.117	1.03					TRUE			[M+Na]+, [M-H2O+H]+		7540	[]	FALSE				0	0	0	0	0	0	0	0	0	0	0	0	0	0	0	29560	30608	26674	29860	28970	30192	27524	28252	27320	26854	19872	21406	20744	19736	30378	28860	29918
217.104	216.097	1.01					TRUE			[M+H]+		16192	[]	TRUE				12094	12922	12592	5290	6350	1448	5510	4672	8642	7006	8742	7322	5924	5894	6642	39318	41576	36554	38552	34298	31696	31140	31056	33246	32746	33772	29682	32050	34942	44762	46470	49770
355.1	354.092	1.04					TRUE			[M+H]+		10924	[]	TRUE				0	0	0	0	0	0	0	0	0	0	0	0	0	0	0	34774	36446	35946	34316	37512	34078	35354	37128	34624	39702	5720	5864	5254	6032	10936	9008	8448
439.029	438.021	1					TRUE			[M+H]+		3484	[]	FALSE				0	0	0	0	0	0	0	0	0	0	0	0	0	0	0	10944	10138	11922	10182	10308	9690	10170	10230	10200	8906	0	0	0	0	0	0	0
435.056	434.049	1.05					TRUE			[M+H]+		4522	[]	FALSE				0	0	0	0	0	0	0	0	0	0	0	0	0	0	0	14426	15792	14782	14848	15394	15278	15286	16042	16330	17176	10348	10468	10430	9872	16536	14564	14556
457.038	456.031	1.05					TRUE			[M+H]+		10270	[]	TRUE				0	0	0	0	0	0	0	0	0	0	0	0	0	0	0	29468	27598	28488	25880	25566	27854	27302	25918	24468	28120	17608	19536	19782	16992	30928	29844	31034
242.1	241.093	1.05					TRUE			[M+H]+		2390	[]	TRUE				0	0	0	0	0	0	0	0	0	0	0	0	0	0	0	4048	3462	3622	4356	7764	8360	8196	5038	4018	4366	13992	17918	17850	19914	22674	21044	22122
234.075	233.068	1.06					TRUE			[M+H]+		11944	[]	TRUE				0	0	0	0	0	0	0	0	0	0	0	0	0	0	0	23452	27652	26804	25434	25586	27226	26948	28050	25174	28526	24892	26810	25192	25674	35532	36852	35668
171.064	170.057	1.09					TRUE			[M+H]+		6032	[]	TRUE				1734	0	1816	0	1548	0	1418	0	0	1738	1794	1720	1330	0	1264	15980	16046	15980	16292	18152	15996	17734	21186	18134	17000	12332	204148	183304	12942	15108	14968	210648
306.986	283.996	1.1					TRUE			[M+Na]+, [M+H]+		16430	[]	TRUE				0	0	0	0	0	7368	0	0	0	0	0	0	0	0	0	37512	43862	41136	39856	39150	36482	39112	39480	40494	38844	26070	30804	29066	29918	53768	57138	56942
328.968	327.96	1.1					TRUE			[M+H]+		5486	[]	FALSE				0	0	0	0	0	0	0	0	0	0	0	0	0	0	0	9580	8086	8622	7658	8000	8116	8554	7794	7742	8590	6876	6636	7054	6050	10148	11294	11710
318.134	317.126	1.13					TRUE			[M+H]+		26202	[]	TRUE				0	0	0	0	0	0	0	0	0	0	0	0	0	0	0	57870	62432	58822	64424	68776	58830	67384	79816	75134	75912	14126	14590	14446	8462	15970	16208	17852
535.013	534.006	1.19					TRUE			[M+H]+		3378	[]	FALSE				0	0	0	0	0	0	0	0	0	0	0	0	0	0	0	10068	9228	9608	8854	8782	10088	7778	8542	8264	9444	5870	5816	6148	4878	9786	9690	9008
235.058	234.05	1.17					TRUE			[M+H]+		17574	[]	TRUE				850	1210	1362	0	0	0	0	0	0	0	0	0	0	0	0	81574	86532	81996	93072	81302	84742	82038	91336	84516	82684	11726	11054	10498	10962	8994	8844	9756
250.107	249.1	1.15					TRUE			[M+H]+		5920	[]	TRUE				0	0	0	0	0	0	0	0	0	0	0	0	0	0	0	28894	25626	26322	28398	23162	28094	27104	29236	25142	27916	16566	18424	17608	19938	24240	26938	26830
433.077	432.071	1.2					TRUE			[M+H]+, [M+Na]+		4386	[]	TRUE				0	0	0	0	0	0	0	0	0	0	0	0	0	0	0	16166	16162	14650	13998	14214	13692	14056	15508	15764	14366	11346	11840	12270	11208	16862	16846	17054
513.034	512.026	1.2					TRUE			[M+H]+		3270	[]	FALSE				0	0	0	0	0	0	0	0	0	0	0	0	0	0	0	11518	10936	11462	10656	12594	11666	11202	11032	11690	12236	8340	7616	9076	8552	14148	12822	13098
556.999	555.991	1.19					TRUE			[M+H]+		4302	[]	FALSE				0	0	0	0	0	0	0	0	0	0	0	0	0	0	0	10680	12302	11432	8554	9930	11220	9388	8586	9466	8586	6638	7278	6752	5362	12344	12268	13546
248.09	247.082	1.23					TRUE			[M+H]+		1900	[]	TRUE				0	0	0	0	0	0	0	0	0	0	0	0	0	0	0	3116	2358	2978	2502	2212	2610	2398	2582	2136	2426	54366	55580	52240	61122	93550	96322	93976
471.054	448.064	1.23					TRUE			[M+Na]+, [M+H]+		5270	[]	FALSE				0	0	0	0	0	0	0	0	0	0	0	0	0	0	0	12740	11296	11182	8862	10448	9776	11580	10112	10768	11432	7490	6050	6692	6410	14546	12192	12250
192.102	191.095	1.22					TRUE			[M+H]+		7848	[]	TRUE				0	0	0	0	0	0	0	0	0	0	0	0	0	0	0	16368	34404	12416	13600	12996	13674	12844	34382	15384	15020	11302	13244	12266	16812	32164	21470	22504
334.15	333.142	1.24					TRUE			[M+H]+		3198	[]	FALSE				0	0	0	0	0	0	0	0	0	0	0	0	0	0	0	6870	6088	6496	7628	6774	6644	7586	8154	8172	7732	0	0	0	0	0	0	0
137.025	136.018	1.25					TRUE			[M+H]+		1240	[]	TRUE				295682	299886	298404	69414	86454	159464	28822	32634	33132	149962	165896	166526	100908	108410	110386	2384	2150	2472	2262	3014	2332	2246	2116	2858	2980	2430	2902	3820	3982	16868	15568	17016
181.048	180.041	1.26					TRUE			[M+H]+		4496	[]	FALSE				0	894	852	598	0	0	0	0	0	394	642	424	0	0	0	7376	7122	6484	7388	7284	7736	6826	7144	8280	6244	4626	5084	5812	5068	10482	10866	7382
172.097	171.09	1.25					TRUE			[M+H]+		2600	[]	FALSE				0	0	0	0	0	0	0	0	0	0	0	272	500	0	0	5644	6204	6136	6200	5808	6906	6120	6722	6882	6498	0	1310	1024	0	1576	1426	1614
157.084	156.077	1.23					TRUE			[M+H]+		8708	[]	TRUE				2360	2988	2736	3918	2596	0	0	0	2018	2478	2768	1948	3040	2686	2588	14578	16476	13220	16876	11112	12152	11946	10602	11952	12822	17974	14398	14554	17238	14258	15378	17238
337.09	336.082	1.29					TRUE			[M+H]+		3988	[]	FALSE				0	0	0	0	0	0	0	0	0	0	0	0	0	0	0	10258	10560	9998	10672	10692	9974	11374	9784	9986	10592	0	0	0	0	864	0	1268
257.1	256.092	1.39					TRUE			[M+H]+		5268	[]	TRUE				0	0	0	0	0	0	0	0	0	0	0	0	0	0	0	10982	10478	10710	11288	10938	10360	11570	9878	10684	11324	9012	11098	11228	9920	23122	23186	21680
183.113	182.105	1.44					TRUE			[M+H]+		4540	[]	TRUE				0	0	0	0	0	0	0	0	0	0	0	0	0	0	0	9502	12460	9242	11852	10296	9832	10198	9372	9452	9486	10276	10558	11218	12094	16650	17614	17182
433.041	432.033	1.47					TRUE			[M+H]+, [M+Na]+		5648	[]	TRUE				0	0	0	0	0	0	0	0	0	0	0	0	0	0	0	18772	18072	20332	19020	17560	18392	18532	18466	18920	18996	0	0	0	0	0	0	0
410.997	409.99	1.56					TRUE			[M+H]+		6930	[]	TRUE				0	2996	3092	0	0	0	0	0	0	0	0	0	0	0	0	16800	18486	17546	14902	14938	15502	13886	14044	13630	16888	10538	10752	11104	9708	25628	28096	26720
157.085	156.077	1.53					TRUE			[M+H]+		14322	[]	TRUE				1712	1842	1658	3662	1520	0	5566	6070	7444	1552	1790	0	3782	4396	3766	36946	31820	30652	67612	10580	14322	13600	21056	25098	25622	34426	29874	31046	44704	28846	27666	37094
308.98	307.973	1.53					TRUE			[M+H]+		0	[]	FALSE				0	0	0	0	0	0	0	0	0	0	0	0	0	0	0	0	0	0	0	0	0	0	0	0	0	0	0	0	0	0	0	0
235.058	234.05	1.52					TRUE			[M+H]+		3796	[]	TRUE				0	0	0	0	0	0	0	0	0	0	0	0	0	0	0	11346	10416	9302	10666	9840	10422	9640	10468	9846	10150	13352	12266	12222	11708	15784	15832	14968
293.006	291.999	1.53					TRUE			[M+H]+		0	[]	TRUE				0	0	0	0	0	0	0	0	0	0	0	0	0	0	0	0	0	1088	0	1154	0	1012	778	0	0	0	0	0	0	1590	0	0
353.121	352.113	1.67					TRUE			[M+H]+		4502	[]	TRUE				0	0	0	0	0	0	0	0	0	0	0	0	0	0	0	15216	14360	15458	13190	15798	14764	14240	15280	13958	14194	0	0	0	0	870	854	0
205.048	204.041	1.71					TRUE			[M+H]+		5896	[]	TRUE				0	0	0	0	0	0	0	0	0	0	0	0	0	0	0	11998	13780	11512	12296	10796	10588	9608	10944	11618	11008	4548	4144	4028	3568	8770	9322	8308
293.007	270.017	1.92					TRUE			[M+Na]+, [M+H]+		26506	[]	TRUE				0	0	0	0	0	0	0	0	0	0	0	0	0	0	0	26506	27068	25482	23124	22722	24100	22148	20270	21332	22316	18148	17430	17292	14170	29782	36026	32870
319.006	336.01	1.92					TRUE			[M-H2O+H]+, [M+H]+		10546	[]	TRUE				0	0	0	0	0	0	0	0	0	0	0	0	0	0	0	13926	14040	15238	14644	14122	13162	14212	15390	15822	16164	15230	13802	15156	13800	17424	17480	16880
348.06	347.053	1.92					TRUE			[M+H]+		3354	[]	FALSE				0	0	0	0	0	0	0	0	0	0	0	0	0	0	0	4742	4936	5432	5460	5564	4624	5230	5162	5200	5162	4666	4860	5400	4328	5618	5640	5242
330.049	329.042	1.93					TRUE			[M+H]+		21420	[]	TRUE				0	0	0	0	0	0	0	0	0	0	0	0	0	0	0	31690	33246	35920	34388	33572	32486	34686	32372	35490	33552	34378	33994	30640	32712	38654	39760	37132
367	365.993	1.94					TRUE			[M+H]+		4130	[]	FALSE				0	0	0	0	0	0	0	0	0	0	0	0	0	0	0	6206	5626	5888	6370	5050	6084	5374	5948	7282	5980	7556	7376	7468	6938	6726	7050	7476
249.043	248.035	1.92					TRUE			[M+H]+		4292	[]	FALSE				0	0	0	0	0	0	0	0	0	0	0	0	0	0	0	8294	8892	8558	5516	7320	7550	7866	7484	8078	7512	6874	6618	6802	5246	9372	8932	8884
239.05	238.042	1.92					TRUE			[M+H]+		4242	[]	TRUE				0	0	0	0	0	0	0	0	0	0	0	0	0	0	0	5542	6158	5414	6380	5452	5116	6268	5202	7290	4596	6744	5600	5306	6070	6946	5696	6928
312.039	311.031	1.93					TRUE			[M+H]+		14124	[]	TRUE				0	0	0	0	0	0	0	0	0	0	0	0	0	0	0	19670	21454	20262	21894	18922	18454	19846	20820	20316	19892	21418	19854	19108	21058	22638	23664	23148
385.011	384.003	1.94					TRUE			[M+H]+		5694	[]	FALSE				0	0	0	0	0	0	0	0	0	0	0	0	0	0	0	9636	7546	9194	7992	8872	8514	8526	8134	8764	8418	10962	9726	9952	10068	9598	10238	9366
265.068	264.061	2.06					TRUE			[M+H]+		3248	[]	TRUE				0	0	0	0	0	0	0	0	0	0	0	0	0	0	0	9810	10808	9642	8750	9438	10206	9010	9382	9262	8940	9372	8742	9632	7386	15552	17268	15554
364.175	363.168	2.38					TRUE			[M+H]+		4322	[]	TRUE				0	0	0	0	0	0	0	0	0	0	0	0	0	0	0	13008	13824	14298	17528	13804	13458	14560	16108	15770	13512	7758	6642	0	6880	12378	11210	10564
176.034	175.027	2.4					TRUE			[M+H]+		1388	[]	FALSE				0	0	0	0	0	0	0	0	0	0	0	0	0	0	0	2760	2724	2600	3754	2164	2790	2658	2442	2446	2258	6350	6116	6894	6772	14156	14738	14896
131.071	130.064	2.42					TRUE			[M+H]+		3064	[]	TRUE				792	540	442	870	656	0	0	302	0	398	0	646	0	0	0	4774	5896	5080	5378	2452	5010	4918	4704	5104	4774	30268	28580	32354	31444	50728	46664	47228
420.144	419.137	2.46					TRUE			[M+H]+		2016	[]	TRUE				0	0	0	0	0	0	0	0	0	0	0	0	0	0	0	1810	1852	2170	1690	3708	2654	3422	4250	3704	3836	732	0	0	0	2062	1954	2016
120.012	119.005	2.52					TRUE			[M+H]+		15376	[]	TRUE				16258	13108	17590	16592	15358	16506	0	0	0	18396	17606	17444	20146	0	0	16404	15532	15014	16354	15376	16522	16248	16004	14668	14890	17520	17234	18726	19256	16878	16064	15054
252.962	251.955	2.55					TRUE			[M+H]+		6410	[]	TRUE				6836	0	6980	4392	5278	25870	12294	11048	10362	7048	7182	8570	10884	10422	11312	5822	5860	6234	7612	6490	6614	6616	6538	6744	5684	7324	7488	8542	9168	7158	7596	6984
189.052	188.045	2.58					TRUE			[M+H]+		5214	[]	TRUE				0	0	0	0	0	0	0	0	0	0	0	0	0	0	0	16178	16836	16862	14032	15084	17046	15420	14956	15712	16440	20892	16428	16932	15290	29664	30858	30096
234.951	211.96	2.63					TRUE			[M+Na]+, [M-H2O+H]+, [M+H]+		10514	[]	TRUE				11702	0	7266	7098	8796	0	16372	16594	17860	10972	11938	12654	16550	16806	17150	8154	9388	10498	12044	10548	11432	11140	0	10572	10514	12720	12232	12490	14336	10714	9980	10954
174.973	173.966	2.61					TRUE			[M+H]+, [M-H2O+H]+		12212	[]	TRUE				0	0	4706	12212	13026	15176	20174	19422	19358	0	17842	17192	0	18166	18336	13036	14522	14530	13784	14064	13242	14226	13192	0	0	0	15048	16596	15496	13214	13088	13410
182.982	181.974	2.6					TRUE			[M+H]+		10094	[]	TRUE				11844	11394	11742	10174	8608	9088	13684	13690	13808	11144	11898	11340	12328	13968	12298	10002	0	9694	0	9792	10036	10094	10504	9838	9752	9720	12368	11836	12532	10508	10198	10744
186.956	185.949	2.62					TRUE			[M+H]+		7752	[]	TRUE				8648	8316	9278	3922	6280	5566	7858	9420	10182	7892	8522	7740	11276	10618	11528	6790	6372	6822	14800	7240	7206	6804	6974	7384	7052	7600	7908	7830	0	7710	7702	6860
184.969	183.962	2.59					TRUE			[M+H]+		14570	[]	TRUE				0	0	0	10328	0	0	0	0	0	0	16518	17144	0	0	0	0	16750	15354	17060	15152	16928	15768	0	0	14942	16926	18546	16928	20022	15078	15520	15804
120.012	119.005	2.7					TRUE			[M+H]+		15474	[]	TRUE				17260	18480	0	15826	17618	0	0	0	0	0	18744	17972	0	0	0	17054	0	15552	16132	17406	0	17690	16782	18094	17060	17442	0	17986	0	17482	15330	16138
116.977	115.97	2.68					TRUE			[M+H]+		16204	[]	TRUE				17938	0	0	12216	14546	50438	14520	0	19214	15726	0	17832	0	0	0	0	0	14550	18630	15326	0	0	0	0	16124	19012	19010	20168	0	17742	0	16802
302.139	301.131	2.71					TRUE			[M+H]+		82314	[]	TRUE				0	0	0	0	0	0	0	0	0	0	0	0	0	0	0	129746	127948	124606	128458	123980	127592	126180	151024	151416	148016	30418	32392	29470	16762	44906	44656	45622
106.993	123.996	2.75					TRUE			[M-H2O+H]+, [M+H]+		28868	[]	TRUE				31694	32490	0	17516	23312	0	0	0	0	28608	29402	31610	0	0	0	28488	28868	0	32782	30156	31546	30098	28656	30584	0	0	34644	35356	34012	32630	31354	0
207.985	206.978	2.74					TRUE			[M+H]+		11010	[]	TRUE				12478	12512	12240	7686	9036	0	12482	13428	13010	10904	12860	12134	13878	14784	14084	10354	9848	9916	12396	9820	11562	10086	11158	11856	10836	12662	11274	12438	13894	11010	11158	10958
176.014	175.006	2.76					TRUE			[M+H]+		15682	[]	TRUE				16034	17284	16580	10254	10206	0	24090	20628	20066	14644	15078	15252	0	17246	17768	14060	14692	14784	17890	16530	16658	14572	14232	15224	15176	16482	16660	16860	18112	15300	16194	15658
252.962	251.954	2.8					TRUE			[M+H]+		6752	[]	TRUE				8078	8708	8616	4426	5620	0	10834	10706	10260	7022	7228	7946	10842	10976	10478	7064	6272	6150	7338	5974	7094	6620	7236	6378	6736	7012	8192	7792	8690	7682	6348	6594
212.964	211.957	2.8					TRUE			[M+H]+		8402	[]	TRUE				10160	9894	9450	6500	6754	0	11958	10912	11616	9158	8968	9444	12540	0	11898	8524	8148	8888	9850	8224	8364	8256	7742	8910	8352	9900	8718	9714	0	8116	7746	0
156.963	155.956	2.82					TRUE			[M+H]+		6754	[]	TRUE				8246	9468	8494	7806	8248	8798	6708	8708	8650	8036	10304	8906	9296	10396	9874	7448	6310	5938	7414	7380	7340	6210	6162	7718	6568	7628	7998	8494	8948	6752	5976	6252
164.971	163.963	2.78					TRUE			[M+H]+		7118	[]	TRUE				9460	10054	10120	7454	8602	7220	0	0	0	8618	10202	9276	9032	11456	0	7108	7866	7084	7016	7822	0	0	8350	7736	7148	8068	9466	8190	7850	0	6986	7492
158.003	156.996	2.8					TRUE			[M+H]+		78364	[]	TRUE				85102	86188	88472	52332	61312	0	0	92856	0	79354	82476	82098	0	0	0	75798	74056	74040	89266	75722	72990	75952	75372	75988	75466	88570	85908	0	100856	0	82608	81748
182.982	181.975	2.81					TRUE			[M+H]+		9958	[]	TRUE				11864	12512	13736	8750	9448	8602	13108	14962	14244	12990	12234	13532	14316	13374	13074	9864	9190	10222	10496	10342	10640	9842	0	10024	10138	11652	11670	9966	10632	9472	0	9634
184.97	183.962	2.81					TRUE			[M+H]+		15740	[]	TRUE				17392	17828	18480	9888	12360	0	21402	20378	21288	16612	17300	17416	22420	21786	20804	15194	0	15524	16656	0	15656	15776	15752	15908	0	16978	16644	17120	17956	0	15874	0
234.951	233.944	2.86					TRUE			[M+H]+		10372	[]	TRUE				12296	12794	12932	6884	9042	0	15460	15442	15990	11758	12938	0	17134	0	17778	9446	10084	9076	10622	10056	9706	11086	11792	10442	11310	11682	12672	0	13512	9910	10372	10300
174.973	173.966	2.84					TRUE			[M+H]+		12756	[]	TRUE				16454	16740	17082	11438	14794	14954	20126	0	19254	16612	16830	16518	19314	19990	19176	14512	14470	12526	15912	0	14274	13712	0	13964	12680	15630	15632	16076	14962	12494	13752	13678
186.956	185.949	2.82					TRUE			[M+H]+		8212	[]	TRUE				8908	9228	8426	3858	5742	5238	8604	9412	10026	8378	8676	8960	11162	10472	11406	6890	7430	6624	14818	7262	6762	6980	7352	8308	7654	8982	8076	7698	17540	6406	6556	7770
107.051	106.043	2.84					TRUE			[M+H]+		3426	[]	TRUE				582	0	388	0	790	0	0	0	0	316	498	588	0	0	0	5820	5830	5938	7282	5738	6210	5866	5804	6864	5558	11472	11626	11332	12830	22808	20718	22542
120.013	119.005	2.89					TRUE			[M+H]+		15960	[]	TRUE				18368	18540	17542	15764	13012	17428	19252	0	0	18468	18694	18542	0	20156	20228	17026	19168	0	16048	16126	16548	0	16548	15948	15590	18280	16410	17480	20932	0	15742	17520
116.977	115.97	2.91					TRUE			[M+H]+		15704	[]	TRUE				18840	18858	18628	12072	0	0	0	0	0	15332	17248	0	0	0	0	0	15874	14954	18822	16034	14484	16258	16004	16074	0	17018	18276	18010	20264	0	0	15704
302.139	301.131	2.92					TRUE			[M+H]+		47584	[]	TRUE				0	0	0	0	0	0	0	0	0	0	0	0	0	0	0	121068	114084	120778	124750	119250	126994	119768	145814	149986	147876	28968	31446	27904	15258	47584	45346	42922
222.149	221.142	2.99					TRUE			[M+H]+		185730	[]	TRUE				248	0	0	0	0	0	476	282	386	0	0	198	340	522	384	339440	338362	359330	321636	330496	350030	354308	373426	390738	384228	70368	70988	64428	30404	79458	74408	70936
207.985	206.978	3.01					TRUE			[M+H]+		10602	[]	TRUE				12184	0	12588	5754	8618	0	10638	12836	12448	0	0	7592	11208	14114	13706	9456	0	9762	11258	10138	9896	10780	10436	9920	10294	12558	11024	12276	13338	10250	11382	10028
440.174	439.167	3.05					TRUE			[M+H]+, [M+Na]+		50686	[]	TRUE				0	0	0	0	0	0	0	0	0	0	0	0	0	0	0	132146	131508	133822	155570	109356	120796	133570	134918	137722	132974	60662	64144	64372	53068	99022	94438	89154
169.049	168.041	3.16					TRUE			[M+H]+, [M-H2O+H]+		61670	[]	TRUE				2378224	2444650	2475066	375714	410220	341922	72744	79202	83294	794418	0	692634	255220	0	321388	93072	96398	96056	96812	93486	97164	90304	92940	94184	95942	102338	104726	100700	106716	110240	117242	123510
125.061	124.054	3.16					TRUE			[M+H]+		9022	[]	TRUE				400694	412926	421782	71654	78584	59538	14672	14744	15556	135016	0	119320	48886	51534	53892	19384	20814	18310	22152	0	18332	20722	18704	19124	18274	22266	22910	22376	22064	0	23274	25528
217.103	216.096	3.14					TRUE			[M+H]+		3448	[]	TRUE				1780	0	2852	3190	2980	1658	2050	0	0	2332	2382	2542	1804	1782	0	2798	14120	3436	17954	13308	15734	0	15276	14508	3082	10320	9936	0	11388	18828	19784	18268
255.036	254.028	3.15					TRUE			[M+H]+		2348	[]	TRUE				25146	25436	27036	8746	11024	10106	5434	0	5474	17868	19344	16914	16326	14552	16192	3526	3478	4006	5106	3862	3648	4750	3896	3388	3886	4292	5086	0	5984	4456	5086	0
265.105	264.097	3.17					TRUE			[M+H]+		4058	[]	TRUE				0	372	262	0	0	0	0	0	0	0	0	0	0	0	244	10892	10392	11138	10264	9388	9574	10072	9610	9406	10646	9892	10586	10606	8700	22326	22514	22042
243.122	242.115	3.17					TRUE			[M+H]+		3408	[]	FALSE				0	264	316	644	0	2948	0	0	0	0	0	0	0	0	0	8642	9308	9698	9756	7028	10080	8208	9634	8844	8032	7112	7408	6582	6630	14304	14270	13014
262.165	261.157	3.22					TRUE			[M+H]+		2916	[]	FALSE				0	0	0	730	0	0	0	0	0	0	0	0	0	0	0	10888	11804	11298	12072	7984	10866	11442	11776	10750	11734	0	1510	1830	0	2510	2714	2744
195.12	194.112	3.25					TRUE			[M+H]+		8790	[]	TRUE				2046	2302	2260	4478	3008	1832	0	0	0	1950	0	1770	0	0	0	14556	12990	11994	11796	10654	12624	12842	13750	11360	11752	9552	8678	8290	0	16894	16484	17952
245.137	244.13	3.24					TRUE			[M+H]+		18342	[]	TRUE				0	0	0	0	0	0	0	0	0	0	0	0	0	0	0	57846	61738	55348	62324	50968	61780	56066	63202	64630	62776	7956	7446	7430	7950	14510	14804	14368
242.079	241.072	3.28					TRUE			[M+H]+		5654	[]	TRUE				0	0	0	0	0	0	0	0	0	0	0	0	0	0	0	8218	8598	9056	6434	7908	7866	0	7656	7562	10830	3564	3020	3332	1764	3892	3726	3798
118.526	235.035	3.33					TRUE			[M+H+H]2+, [M+H]+		0	[]	TRUE				22850	25208	22876	6964	9212	9852	3742	0	0	16972	0	16710	9658	11242	10672	0	0	0	0	0	0	0	0	0	0	18036	15792	17738	0	6656	0	5726
349.037	348.03	3.36					TRUE			[M+H]+		3928	[]	TRUE				104054	107102	111400	11434	12686	7446	0	0	828	37436	0	33474	7420	7652	7836	0	0	7002	7838	7136	0	0	0	0	8116	22138	21244	21774	18814	10266	8988	2476
292.991	291.983	3.34					TRUE			[M+H]+		0	[]	TRUE				16226	15614	15868	6796	9412	23392	3566	3538	3380	14640	14596	15834	10198	9316	11058	0	0	0	0	0	0	0	0	0	368	16186	15618	15334	17774	5942	6622	5770
222.149	221.142	3.35					TRUE			[M+H]+		66138	[]	TRUE				0	286	558	0	0	0	378	308	436	430	0	0	0	274	0	90710	91346	89452	89854	86454	96198	97026	108746	96730	105414	20460	20758	21450	10754	26270	26348	25796
222.113	239.116	3.39					TRUE			[M-H2O+H]+, [M+Na]+		7836	[]	TRUE				4472	3764	4188	2406	2494	2186	3816	4340	3896	3464	3032	3482	3732	4740	4130	10164	10400	3228	13472	10386	11234	10060	10194	11660	9576	164548	170552	161000	198652	361624	355390	357468
286.038	285.031	3.44					TRUE			[M+H]+, [M+Na]+		9116	[]	TRUE				0	0	0	0	0	0	0	0	0	0	0	0	0	0	0	17176	18322	17296	17326	16422	18224	18614	17506	18330	17184	13526	15276	14818	12184	22198	23454	24086
268.097	267.09	3.43					TRUE			[M+H]+		5662	[]	TRUE				0	0	0	0	0	0	0	0	0	0	0	0	0	0	0	1952	1748	0	2078	1800	2320	1784	2430	1974	2370	3984	3346	3212	4450	7682	7746	7274
367.045	366.037	3.45					TRUE			[M+H]+		6990	[]	TRUE				0	0	3526	0	0	1048	0	0	0	0	1510	0	0	0	0	11248	12614	11942	11560	10556	12750	11890	11872	12312	13922	10552	9678	9466	9144	13864	13812	15490
349.034	348.027	3.47					TRUE			[M+H]+		0	[]	FALSE				0	0	0	0	0	0	0	0	0	0	30174	0	0	0	0	7604	6782	0	0	0	6748	6826	7010	7342	0	6584	6726	6576	6150	0	0	9454
219.063	218.056	3.56					TRUE			[M+H]+		6868	[]	TRUE				0	1074	0	0	0	0	0	0	0	0	590	286	0	0	0	15756	15588	16604	13856	15316	15140	17244	16224	14912	16396	17420	16658	18124	13878	27742	25138	28196
286.107	285.1	3.64					TRUE			[M+H]+		61802	[]	TRUE				0	0	0	0	0	0	0	0	0	0	0	0	0	0	0	42536	45412	43682	57596	44230	49812	48884	48750	44324	48284	64206	61802	69206	85996	124950	125964	128396
307.087	306.08	3.67					TRUE			[M+H]+		11550	[]	TRUE				0	0	0	0	0	0	0	0	0	0	0	0	0	0	0	22376	19878	0	20402	20630	20844	19668	22078	21140	24036	17052	15824	14958	15688	27818	29826	29198
269.051	268.043	3.69					TRUE			[M+H]+, [M-H2O+H]+		2782	[]	FALSE				0	0	0	0	0	0	0	0	0	0	880	0	0	0	626	4220	3626	4124	3798	3956	3880	3470	3384	2936	3632	12612	12070	11848	13406	13712	14266	12292
312.066	311.058	3.69					TRUE			[M+H]+		2894	[]	FALSE				0	0	0	0	0	0	0	0	0	0	0	0	0	0	0	3674	4092	4596	5358	3824	4690	4248	4596	4126	4322	12676	12638	13764	15254	16214	15412	16856
249.11	248.103	3.68					TRUE			[M+H]+		7036	[]	FALSE				0	466	0	0	490	0	0	0	0	608	0	0	0	0	336	11534	10672	11250	9980	11306	10810	10614	10944	10886	10772	10494	9950	9640	7766	12122	13254	0
151.076	150.069	3.7					TRUE			[M+H]+		9260	[]	TRUE				0	0	0	0	1212	0	1554	0	1764	0	652	744	1738	1850	1708	13646	14208	12050	13876	12804	13016	13454	12556	12582	12520	38554	40352	43262	43216	181000	180702	187504
294.055	293.048	3.69					TRUE			[M+H]+		2956	[]	FALSE				0	0	0	0	0	0	0	0	0	0	0	0	0	0	0	2998	2954	3216	4580	2956	3752	3034	3652	2988	3748	13084	12252	12534	16132	14156	14190	16766
210.113	209.106	3.7					TRUE			[M+H]+, [M+Na]+		25482	[]	TRUE				716	808	1252	0	0	488	796	0	432	532	570	510	0	482	558	51532	52304	48466	53170	45432	49250	45992	48740	48420	48746	194620	167252	189766	202688	1061354	1069080	1024898
155.071	154.063	3.73					TRUE			[M+H]+		17574	[]	TRUE				1034566	1052564	1057114	170098	199054	156770	2098	0	0	355632	0	0	0	0	0	34512	34284	5290	35184	30116	32006	32032	30274	31832	32698	48188	48510	46828	52578	65044	60390	61754
255.116	254.109	3.71					TRUE			[M+H]+		6584	[]	TRUE				0	0	0	0	0	0	0	0	0	0	0	0	0	0	0	3866	2796	3682	5104	5346	5860	5934	6584	6516	5760	5502	5016	4494	6192	16416	19296	18790
262.165	261.157	3.71					TRUE			[M+H]+		5512	[]	FALSE				0	0	0	742	0	0	0	0	0	0	0	0	0	0	0	6968	7990	7246	9876	7014	8118	7164	7798	8112	9208	6866	5518	7220	8222	13180	12448	14162
367.16	366.153	3.73					TRUE			[M+H]+		5662	[]	FALSE				0	0	0	0	0	0	0	0	0	0	0	0	0	0	0	6716	6648	6360	6702	6878	6416	7706	8444	8192	6874	3350	2828	3466	3786	6680	5348	5992
252.159	251.152	3.75					TRUE			[M+H]+		72048	[]	TRUE				0	0	0	896	0	546	0	1152	0	0	0	0	1118	1234	1370	77430	75496	72048	78438	73580	78296	78486	95496	93566	91072	4700	5272	4442	1274	7252	6414	7982
356.113	355.106	3.8					TRUE			[M+H]+		0	[]	TRUE				0	0	0	0	0	0	0	0	0	0	0	0	0	0	0	8664	8244	6796	18534	7644	7108	7384	6088	7000	5860	3220	3356	3362	5816	11422	10482	10624
192.102	191.095	3.81					TRUE			[M+H]+		2756	[]	TRUE				0	0	0	0	0	0	0	0	0	0	0	0	0	0	0	3008	2756	3280	3474	3452	2834	2584	3152	2814	2750	32144	30904	31460	39954	66156	65922	62412
172.097	171.09	3.8					TRUE			[M+H]+		5426	[]	FALSE				0	0	0	0	0	0	0	0	0	0	0	0	0	0	0	7098	7998	7964	9024	7810	6256	6522	7188	7974	8048	1964	1790	1446	1746	5798	0	6738
389.144	388.136	3.8					TRUE			[M+H]+		2788	[]	FALSE				0	0	0	0	0	0	0	0	0	0	0	0	0	0	0	2190	2360	2316	2172	2344	2822	2228	2078	2224	2178	4484	3842	3804	4384	2788	2440	0
244.096	243.089	3.81					TRUE			[M+H]+		4226	[]	FALSE				0	0	0	0	0	0	0	0	0	0	0	0	0	0	0	5448	6358	5930	6984	7012	5800	5900	6532	6990	6798	5050	5130	5216	5028	10106	8406	9778
316.118	315.111	3.85					TRUE			[M+H]+		12374	[]	TRUE				0	0	0	0	0	0	0	0	0	0	0	0	0	0	0	11534	12234	11446	16624	11912	12198	14292	11570	12644	13218	26816	25138	26760	34300	44414	41844	42650
344.228	343.22	3.87					TRUE			[M+H]+		3400	[]	FALSE				1286	1850	1920	1144	2062	1684	0	0	1634	0	0	0	0	0	0	4560	4134	5060	5308	5332	5378	5416	5122	4894	6034	3438	2902	3336	4492	7344	5722	6648
273.096	272.089	3.89					TRUE			[M+H]+		7020	[]	TRUE				0	0	0	0	0	0	0	0	0	0	0	0	0	0	0	9012	8250	7854	11230	7452	7818	8654	8320	8614	7920	12470	11988	11786	11132	13674	14374	14232
215.126	214.118	3.86					TRUE			[M+H]+		15006	[]	TRUE				13042	13240	14206	4100	8922	4310	7546	8248	9520	9976	3510	3224	3500	3598	3536	20700	22592	18884	20868	15908	18068	17738	22352	21634	20742	22932	21976	22268	22654	26622	25666	28302
379.1	378.093	3.87					TRUE			[M+H]+		12430	[]	TRUE				4644	4848	5224	0	0	0	0	0	0	1016	0	880	0	0	0	22860	22996	23364	22586	20996	21340	19140	25008	23714	20934	0	0	0	0	0	0	0
337.118	336.111	3.94					TRUE			[M+H]+		2392	[]	TRUE				0	0	0	0	0	0	0	0	0	0	0	0	0	0	0	1906	2014	2112	2392	0	1890	2064	2836	2834	2996	0	0	0	0	2456	2184	2460
392.171	391.163	3.92					TRUE			[M+H]+		4600	[]	FALSE				0	0	0	0	0	0	0	0	0	0	0	0	0	0	0	5154	5636	5254	6612	6440	4904	5438	6466	6584	5594	2766	3396	3260	3760	5190	5276	5182
295.079	294.072	3.93					TRUE			[M+H]+		6202	[]	FALSE				0	0	0	0	0	0	0	0	0	0	0	0	0	0	0	8322	7558	7710	8452	6874	7832	8210	6976	7490	8408	11002	11504	13242	11208	17520	18214	17462
245.186	244.179	4					TRUE			[M+H]+		2278	[]	FALSE				0	0	0	0	0	0	0	0	0	0	0	0	0	0	0	5744	5760	5688	5296	7558	6566	7098	12648	12652	11882	0	0	0	0	2430	0	0
251.126	250.118	3.98					TRUE			[M+H]+		16994	[]	TRUE				386	532	0	722	0	0	326	0	540	582	0	0	0	0	0	26918	27674	27500	29646	12414	35448	35550	25790	25822	25256	16140	15712	17954	15620	31460	31242	31160
249.074	248.066	4.02					TRUE			[M+H]+		13832	[]	TRUE				0	0	0	0	0	0	0	0	0	0	0	0	0	530	0	34700	35328	44076	35898	32910	31398	39924	35812	41270	37434	33618	35204	37782	32388	49694	50318	47064
406.164	405.157	4.08					TRUE			[M+H]+		0	[]	FALSE				0	0	0	0	0	0	0	0	0	0	0	0	0	0	0	0	0	0	0	0	0	0	0	0	0	0	0	0	0	0	0	0
370.128	369.121	4.08					TRUE			[M+H]+		4368	[]	TRUE				0	0	0	0	0	0	0	0	0	0	0	0	0	0	0	12916	13982	13178	26438	12546	12370	13766	12724	12144	10974	5688	4550	5248	8506	15024	14738	13260
509.174	508.167	4.09					TRUE			[M+H]+		3890	[]	TRUE				0	0	0	0	0	0	0	0	0	0	0	0	0	0	0	5700	4782	4838	4780	4566	4756	5096	6330	5172	5632	0	0	0	0	0	0	0
378.138	377.13	4.1					TRUE			[M+H]+		3398	[]	FALSE				0	0	0	0	0	0	0	0	0	0	0	0	0	0	0	3144	3398	3130	0	3598	3420	3330	4640	5114	5026	0	0	0	0	0	0	0
374.16	373.153	4.12					TRUE			[M+H]+		7376	[]	FALSE				0	0	0	0	0	0	0	0	0	0	0	0	0	0	0	5806	5540	6474	8980	7034	8124	7376	8476	6278	7670	9408	9922	9550	11050	17472	23124	18966
295.091	294.084	4.11					TRUE			[M+H]+		9958	[]	TRUE				0	0	0	0	0	0	0	0	0	0	0	0	0	0	0	11070	11082	10652	13466	10810	10628	11020	12036	11342	11120	0	0	0	0	19298	19962	20436
445.135	444.127	4.15					TRUE			[M+H]+		13498	[]	TRUE				0	0	0	0	0	0	0	0	0	0	0	0	0	0	0	18898	17626	17520	16008	17882	16912	20274	18274	19346	17234	2734	2104	2420	2398	2580	2834	2188
289.081	288.073	4.14					TRUE			[M+H]+, [M-H2O+H]+		12722	[]	TRUE				0	0	0	0	0	0	0	0	0	0	0	0	0	0	0	17600	16678	18164	18556	17632	17404	17786	18042	19308	18172	12026	12990	12004	11984	20904	20474	20914
325.139	324.132	4.15					TRUE			[M+H]+		29894	[]	TRUE				0	0	0	0	0	0	0	0	0	0	0	0	0	0	0	32168	35636	29288	33384	29876	28600	31880	32206	31870	29530	41928	39840	43658	44360	75676	82454	78948
269.101	268.094	4.15					TRUE			[M+H]+		10414	[]	TRUE				0	0	0	0	0	0	0	0	0	0	0	0	0	0	0	13286	12760	13302	12682	13460	14092	13472	13176	13758	12462	4500	5056	5338	6102	19046	19484	19732
187.095	186.088	4.16					TRUE			[M+H]+		4698	[]	FALSE				0	528	722	754	646	468	440	0	0	0	734	510	848	0	0	6984	6176	6664	6596	6996	7380	8358	6624	6900	7228	4776	4836	4960	5232	11250	8154	9512
203.577	405.139	4.2					TRUE			[M+H+H]2+		4040	[]	TRUE				0	0	0	0	0	0	0	0	0	0	0	0	0	0	0	4154	4186	4864	4778	3860	5024	3444	4026	4556	4836	0	9918	9022	10578	13694	12606	11890
362.16	361.152	4.19					TRUE			[M+H]+		6844	[]	TRUE				0	0	0	0	0	0	0	0	0	0	0	0	0	0	0	5446	6406	5856	8024	6116	7292	7466	7422	9496	8320	2102	2492	1802	2418	4158	5412	3956
285.131	284.124	4.21					TRUE			[M+H]+		2968	[]	TRUE				0	0	0	0	0	0	0	0	0	0	0	0	0	0	0	2968	2716	2044	2758	1824	1576	3618	3082	3618	2428	1522	1368	1776	1144	3096	2792	2812
292.154	291.147	4.2					TRUE			[M+H]+		7660	[]	TRUE				0	0	0	0	0	0	0	0	0	0	0	0	0	0	0	7116	0	7890	8930	602	6908	8266	8384	8258	9012	8452	9014	8022	8324	13984	16064	15510
260.128	259.12	4.23					TRUE			[M+H]+		5488	[]	FALSE				0	0	0	0	0	0	0	0	0	0	0	0	0	0	0	3078	3486	3722	3088	3026	3436	3402	3538	4068	3958	3156	2702	1436	2450	6792	7268	6278
347.117	346.109	4.25					TRUE			[M+H]+		3996	[]	TRUE				0	0	0	0	0	0	0	0	0	0	0	0	0	0	0	4660	4386	3568	5136	4342	3816	5298	3626	4330	5312	3534	0	0	0	14580	12648	13222
340.259	339.252	4.27					TRUE			[M+H]+		17294	[]	TRUE				18232	17294	16980	14692	16930	11700	16238	16940	18688	19394	8132	7738	8124	7416	8850	17778	15742	13736	17494	16930	16046	18328	17052	15934	16210	17736	17696	18454	19820	15588	15738	15242
362.241	361.233	4.28					TRUE			[M+H]+		7292	[]	TRUE				20800	20792	21070	5940	11266	10462	10052	9482	11330	15460	2982	3676	5724	5326	4928	6862	7846	5364	7248	7222	6376	7674	6400	7292	6950	9934	10184	10948	9654	8090	8242	8194
259.152	258.145	4.29					TRUE			[M+H]+		3124	[]	TRUE				0	0	0	0	0	0	692	0	0	0	0	0	0	0	0	2780	3552	2374	4714	3214	2318	3344	3468	2178	3158	4090	0	0	2862	3448	3394	3136
229.102	228.094	4.28					TRUE			[M+H]+		2404	[]	FALSE				424	384	0	448	0	0	0	0	0	0	0	0	0	0	0	1886	0	2292	1878	1982	2410	2176	2882	2256	2404	1926	2992	1720	0	4902	4724	3252
601.065	600.058	4.31					TRUE			[M+H]+		5220	[]	TRUE				0	0	0	0	0	0	0	0	0	0	0	0	0	0	0	9378	9260	8684	7114	8278	8350	7992	8616	8044	8578	7796	6896	7380	5814	9752	10902	9844
269.136	268.128	4.31					TRUE			[M+H]+		2946	[]	TRUE				0	0	0	0	0	0	0	0	0	0	0	0	0	0	0	1976	2334	1846	2946	2628	3088	2666	2464	2978	2598	3274	2386	2892	3328	6192	7054	6050
424.178	423.171	4.32					TRUE			[M+H]+		4806	[]	FALSE				0	0	0	0	0	0	0	0	0	0	0	0	0	0	0	4854	5472	4464	5000	5538	4988	5262	5206	5800	5552	2400	2342	2584	2046	3498	3588	3368
597.096	596.089	4.32					TRUE			[M+H]+		6988	[]	TRUE				0	0	0	0	0	0	0	0	0	0	0	0	0	0	0	11184	11344	9986	8996	11126	10282	10450	10194	10020	10810	8856	8032	8638	6554	11620	12642	13672
579.084	578.077	4.32					TRUE			[M+H]+		18180	[]	TRUE				0	0	0	0	0	0	0	0	0	0	0	0	0	0	0	28872	28060	27256	22614	28290	26696	28192	27516	26798	26446	21616	21444	21992	15718	36012	32382	34368
499.127	498.12	4.32					TRUE			[M+H]+		19876	[]	TRUE				0	0	0	0	0	0	0	0	0	0	0	0	0	0	0	33658	31884	28790	27614	29456	28954	33146	31636	28580	29104	22864	20002	20830	19876	33470	37808	35736
309.126	308.118	4.35					TRUE			[M+H]+		0	[]	TRUE				0	0	0	0	0	0	0	0	0	0	0	0	0	0	0	1888	0	0	0	1974	0	2086	1924	0	0	0	0	0	0	0	0	0
289.111	288.103	4.36					TRUE			[M+H]+		12368	[]	TRUE				0	0	0	0	0	0	0	0	0	0	0	0	0	0	0	16446	16568	14770	12966	14098	15626	13502	14556	13724	14432	10324	12442	10246	10996	21888	21200	19926
388.137	387.129	4.4					TRUE			[M+H]+		5834	[]	TRUE				0	0	0	0	0	0	0	0	0	0	0	0	0	0	0	5582	6004	5846	6056	5834	5642	6152	5796	5518	6906	5198	3948	5126	5756	3882	4742	4360
249.11	248.103	4.41					TRUE			[M+H]+		17672	[]	TRUE				736	682	934	0	0	0	0	0	0	652	0	308	0	0	0	22878	25704	21814	22488	21212	21932	22392	22984	22262	22888	127948	130108	131664	104004	198860	211088	197818
324.18	323.173	4.44					TRUE			[M+H]+		6550	[]	FALSE				0	0	0	0	0	0	0	0	0	0	0	0	0	0	0	8672	8362	8016	10454	6888	10172	8562	8472	6778	8292	5034	5358	5238	6466	9384	7466	8534
131.086	130.079	4.45					TRUE			[M+H]+		12816	[]	TRUE				0	0	0	0	0	0	0	0	0	0	0	0	0	0	0	15438	12218	10026	14096	15048	13292	16164	14022	14508	13636	28970	26824	25656	31208	47152	0	51060
388.176	387.168	4.43					TRUE			[M+H]+		4398	[]	TRUE				0	0	0	0	0	0	0	0	0	0	0	0	0	0	0	5010	4494	3950	6432	5964	6066	7300	4848	4610	5204	8116	11128	1950	11090	23470	23976	27084
270.076	269.069	4.44					TRUE			[M+H]+		1258	[]	FALSE				912	1100	1206	768	0	0	0	0	0	974	0	0	0	0	0	0	0	1658	1178	0	1342	0	0	1524	1528	0	0	0	0	1206	1258	1202
411.161	410.154	4.47					TRUE			[M+H]+		23922	[]	TRUE				0	0	0	0	0	0	0	0	0	0	0	0	0	0	0	35572	33132	32478	30122	30704	32044	32542	31992	32954	33960	4840	5122	5138	4114	12046	12942	10320
259.152	258.145	4.48					TRUE			[M+H]+		7092	[]	TRUE				2962	2752	2884	1364	2334	2548	2038	1764	2268	2486	0	0	0	660	0	7226	7092	5746	7790	7838	6716	7094	7768	7408	7402	0	6036	5040	5730	7012	7786	7960
370.125	369.118	4.49					TRUE			[M+H]+		4530	[]	FALSE				0	0	0	0	0	0	0	0	0	0	0	0	0	0	0	6594	5886	5976	11128	5164	6078	5532	6294	4652	5576	0	0	0	0	7132	6226	6314
393.154	392.147	4.48					TRUE			[M+H]+		4118	[]	FALSE				0	0	0	0	0	0	0	0	0	0	0	0	0	0	0	6488	4814	5028	4886	6006	5196	5194	5098	5004	4294	4586	4208	5298	4684	6654	7600	7398
360.153	359.146	4.5					TRUE			[M+H]+		5394	[]	FALSE				0	0	0	0	0	0	0	0	0	0	0	0	0	0	0	7894	7570	6198	7806	7604	7686	8794	8254	8896	8012	5066	4354	4594	4142	7586	9068	10194
440.174	439.166	4.53					TRUE			[M+H]+		13652	[]	TRUE				0	0	0	0	0	0	0	0	0	0	0	0	0	0	0	15130	15354	14660	17712	15014	15134	14950	14608	14828	16706	7462	8014	7282	8862	12334	12800	14224
269.102	268.095	4.59					TRUE			[M+H]+		54712	[]	TRUE				0	0	0	0	0	0	0	0	0	0	0	0	0	0	0	65092	62704	65550	58144	61128	59704	63490	57786	63986	60814	8276	10344	8176	6604	8254	8088	8948
322.051	321.043	4.56					TRUE			[M+H]+		5270	[]	FALSE				0	0	0	0	0	0	0	0	0	0	0	0	0	0	0	4512	5430	5762	7012	5514	4742	5182	5008	6562	6192	0	0	0	0	5972	5156	5744
312.066	311.059	4.56					TRUE			[M+H]+		4562	[]	FALSE				0	0	0	0	0	0	0	0	0	0	0	0	0	0	0	4904	4862	5498	5824	5360	5628	4970	5238	4842	5454	0	0	0	0	5456	4832	4092
337.118	336.111	4.55					TRUE			[M+H]+		0	[]	TRUE				0	0	0	0	0	0	0	0	0	0	0	0	0	0	0	0	0	0	0	0	1842	0	2746	3038	2880	0	0	0	0	0	1834	0
445.135	444.127	4.59					TRUE			[M+H]+		109230	[]	TRUE				0	0	0	0	0	0	0	0	0	0	0	0	0	0	0	113324	122624	124738	105320	112852	114094	117398	109950	114890	111624	14694	14514	14792	11706	12586	12898	13576
462.16	461.152	4.59					TRUE			[M+H]+		5016	[]	FALSE				0	0	0	0	0	0	0	0	0	0	0	0	0	0	0	5378	5016	5268	5074	4882	6048	5916	5504	5916	5476	1396	0	1654	1586	2376	0	0
382.222	381.215	4.55					TRUE			[M+H]+		20190	[]	TRUE				0	0	0	0	0	0	0	0	0	0	0	0	0	0	0	19684	21194	18022	18768	20190	19420	20720	22324	23620	23910	0	850	0	0	1040	0	0
340.061	339.053	4.57					TRUE			[M+H]+		13786	[]	FALSE				0	0	0	0	0	0	0	0	0	0	0	0	0	0	0	15516	16102	17760	17014	14968	15548	13738	15252	16714	16018	1856	2292	2626	0	16640	13008	13336
274.068	273.061	4.57					TRUE			[M+H]+		54590	[]	TRUE				0	0	0	0	0	0	0	0	0	0	0	0	0	0	0	86418	94190	95696	91700	82554	83612	82442	85054	94626	93268	8810	9300	9106	8592	96160	83560	82402
421.096	420.088	4.61					TRUE			[M+H]+		6240	[]	FALSE				0	0	0	0	0	0	0	0	0	0	0	0	0	0	0	9534	9012	9138	6792	7298	7492	8024	8790	7462	7960	7718	7296	7814	5982	11614	9616	10392
519.063	518.056	4.6					TRUE			[M+H]+		4306	[]	FALSE				0	0	0	0	0	0	0	0	0	0	0	0	0	0	0	6488	6102	6028	4958	6652	6168	6140	6102	5614	5586	5540	5998	5726	4366	6676	7460	7484
427.125	426.117	4.59					TRUE			[M+H]+		7410	[]	FALSE				0	0	0	0	0	0	0	0	0	0	0	748	1214	1116	1168	7936	9118	8678	7410	8210	7972	8894	7882	10204	7834	1422	1314	1654	1432	2194	0	2394
501.052	500.045	4.6					TRUE			[M+H]+		9458	[]	FALSE				0	0	0	0	0	0	0	0	0	0	0	0	0	0	0	13232	14400	15552	11914	12304	12942	13228	12746	12118	11804	11640	10956	13148	9458	15930	17898	17092
439.106	438.099	4.61					TRUE			[M+H]+		4848	[]	FALSE				0	0	0	0	0	0	0	0	0	0	0	0	0	0	0	6146	8152	6564	5266	5716	5724	6098	6424	6138	6562	5060	4762	4836	3962	7966	7550	7484
295.147	294.139	4.61					TRUE			[M+H]+		10858	[]	TRUE				0	0	0	0	0	0	0	0	0	0	0	0	0	0	0	8984	10052	9806	8722	11144	10858	12292	15460	15014	16684	0	0	0	0	0	0	0
307.112	306.104	4.62					TRUE			[M+H]+		14908	[]	TRUE				1152	1340	0	0	0	0	0	0	0	0	0	0	0	0	0	14504	14908	12936	17204	0	16160	0	13562	13860	13760	5438	0	7594	0	15610	0	0
304.19	303.183	4.66					TRUE			[M+H]+		27852	[]	TRUE				0	0	0	0	0	0	0	0	0	0	0	0	0	0	0	26112	23652	25230	26184	32104	27992	27852	34188	34100	35060	3782	3554	3158	1924	4812	0	5396
346.165	345.157	4.64					TRUE			[M+H]+		2588	[]	FALSE				0	0	0	0	0	0	0	0	0	0	0	0	0	0	0	2224	2462	1948	2240	2922	3438	2588	3744	3536	2834	0	0	0	0	1732	2216	2138
147.117	146.11	4.68					TRUE			[M+H]+		5812	[]	TRUE				0	0	0	422	278	0	0	0	272	0	0	0	0	0	0	7692	6408	5406	7002	7032	7186	7860	6804	6364	5900	5020	4716	5100	5244	7708	7790	7674
285.132	284.125	4.67					TRUE			[M+H]+		4842	[]	TRUE				0	0	1002	0	0	0	0	0	0	0	0	0	0	0	0	14734	14426	12894	19814	16004	18070	14906	15346	15062	15962	3576	4662	3458	5206	12116	11892	12840
368.101	367.094	4.68					TRUE			[M+H]+		11912	[]	FALSE				0	0	0	0	0	0	0	0	0	0	0	0	0	0	0	14498	13604	10658	16182	11024	12558	12394	12982	13284	14478	10574	11636	10800	12120	14464	14336	13968
295.113	294.105	4.68					TRUE			[M+H]+		5376	[]	FALSE				0	0	0	0	0	0	0	0	0	0	0	0	0	0	0	5514	5330	4426	7164	5604	5600	5416	5492	5074	5160	4310	5484	4456	4608	7104	6542	6788
229.119	228.112	4.69					TRUE			[M+H]+		5078	[]	FALSE				0	0	0	0	0	0	0	0	0	0	0	0	0	0	0	6830	5826	4970	7126	6040	5756	5750	6252	5760	0	6112	5496	5574	5810	6114	6392	6234
393.08	392.073	4.69					TRUE			[M+H]+		4998	[]	FALSE				0	0	0	0	0	0	0	0	0	0	0	0	0	0	0	4934	5408	4762	5794	5820	0	6576	5266	5518	5630	4740	4448	4304	4202	5612	6590	6320
609.204	608.196	4.68					TRUE			[M+H]+		5776	[]	FALSE				0	0	0	0	0	0	0	0	0	0	0	0	0	0	0	8526	8202	6888	7568	7754	6830	9038	7112	8742	7432	0	5312	4050	3364	10598	12416	10976
386.112	385.105	4.68					TRUE			[M+H]+		27246	[]	TRUE				0	0	726	0	0	0	0	0	0	0	0	0	0	0	0	31178	33850	26854	31412	31846	29038	30526	31480	32058	26746	27214	28298	26976	26052	33338	35722	31210
197.08	174.09	4.73					TRUE			[M+Na]+, [M-H2O+H]+		8956	[]	TRUE				0	1894	1620	1258	0	0	1910	2548	0	0	1326	0	0	0	0	10298	10564	9966	11592	10420	9654	11022	10210	10388	11654	14032	15320	12834	11740	24836	21178	18060
461.171	460.164	4.76					TRUE			[M+H]+		0	[]	TRUE				0	0	0	0	0	0	0	0	0	0	0	0	0	0	0	0	0	0	0	1158	0	0	0	0	0	0	0	0	0	0	0	0
252.101	251.094	4.77					TRUE			[M+H]+		64326	[]	TRUE				578	0	0	0	0	0	0	0	0	0	0	0	0	0	0	13960	12334	12390	15076	18184	16690	16214	18264	18314	18092	22080	21724	23702	26938	56010	56330	50586
396.156	395.149	4.82					TRUE			[M+H]+		4526	[]	FALSE				0	0	0	0	0	0	0	0	0	0	0	0	0	0	0	0	5098	5072	5856	4434	5722	4668	5402	4826	5456	0	0	2024	0	3300	3156	0
306.17	305.162	4.84					TRUE			[M+H]+		75902	[]	TRUE				0	0	0	0	0	0	0	0	0	0	0	0	0	0	0	71048	74818	72380	71560	60664	68886	71622	75100	70278	78810	73930	73604	75902	72254	138462	127594	131318
382.222	381.215	4.86					TRUE			[M+H]+		15444	[]	TRUE				0	0	0	0	0	0	0	0	0	0	0	0	0	0	0	13334	13178	16836	12446	15444	16734	14948	16244	16956	19346	0	0	0	0	0	1234	1286
271.099	270.092	4.86					TRUE			[M+H]+		5284	[]	FALSE				0	0	0	0	0	0	0	0	0	0	0	0	0	0	0	5008	6014	5464	5244	4494	5530	4274	5588	4726	4898	3638	3662	3720	3996	6602	6494	6526
313.091	312.084	4.91					TRUE			[M+H]+		18108	[]	TRUE				0	0	0	0	0	0	0	0	0	0	0	0	0	0	0	18108	18994	17754	15694	15936	15416	15642	16794	17466	13750	0	0	0	0	3706	4858	3794
429.108	428.1	4.87					TRUE			[M+H]+		4424	[]	FALSE				17284	18102	17150	0	6554	7760	0	0	1446	11688	0	0	0	0	0	0	0	0	0	0	0	0	0	0	0	0	0	0	0	0	0	0
347.149	346.142	4.9					TRUE			[M+H]+		5236	[]	FALSE				0	0	0	0	0	0	0	0	0	0	0	0	0	0	0	5892	6304	5722	8268	5704	6856	5500	6680	7140	6812	7422	6548	6186	6718	10278	10752	10676
145.031	144.024	4.91					TRUE			[M+H]+		3502	[]	FALSE				113302	109682	111346	0	30764	0	10650	11432	10610	51092	0	0	0	0	0	8772	7618	7502	9584	8042	8336	8278	10258	9130	8924	1784	1698	1880	1560	3502	3140	3522
411.198	410.19	4.89					TRUE			[M+H]+		8292	[]	FALSE				0	0	0	0	0	0	0	0	0	0	0	0	0	0	0	11214	9834	10230	10722	9578	11680	10790	9892	10850	10266	0	0	0	0	832	0	1048
304.19	303.183	4.9					TRUE			[M+H]+		25348	[]	TRUE				0	0	0	0	0	0	0	0	0	0	0	0	0	0	0	21844	22026	23042	23210	27234	25372	25348	33978	31068	33052	2034	2038	2444	1082	4464	4530	4288
151.037	150.03	4.91					TRUE			[M+H]+		14090	[]	TRUE				6130	5792	5336	9786	8996	7926	10994	11898	12556	9314	9108	11734	12950	12942	14044	15112	13998	15636	12606	13976	13780	13468	12596	13488	12598	9968	10288	10536	9738	8536	9008	8232
279.114	278.107	4.91					TRUE			[M+H]+		3784	[]	TRUE				0	0	0	0	0	0	0	0	0	0	0	0	0	0	0	0	0	2616	0	3380	0	3784	0	4288	4132	0	0	2302	0	0	4632	5460
364.212	363.204	4.97					TRUE			[M+H]+		30260	[]	TRUE				0	0	0	0	0	0	0	0	0	0	0	0	0	0	0	29358	30274	29406	25656	30352	29290	31254	33096	30260	32084	3848	3876	3650	1244	3604	4390	3644
203.081	202.074	4.97					TRUE			[M+H]+		4040	[]	FALSE				0	0	0	0	0	0	0	0	0	0	0	0	0	0	0	3870	4242	3664	4792	4342	4756	4040	3842	4378	3924	2064	1518	0	1212	2816	3250	2902
286.179	285.172	4.98					TRUE			[M+H]+		0	[]	FALSE				0	0	0	0	0	0	0	0	0	0	0	0	0	0	0	0	0	0	0	2122	2310	1742	0	2804	0	0	0	0	0	0	2218	0
389.12	388.113	4.96					TRUE			[M+H]+		5532	[]	FALSE				4106	4340	0	0	0	0	0	0	0	0	0	0	0	0	0	6610	7118	7998	6418	5356	6718	6688	6822	6798	6632	7166	8872	8368	5184	9256	6502	6686
374.17	373.163	4.99					TRUE			[M+H]+		5130	[]	FALSE				0	0	0	0	0	0	0	0	0	0	0	0	0	0	0	5778	5958	5950	6770	6250	5504	6292	6096	5130	5986	2836	4122	3056	3846	8224	8042	8912
363.138	362.131	5.01					TRUE			[M+H]+		4564	[]	FALSE				0	0	0	0	0	0	0	0	0	0	0	0	0	0	0	0	0	0	0	0	0	0	2348	0	0	0	0	0	3502	6484	7360	7210
147.066	146.058	5.05					TRUE			[M+H]+, [M-H2O+H]+		11740	[]	TRUE				0	0	0	0	0	0	0	0	0	0	0	0	0	0	0	13216	11982	0	11630	12540	11740	11614	12486	13174	13912	5282	4998	5910	4304	8182	6038	6510
225.036	224.028	5.05					TRUE			[M+H]+		16074	[]	TRUE				598	2728	2168	0	0	0	0	0	0	0	718	0	0	0	0	24602	23746	22872	25784	27060	22048	26480	23412	22882	24266	4378	4420	4934	4758	29272	28688	31120
273.087	272.08	5.05					TRUE			[M+H]+		56186	[]	TRUE				0	0	0	0	0	364	0	0	0	0	0	0	584	0	0	78120	73728	77716	81714	79190	68466	71212	69156	74076	78424	8704	7998	9170	9308	92198	91104	86732
243.046	242.039	5.05					TRUE			[M+H]+		5888	[]	FALSE				0	724	1030	0	0	0	0	0	0	0	0	0	0	0	0	9962	8162	7404	8178	8812	7880	8088	8748	8752	8616	2074	1420	1600	832	11664	9662	11186
390.17	389.162	5.08					TRUE			[M+H]+		4950	[]	TRUE				0	0	0	0	0	0	0	0	0	0	0	0	0	0	0	2066	2592	2490	2374	5206	5068	4950	6722	7322	7086	0	0	0	0	0	0	0
351.078	350.07	5.06					TRUE			[M+H]+		4062	[]	FALSE				0	0	0	0	0	0	0	0	0	0	10526	0	0	0	0	5848	5470	4972	5656	5092	4958	6018	4652	4978	4460	0	0	0	0	6010	6522	7140
244.097	261.1	5.16					TRUE			[M-H2O+H]+, [M+H]+		4794	[]	TRUE				0	0	0	0	0	0	0	0	0	0	0	0	0	0	0	4794	4388	5136	3816	4790	5230	4908	5554	5536	4738	0	0	0	0	1598	1746	1816
227.175	452.336	5.23					TRUE			[M+H+H]2+		12976	[]	TRUE				18254	18870	17424	12148	21044	5908	13072	13104	15684	23318	6880	6182	17842	11038	6626	15292	14250	14870	15448	15814	15196	13924	15292	14526	14272	17626	15794	13512	20042	15796	14352	12922
415.209	414.202	5.23					TRUE			[M+H]+		13236	[]	TRUE				0	0	0	0	0	0	0	0	0	0	0	0	0	0	0	17932	15984	18854	19338	17932	17194	17452	14036	16744	19500	0	0	0	0	21658	22998	24644
237.111	236.103	5.22					TRUE			[M+H]+		7082	[]	FALSE				498	586	794	682	0	0	0	486	0	550	0	472	618	700	0	8008	7848	8230	8934	8038	8720	7856	7902	7566	8062	4346	3842	3612	3426	9526	10106	9734
453.344	452.336	5.22					TRUE			[M+H]+		36530	[]	TRUE				37090	38150	38792	27524	29890	3254	31036	31798	34710	35478	394	510	36862	35110	30538	38118	37728	38822	43720	40622	36294	37004	38714	30180	37566	37594	32004	30692	43768	33864	32806	34294
475.326	474.318	5.23					TRUE			[M+H]+		20830	[]	TRUE				27522	28144	30718	18854	14110	15616	28350	27860	32300	20482	0	0	25392	26816	25082	22352	22226	21982	26326	24504	20716	21670	21148	22606	22902	26540	23126	21974	30620	22780	24912	23176
322.201	321.194	5.26					TRUE			[M+H]+		25292	[]	TRUE				0	0	0	0	0	0	0	0	0	0	0	0	0	0	0	24058	27290	24000	28296	22552	26370	24380	25292	28552	26832	9578	9304	7924	5158	12594	13140	11508
[truncated: 466 more rows]
[truncated: 48 more columns]

## Sheet: Confirmed neg
m/z meas.	M meas.	RT [min]	ΔRT	Δm/z [mDa]	mSigma	MS/MS score	Include	Molecular Formula	Annotations	Ions	AQ	Boxplot	Flags	MS/MS	Name	Δm/z [ppm]	Annotation Source	PhAMix100ugml_P1-A-6_01_12059	PhAMix100ugml_P1-A-6_01_12060	PhAMix100ugml_P1-A-6_01_12061	PhAMix10ugml_P1-A-4_01_12051	PhAMix10ugml_P1-A-4_01_12052	PhAMix10ugml_P1-A-4_01_12053	PhAMix1ugml_P1-A-2_01_12043	PhAMix1ugml_P1-A-2_01_12044	PhAMix1ugml_P1-A-2_01_12045	PhAMix1ugml_P1-A-2_01_12076	PhAMix20ugml_P1-A-5_01_12055	PhAMix20ugml_P1-A-5_01_12056	PhAMix20ugml_P1-A-5_01_12057	PhAMix20ugml_P1-A-5_01_12074	PhAMix5ugml_P1-A-3_01_12047	PhAMix5ugml_P1-A-3_01_12048	PhAMix5ugml_P1-A-3_01_12049	W1_1_P1-C-1_01_12079	W1_1_P1-C-1_01_12245	W1_1_P1-C-1_02_12080	W1_2_P1-C-2_01_12081	W1_2_P1-C-2_02_12082	W1_2_P1-C-2_03_12083	W1_3_P1-C-3_01_12084	W1_3_P1-C-3_02_12085	W1_3_P1-C-3_03_12086	W2_1_P1-C-4_01_12088	W2_1_P1-C-4_02_12089	W2_1_P1-C-4_03_12090	W2_2_P1-C-5_01_12091	W2_2_P1-C-5_02_12092	W2_2_P1-C-5_03_12093
[truncated: 48 more rows]
[truncated: 42 more columns]

[truncated: 2 more sheets: Analytelist neg, no annotation neg]
